# Supplementary material for: Environmental stress reveals new insights regarding proteome rebalancing in Arabidopsis thaliana seeds
Source: Plant J. 2026 Apr 20;126(2):e70881. doi: 10.1111/tpj.70881 (PMC13094328; doi:10.1111/tpj.70881)
Supplement: Supplementary file 1 — Dataset S1. Protein‐bound amino acid (PBAA) and free amino acid (FAA) data from cruabc and Col‐0 at full water (FW) and water‐deficit (WD) conditions. (A) PBAA amino acid levels (nmol/mg). (B) PBAA amino acid composition (%PBAA/TPBAA). (C) FAA amino acid levels (nmol/mg). (D) FAA composition (%FAA/TFAA). TPBAA, total of all measured PBAAs per treatment; TFAA, total of all measured FAAs per treatment. [file TPJ-126-0-s001.xlsx]

## Sheet: Title
Supplemental Dataset 1. Protein bound amino acid (PBAA) and free amino acid (FAA) data from cruabc and Col-0 at full water (FW) and water deficit (WD) conditions. A, PBAA amino acid levels (nmol/mg). B, PBAA amino acid composition (%PBAA/TPBAA). C, FAA amino acid levels (nmol/mg). D, FAA composition (%FAA/TFAA). TPBAA, total of all measured PBAAs per treatment; TFAA, total of all measured FAAs pe…

## Sheet: A-PBAA levels
	Level (nmol/mg)
Treatment	Ala	Arg	Asx	Glx	His	Ile	Leu	Lys	Met	Phe	Pro	Ser	Thr	Tyr	Val	Total
Col-0-FW	94.09	59.53	72.29	164.25	33.49	66.45	92.49	51.42	15.42	51.03	91.96	81.33	77.08	31.36	70.7	1052.89
Col-0-FW	107.02	64.21	94.72	188.9	44.41	80.8	110.23	53.51	20.87	52.98	95.79	90.97	85.08	38.53	84.01	1212.03
Col-0-FW	103.47	66.13	101.87	180.27	43.2	81.6	110.93	53.33	16.53	55.47	104.53	99.73	89.07	38.4	83.2	1227.73
Col-0-FW	86.64	56.35	76.01	152.03	26.05	66.45	91.43	48.9	15.42	53.69	80.8	81.33	76.01	31.89	70.17	1013.17
Col-0-FW	95.47	59.73	75.73	161.07	30.93	68.8	94.93	51.2	16	51.2	83.2	81.6	75.73	33.07	70.93	1049.59
cruabc-FW	112.27	82.44	93.83	182.24	45.56	78.64	109.02	64	19.53	56.41	105.22	98.71	89.49	39.05	80.81	1257.22
cruabc-FW	133.33	100.27	118.93	211.73	49.07	93.87	125.87	70.93	22.4	57.6	132.27	106.13	105.07	46.93	99.2	1473.6
cruabc-FW	130.39	96.62	114.81	201.56	49.87	92.47	123.64	69.61	24.94	56.62	135.06	113.77	107.53	48.83	96.62	1462.34
cruabc-FW	102.44	83.96	85.02	177.43	46.47	77.62	101.91	61.78	20.59	55.45	102.97	101.39	92.94	39.08	78.68	1227.73
cruabc-FW	117.37	96.3	104.33	196.11	47.15	87.77	116.36	67.71	23.07	54.17	119.87	103.82	100.82	43.13	89.28	1367.26
Col-0-WD	165.25	120.66	166.82	268.07	51.93	133.25	176.79	72.92	28.33	59.28	163.67	147.41	138.49	62.95	131.67	1887.49
Col-0-WD	152.28	101.35	166.69	226.88	49.39	116.78	155.37	64.82	23.15	57.11	143.54	122.44	123.47	57.11	116.27	1676.65
Col-0-WD	142.93	110.93	141.33	237.33	51.2	117.33	164.8	67.73	25.6	59.2	137.07	126.4	119.47	52.27	116.27	1669.86
Col-0-WD	142.04	100.68	128.44	218.78	49.52	109.39	152.38	63.67	22.31	59.32	126.26	126.26	113.2	51.7	107.21	1571.16
Col-0-WD	147.33	105.08	143.63	206.47	50.69	113	152.08	64.95	22.71	57.56	130.96	132.54	123.04	54.39	113	1617.43
cruabc-WD	142.41	111.07	153.4	207.29	51.13	101.17	133.06	73.13	24.19	59.38	142.41	117.66	117.11	54.43	103.92	1591.76
cruabc-WD	161.54	124.5	164.63	208.36	49.9	115.24	148.68	80.26	28.3	57.11	160.51	122.44	128.62	56.59	115.24	1721.92
cruabc-WD	130.91	117.48	160.56	223.78	52.59	106.29	146.01	78.32	26.29	60.98	130.35	124.76	118.6	58.18	111.33	1646.43
cruabc-WD	108.04	105.47	115.76	201.16	46.3	79.74	107.52	64.31	24.69	54.53	103.41	101.86	98.26	42.7	83.34	1337.09
cruabc-WD	139.2	138.13	181.87	217.6	52.27	110.4	144.53	75.75	27.73	58.67	170.67	131.2	129.6	54.93	114.67	1747.22

## Sheet: B-PBAA composition
	Composition (%PBAA/TPBAA)
Treatment	Ala	Arg	Asx	Glx	His	Ile	Leu	Lys	Met	Phe	Pro	Ser	Thr	Tyr	Val
Col-0-FW	8.93636	5.65396	6.86586	15.5999	3.18077	6.3112	8.78439	4.8837	1.46454	4.84666	8.73406	7.72445	7.3208	2.97847	6.71485
Col-0-FW	8.82981	5.29772	7.81499	15.5854	3.6641	6.6665	9.09466	4.41491	1.7219	4.37118	7.90327	7.50559	7.01963	3.17896	6.93135
Col-0-FW	8.42775	5.38636	8.29743	14.6832	3.51869	6.64641	9.03537	4.34379	1.34639	4.51809	8.51409	8.12312	7.25485	3.12772	6.77673
Col-0-FW	8.55138	5.56175	7.5022	15.0054	2.57114	6.55862	9.02415	4.82644	1.52196	5.29921	7.97497	8.02728	7.5022	3.14755	6.92579
Col-0-FW	9.09593	5.69079	7.2152	15.346	2.94686	6.55494	9.04448	4.8781	1.5244	4.8781	7.9269	7.77446	7.2152	3.15075	6.75788
cruabc-FW	8.93002	6.55732	7.46329	14.4955	3.62387	6.25507	8.67151	5.0906	1.55343	4.48688	8.36926	7.85145	7.11809	3.10606	6.42767
cruabc-FW	9.04791	6.80442	8.07071	14.3682	3.32994	6.37011	8.54167	4.81338	1.52009	3.90879	8.97598	7.20209	7.13016	3.18472	6.73181
cruabc-FW	8.91653	6.60722	7.85112	13.7834	3.41029	6.32343	8.45494	4.76018	1.70549	3.87188	9.23588	7.78	7.35328	3.33917	6.60722
cruabc-FW	8.34385	6.83864	6.92498	14.4519	3.78503	6.32224	8.30069	5.03205	1.67708	4.51647	8.38702	8.25833	7.57007	3.18311	6.40858
cruabc-FW	8.58432	7.04328	7.63059	14.3433	3.4485	6.41941	8.51045	4.95224	1.68732	3.96194	8.76717	7.59329	7.37387	3.15448	6.52985
Col-0-WD	8.75501	6.39262	8.83819	14.2025	2.75127	7.05964	9.36641	3.86333	1.50094	3.14068	8.6713	7.80984	7.33726	3.33512	6.97593
Col-0-WD	9.0824	6.04479	9.94185	13.5317	2.94575	6.96508	9.26669	3.86604	1.38073	3.4062	8.56112	7.30266	7.36409	3.4062	6.93466
Col-0-WD	8.5594	6.64307	8.46358	14.2126	3.06613	7.02634	9.86909	4.05603	1.53306	3.54521	8.20847	7.5695	7.15449	3.1302	6.96286
Col-0-WD	9.04045	6.408	8.17485	13.9247	3.15181	6.96237	9.69857	4.05242	1.41997	3.77555	8.0361	8.0361	7.20487	3.29056	6.82362
Col-0-WD	9.10889	6.49673	8.88014	12.7653	3.13398	6.98639	9.40257	4.01563	1.40408	3.55873	8.0968	8.19448	7.60713	3.36274	6.98639
cruabc-WD	8.9467	6.97781	9.63713	13.0227	3.21217	6.35586	8.3593	4.59429	1.5197	3.73046	8.9467	7.39182	7.35726	3.41949	6.52862
cruabc-WD	9.38139	7.2303	9.56084	12.1004	2.89793	6.69253	8.63455	4.66108	1.64351	3.31665	9.32157	7.11067	7.46957	3.28645	6.69253
cruabc-WD	7.95114	7.13544	9.75201	13.5918	3.19418	6.45579	8.86828	4.75696	1.59679	3.70377	7.91713	7.57761	7.20346	3.53371	6.7619
cruabc-WD	8.08023	7.88803	8.65761	15.0446	3.46274	5.9637	8.04134	4.8097	1.84655	4.07826	7.73396	7.61804	7.34879	3.1935	6.23294
cruabc-WD	7.96694	7.9057	10.4091	12.4541	2.99161	6.31861	8.272	4.33546	1.58709	3.35791	9.76809	7.50907	7.4175	3.14385	6.563

## Sheet: C-FAA levels
	Level (nmol/mg)
Treatment	Ala	Arg	Asn	Asp	Gln	Glu	His	Ile	Leu	Lys	Met	Phe	Pro	Ser	Trp	Thr	Tyr	Val	Cys	Total
Col-0-FW	0.68	1.2	2.62667	2.10667	0.333333	8.28	0.32	0.186667	0.32	0.186667	0.16	0.626667	0.4	0.986667	2.53333	0.4	0.24	0.613333	0.04	22.24
Col-0-FW	0.69103	1.50166	3.28239	2.13953	0.212625	9.38206	0.332226	0.199336	0.398671	0.212625	0.225914	0.757475	0.465116	1.36877	2.4833	0.425249	0.305648	0.69103	0.0398671	25.1145
Col-0-FW	0.66335	1.63184	3.34328	2.29519	0.278607	9.30017	0.291874	0.185738	0.358209	0.172471	0.212272	0.689884	0.358209	1.10116	2.25539	0.411277	0.278607	0.66335	0.026534	24.5174
Col-0-FW	0.613333	1.65333	2.81333	2.17333	0.24	8.49333	0.36	0.173333	0.266667	0.213333	0.146667	0.626667	0.36	0.893333	2.69333	0.4	0.226667	0.573333	0.0266667	22.9467
cruabc-FW	1.20401	4.45485	16.2408	5.16388	1.4066	10.3813	0.923077	0.414716	0.655518	0.374582	0.374582	0.668896	0.842809	2.15385	4.92308	0.896321	0.77592	1.9398	0.0535117	53.8481
cruabc-FW	1.51171	5.21739	21.204	5.89967	1.53846	11.5452	1.04348	0.561873	0.856187	0.561873	0.454849	0.856187	1.28428	3.2107	4.72241	1.36455	1.00334	2.56856	0.0668896	65.4716
cruabc-FW	1.69818	5.32007	21.4527	6.20896	1.35323	11.131	1.00829	0.53068	0.902156	0.597015	0.464345	0.875622	1.30017	2.99834	4.31177	1.43284	0.968491	2.50746	0.066335	65.1277
cruabc-FW	1.34667	4.68	16.0533	5.49333	1.05333	11.2933	0.96	0.48	0.8	0.426667	0.426667	0.76	1.06667	2.6	4.8	1.01333	0.853333	2.33333	0.0533333	56.4933
Col-0-WD	1.6	3.90667	10.5733	4.10667	1.92	10.56	0.786667	0.333333	0.626667	0.906667	0.253333	1.13333	11.52	2.01333	1.13333	2.33333	0.506667	1.26667	0.0666667	55.5467
Col-0-WD	1.30233	3.80066	9.02326	4.18605	1.3289	10.5648	0.757475	0.345515	0.677741	0.82392	0.332226	1.23588	8.09302	2.1794	1.34219	1.76744	0.584718	1.47508	0.0531561	49.8738
Col-0-WD	1.41333	3.54667	12.36	7.18667	0.653333	10.88	0.733333	0.36	0.493333	0.866667	0.253333	1.13333	2.41333	2.37333	1.01333	1.2	0.453333	1.72	0.04	49.0933
Col-0-WD	2.19634	4.04659	17.6905	7.7604	3.04825	11.1281	0.838602	0.585691	0.798669	2.07654	0.306156	1.26456	8.62562	2.92845	0.838602	2.68885	0.519135	2.42263	0.0798669	69.8436
cruabc-WD	3.23461	6.62895	30.2562	11.6739	3.63394	12.9251	1.38436	0.825291	1.11814	6.89957	0.505824	1.25125	11.208	4.4193	4.21963	5.31115	1.51747	5.51082	0.199667	112.723
cruabc-WD	4.28715	6.42404	32.8013	13.6761	5.6227	13.7295	1.58932	1.38898	1.69616	7.37229	0.614357	1.50918	14.7179	5.22204	5.98331	8.42738	1.85643	7.37229	0.373957	134.664
cruabc-WD	2.46667	5.82667	24.4667	8.04	2.44	13.9867	1.45333	0.626667	1.26667	6.82667	0.48	0.986667	12.9086	4.57381	5.00436	6.79268	1.02667	4.41333	0.12	103.706
cruabc-WD	5.87291	7.34448	34.5151	12.8562	3.92468	14.2742	1.73913	1.9398	1.31445	8.56187	0.494983	1.64548	17.4582	6.02007	4.16054	9.56522	1.89967	8.84281	0.218676	142.648

## Sheet: D-FAA composition
	Composition (%FAA/TFAA)
Treatment	Ala	Arg	Asn	Asp	Gln	Glu	His	Ile	Leu	Lys	Met	Phe	Pro	Ser	Trp	Thr	Tyr	Val	Cys
Col-0-FW	3.05755	5.39568	11.8106	9.47242	1.4988	37.2302	1.43885	0.839329	1.43885	0.839329	0.719424	2.81775	1.79856	4.43645	11.3909	1.79856	1.07914	2.75779	0.179856
Col-0-FW	2.75151	5.97925	13.0697	8.51911	0.84662	37.3571	1.32284	0.793706	1.58741	0.84662	0.899533	3.01608	1.85198	5.45011	9.88791	1.69324	1.21702	2.75151	0.158741
Col-0-FW	2.70563	6.65584	13.6364	9.36147	1.13636	37.9329	1.19048	0.757576	1.46104	0.703463	0.865801	2.81385	1.46104	4.49134	9.19913	1.67749	1.13636	2.70563	0.108225
Col-0-FW	2.67286	7.20511	12.2603	9.47124	1.0459	37.0134	1.56886	0.755375	1.16212	0.929692	0.639163	2.73097	1.56886	3.89309	11.7374	1.74317	0.987798	2.49855	0.116212
cruabc-FW	2.23595	8.273	30.1604	9.58972	2.61216	19.2788	1.71422	0.770159	1.21735	0.695627	0.695627	1.24219	1.56516	3.99986	9.14253	1.66454	1.44094	3.60236	0.0993753
cruabc-FW	2.30895	7.96894	32.3866	9.01103	2.34982	17.6338	1.59379	0.858194	1.30772	0.858194	0.694728	1.30772	1.96159	4.90396	7.21291	2.08418	1.53249	3.92317	0.102166
cruabc-FW	2.60746	8.16867	32.9395	9.53351	2.07782	17.0911	1.54818	0.81483	1.38521	0.916684	0.712976	1.34447	1.99633	4.60379	6.62049	2.20004	1.48706	3.85007	0.101854
cruabc-FW	2.38376	8.28416	28.4163	9.72386	1.86453	19.9906	1.69932	0.849658	1.4161	0.755251	0.755251	1.34529	1.88813	4.60231	8.49658	1.79372	1.5105	4.13028	0.0944064
Col-0-WD	2.88046	7.03313	19.035	7.39318	3.45655	19.011	1.41623	0.600096	1.12818	1.63226	0.456073	2.04033	20.7393	3.62458	2.04033	4.20067	0.912146	2.28036	0.120019
Col-0-WD	2.61124	7.62057	18.0922	8.39329	2.66454	21.1831	1.51878	0.692779	1.35891	1.65201	0.666134	2.47802	16.227	4.36984	2.69118	3.54383	1.1724	2.95763	0.106581
Col-0-WD	2.87887	7.22433	25.1765	14.6388	1.3308	22.1619	1.49375	0.733297	1.00489	1.76534	0.516024	2.30853	4.91581	4.83433	2.0641	2.44432	0.923411	3.50353	0.0814775
Col-0-WD	3.14465	5.79379	25.3288	11.1111	4.3644	15.9329	1.20069	0.838574	1.14351	2.97313	0.438346	1.81056	12.3499	4.19287	1.20069	3.84982	0.743282	3.46865	0.114351
cruabc-WD	2.86951	5.88073	26.8412	10.3562	3.22378	11.4663	1.22811	0.73214	0.991931	6.12081	0.448731	1.11002	9.94293	3.92049	3.74336	4.71167	1.34619	4.8888	0.177131
cruabc-WD	3.18358	4.77041	24.3578	10.1557	4.17534	10.1954	1.1802	1.03144	1.25955	5.47456	0.456213	1.1207	10.9293	3.87781	4.44312	6.25806	1.37856	5.47456	0.277695
cruabc-WD	2.37852	5.61844	23.5923	7.75268	2.3528	13.4868	1.4014	0.604272	1.2214	6.5827	0.462846	0.951406	12.4473	4.41036	4.82552	6.54994	0.989977	4.25562	0.115712
cruabc-WD	4.11705	5.14866	24.1959	9.0125	2.75129	10.0066	1.21917	1.35985	0.921462	6.00208	0.346995	1.15352	12.2386	4.22021	2.91664	6.70545	1.33171	6.19902	0.153297
