# Supplementary material for: Environmental stress reveals new insights regarding proteome rebalancing in Arabidopsis thaliana seeds
Source: Plant J. 2026 Apr 20;126(2):e70881. doi: 10.1111/tpj.70881 (PMC13094328; doi:10.1111/tpj.70881)
Supplement: Supplementary file 2 — Dataset S2. Protein‐bound amino acid (PBAA) and free amino acid (FAA) data from cruabc and Col‐0 at low nitrogen (LN) and high nitrogen (HN) conditions. (A) PBAA amino acid levels (nmol/mg). (B) PBAA amino acid composition (%PBAA/TPBAA). (C) FAA amino acid levels (nmol/mg). (D) FAA composition (%FAA/TFAA). TPBAA, total of all measured PBAAs per treatment; TFAA, total of all measured FAAs per treatment. [file TPJ-126-0-s002.xlsx]

## Sheet: Title
Supplemental Dataset 2. Protein bound amino acid (PBAA) and free amino acid (FAA) data from cruabc and Col-0 at low nitrogen (LN) and high nitrrogen (HN) conditions. A, PBAA amino acid levels (nmol/mg). B, PBAA amino acid composition (%PBAA/TPBAA). C, FAA amino acid levels (nmol/mg). D, FAA composition (%FAA/TFAA). TPBAA, total of all measured PBAAs per treatment; TFAA, total of all measured FAAs…

## Sheet: A-PBAA levels
	Level (nmol/mg)
Treatment	Ala	Arg	Asx	Glx	His	Ile	Leu	Lys	Met	Phe	Pro	Ser	Thr	Tyr	Val	Total
Col-0-LN	170.159	60.9524	98.5397	188.444	24.381	61.4603	87.3651	64.5079	17.2698	42.1587	84.8254	84.8254	81.2698	23.3651	81.2698	1170.79
Col-0-LN	190.354	67.3955	111.64	215.048	28.2958	72.5402	106.495	66.3666	19.5498	46.8167	96.7203	91.0611	90.5466	27.2669	76.6559	1306.75
Col-0-LN	170.533	63.1975	101.317	191.097	26.0815	65.2038	90.7837	62.1944	18.0564	43.6364	90.2821	85.768	76.7398	23.5737	NA	1108.46
Col-0-LN	175.851	63.9009	98.0805	191.703	24.2724	63.4056	91.6409	63.4056	16.3467	42.6006	90.1548	82.7245	81.2384	23.7771	71.8266	1180.93
Col-0-LN	168.369	59.0769	95.5077	179.692	25.1077	60.5538	85.6615	62.0308	16.2462	41.3538	79.7538	81.2308	76.8	23.1385	75.3231	1129.85
cruabc-LN	154.822	62.1359	83.8835	192.104	27.4434	57.9935	80.2589	67.3139	18.6408	42.4595	86.9903	80.7767	76.6343	24.3366	70.4207	1126.21
cruabc-LN	182.5	59.5	87.5	196.5	26.5	60.5	84.5	65.5	19	43	89.5	84	80	23.5	68	1170
cruabc-LN	154.568	59.7531	81.4815	182.222	25.1852	58.2716	77.5309	67.1605	18.2716	41.9753	90.8642	75.5556	72.5926	23.7037	59.2593	1088.4
cruabc-LN	165.369	60.6711	82.6846	186.309	25.2349	57.4497	83.2215	68.7248	17.7181	42.953	90.7383	82.1477	78.9262	23.6242	66.5772	1132.35
cruabc-LN	160.513	60.5128	82.5641	183.077	24.1026	57.4359	82.0513	67.6923	17.9487	41.0256	92.3077	75.8974	71.2821	22.0513	102.564	1141.03
Col-0-HN	263.835	76.4602	166.608	311.504	33.9823	97.6991	140.177	74.1003	24.5428	64.6608	132.625	119.882	107.611	36.8142	97.2271	1747.73
Col-0-HN	271.678	83.2215	172.349	321.074	34.3624	99.3289	147.114	80.5369	26.3087	64.4295	125.638	119.195	112.215	37.047	106.846	1801.34
Col-0-HN	256.757	83.7838	161.622	307.568	35.1351	94.5946	140	80	24.3243	62.1622	130.27	115.135	105.405	37.2973	116.757	1750.81
Col-0-HN	254.569	82.3003	172.78	328.69	35.7827	99.1693	147.732	75.655	24.0256	63.3866	131.885	121.15	112.46	39.8722	103.259	1792.72
Col-0-HN	241.27	75.1746	156.952	302.222	36.5714	92.9524	138.667	74.1587	23.873	58.4127	123.429	111.746	101.587	36.0635	128.508	1701.59
cruabc-HN	275.7	86.5147	170.423	315.309	40.1303	88.5993	131.336	93.2899	27.101	63.5831	139.674	115.179	113.094	40.1303	102.15	1802.21
cruabc-HN	256.287	81.4371	152.814	279.281	39.7605	82.3952	120.24	85.2695	25.8683	64.6707	129.341	101.078	100.12	37.3653	89.5808	1645.51
cruabc-HN	236.564	79.0184	142.822	265.521	34.8466	79.0184	110.92	84.908	23.0675	56.9325	123.19	100.123	98.1595	35.3374	105.521	1575.95
cruabc-HN	258.979	84.0841	162.402	314.234	39.3994	89.8498	131.652	90.3303	27.8679	61.021	139.339	116.276	109.55	41.3213	88.4084	1754.71
cruabc-HN	261.77	84.459	152.131	310.033	37.7705	82.3607	124.328	91.2787	25.7049	61.9016	133.77	105.967	109.115	38.8197	NA	1619.41

## Sheet: B-PBAA composition
	Composition (%PBAA/TPBAA)
Treatment	Ala	Arg	Asx	Glx	His	Ile	Leu	Lys	Met	Phe	Pro	Ser	Thr	Tyr	Val
Col-0-LN	14.5336	5.20607	8.41649	16.0954	2.08243	5.24946	7.46204	5.50976	1.47505	3.60087	7.24512	7.24512	6.94143	1.99566	6.94143
Col-0-LN	14.5669	5.15748	8.54331	16.4567	2.16535	5.55118	8.14961	5.07874	1.49606	3.58268	7.40157	6.9685	6.92913	2.08661	5.86614
Col-0-LN	15.3846	5.70136	9.14027	17.2398	2.35294	5.88235	8.19005	5.61086	1.62896	3.93665	8.1448	7.73756	6.92308	2.1267
Col-0-LN	14.8909	5.41107	8.30537	16.2332	2.05537	5.36913	7.76007	5.36913	1.38423	3.60738	7.63423	7.00503	6.87919	2.01342	6.08221
Col-0-LN	14.902	5.22876	8.45316	15.9041	2.22222	5.35948	7.5817	5.4902	1.43791	3.66013	7.05882	7.18954	6.79739	2.04793	6.66667
cruabc-LN	13.7471	5.51724	7.44828	17.0575	2.43678	5.14943	7.12644	5.97701	1.65517	3.77011	7.72414	7.17241	6.8046	2.16092	6.25287
cruabc-LN	15.5983	5.08547	7.47863	16.7949	2.26496	5.17094	7.22222	5.59829	1.62393	3.67521	7.64957	7.17949	6.83761	2.00855	5.81197
cruabc-LN	14.2015	5.49002	7.48639	16.7423	2.31397	5.3539	7.12341	6.1706	1.67877	3.85662	8.34846	6.94192	6.66969	2.17786	5.44465
cruabc-LN	14.6041	5.35799	7.30204	16.4533	2.22854	5.07349	7.34945	6.06923	1.56472	3.79327	8.01328	7.25462	6.97013	2.0863	5.87956
cruabc-LN	14.0674	5.30337	7.23596	16.0449	2.11236	5.03371	7.19101	5.93258	1.57303	3.59551	8.08989	6.65169	6.24719	1.93258	8.98876
Col-0-HN	15.0959	4.37483	9.53281	17.8234	1.94437	5.59006	8.02052	4.23981	1.40427	3.6997	7.58844	6.8593	6.15717	2.1064	5.56306
Col-0-HN	15.082	4.61997	9.56781	17.8241	1.9076	5.51416	8.16692	4.47094	1.46051	3.57675	6.97466	6.61699	6.22951	2.05663	5.93145
Col-0-HN	14.665	4.78543	9.23124	17.5672	2.00679	5.4029	7.9963	4.56931	1.38932	3.55048	7.44057	6.5761	6.02038	2.13029	6.66872
Col-0-HN	14.2002	4.59082	9.63787	18.3348	1.99601	5.53179	8.24066	4.22013	1.34018	3.53579	7.35672	6.75791	6.27317	2.22412	5.75991
Col-0-HN	14.1791	4.41791	9.22388	17.7612	2.14925	5.46269	8.14925	4.35821	1.40299	3.43284	7.25373	6.56716	5.97015	2.1194	7.55224
cruabc-HN	15.2979	4.80046	9.45633	17.4957	2.22672	4.91614	7.28745	5.1764	1.50376	3.52805	7.75014	6.39098	6.2753	2.22672	5.66802
cruabc-HN	15.575	4.94905	9.28675	16.9723	2.4163	5.00728	7.30713	5.18195	1.57205	3.93013	7.86026	6.14265	6.08443	2.27074	5.44396
cruabc-HN	15.0109	5.01401	9.0626	16.8483	2.21115	5.01401	7.03831	5.38773	1.46372	3.61258	7.81688	6.35316	6.22859	2.24229	6.69573
cruabc-HN	14.759	4.79189	9.2552	17.908	2.24535	5.12048	7.50274	5.14786	1.58817	3.47755	7.94085	6.62651	6.24315	2.35487	5.03834
cruabc-HN	16.1646	5.21542	9.39423	19.1448	2.33236	5.08584	7.67736	5.63654	1.5873	3.82248	8.26045	6.54357	6.73793	2.39715

## Sheet: C-FAA levels
	Level (nmol/mg)
Treatment	Ala	Arg	Asn	Asp	Gln	Glu	His	Ile	Leu	Lys	Met	Phe	Pro	Ser	Trp	Thr	Tyr	Val	Cys
Col-0-LN	0.764415	0.632619	3.0972	1.9374	0.171334	2.88633	0.342669	0.276771	0.237232	0.250412	0.144975	0.31631	0.61944	1.26524	1.2257	0.276771	0.171334	0.60626	0.0131796
Col-0-LN	0.900322	1.06752	4.57878	2.23794	0.192926	2.93248	0.463023	0.308682	0.270096	0.308682	0.141479	0.360129	1.14469	1.59486	1.11897	0.437299	0.192926	0.771704	0.0128617
Col-0-LN	0.878837	0.76252	3.47658	1.64136	0.206785	2.85622	0.387722	0.310178	0.28433	0.258481	0.129241	0.323102	0.504039	1.49919	1.20194	0.271405	0.193861	0.6979	0.0129241
Col-0-LN	0.657188	0.391785	2.08531	1.50395	0.151659	2.59084	0.151659	0.202212	0.21485	0.176935	0.126382	0.252765	0.189573	0.947867	1.2891	0.176935	0.139021	0.379147
cruabc-LN	1.36089	3.4849	14.5374	3.10334	0.394277	3.14149	0.72496	0.623211	0.5469	0.356121	0.216216	0.343402	0.496025	2.44197	3.01431	0.432432	0.419714	1.41176	0.0254372
cruabc-LN	1.32293	2.42122	13.5289	2.65835	0.361934	2.93292	0.686427	0.524181	0.461778	0.324493	0.237129	0.312012	0.374415	2.15913	3.29485	0.361934	0.386895	1.19813	0.0124805
cruabc-LN	1.28314	1.11293	9.81997	2.19967	0.353519	3.05074	0.523732	0.458265	0.445172	0.288052	0.222586	0.314239	0.340426	1.91162	2.77578	0.353519	0.353519	1.00818	0.0130933
cruabc-LN	0.802676	0.882943	7.8796	2.40803	0.240803	2.95652	0.334448	0.307692	0.334448	0.227425	0.173913	0.267559	0.227425	1.20401	2.80936	0.254181	0.280936	0.695652	0.0133779
Col-0-HN	1.02185	1.65378	7.11261	2.39328	0.389916	3.0521	0.403361	0.34958	0.363025	0.34958	0.17479	0.551261	1.06218	1.51933	0.268908	0.537815	0.228571	0.618487	0.0268908
Col-0-HN	0.917609	1.62843	7.34087	2.32633	0.310178	3.03716	0.361874	0.361874	0.374798	0.34895	0.193861	0.555735	0.581583	1.49919	0.258481	0.465267	0.232633	0.646204	0.0258481
Col-0-HN	0.934211	1.28947	7.75	2.31579	0.302632	2.98684	0.289474	0.315789	0.368421	0.289474	0.171053	0.526316	0.328947	1.64474	0.276316	0.381579	0.210526	0.592105	0.0131579
Col-0-HN	1.04348	1.87578	12.1118	2.6087	0.372671	2.8323	0.397516	0.310559	0.347826	0.335404	0.161491	0.521739	0.981366	1.57764	0.236025	0.534161	0.198758	0.621118	0.0248447
cruabc-HN	1.46032	13.3968	35.581	5.15556	2.59048	3.03492	0.8	0.495238	0.596825	0.622222	0.24127	0.457143	0.48254	1.47302	0.825397	0.838095	0.48254	1.32063	0.0507937
cruabc-HN	1.38193	14.1616	32.4564	4.9065	2.24406	3.15689	0.988906	0.532488	0.570523	0.633914	0.253566	0.431062	0.431062	1.53407	1.03962	0.557845	0.418384	1.50872	0.0253566
cruabc-HN	1.43226	13.1226	32.1677	5.12258	1.83226	3.03226	0.8	0.567742	0.632258	0.541935	0.270968	0.4	0.43871	1.62581	1.23871	0.658065	0.43871	1.50968	0.0387097
cruabc-HN	1.61755	13.4545	34.4828	5.98119	2.05643	3.10972	0.777429	0.551724	0.626959	0.639498	0.263323	0.451411	0.501567	1.66771	1.09091	0.852665	0.501567	1.55486	0.0501567

## Sheet: D-FAA composition
	Composition (%FAA/TFAA)
Treatment	Ala	Arg	Asn	Asp	Gln	Glu	His	Ile	Leu	Lys	Met	Phe	Pro	Ser	Trp	Thr	Tyr	Val	Cys
Col-0-LN	5.0173	4.15225	20.3287	12.7163	1.12457	18.9446	2.24913	1.81661	1.55709	1.6436	0.951557	2.07612	4.06574	8.3045	8.04498	1.81661	1.12457	3.97924	0.0865052
Col-0-LN	4.72973	5.60811	24.0541	11.7568	1.01351	15.4054	2.43243	1.62162	1.41892	1.62162	0.743243	1.89189	6.01351	8.37838	5.87838	2.2973	1.01351	4.05405	0.0675676
Col-0-LN	5.52846	4.79675	21.8699	10.3252	1.30081	17.9675	2.43902	1.95122	1.78862	1.62602	0.813008	2.03252	3.17073	9.43089	7.56098	1.70732	1.21951	4.39024	0.0813008
Col-0-LN	5.65217	3.36957	17.9348	12.9348	1.30435	22.2826	1.30435	1.73913	1.84783	1.52174	1.08696	2.17391	1.63043	8.15217	11.087	1.52174	1.19565	3.26087
cruabc-LN	3.67067	9.39966	39.211	8.3705	1.06346	8.47341	1.9554	1.68096	1.47513	0.960549	0.58319	0.926244	1.33791	6.58662	8.13036	1.16638	1.13208	3.80789	0.0686106
cruabc-LN	3.94199	7.21458	40.3124	7.92116	1.07847	8.73931	2.04537	1.56192	1.37598	0.966902	0.706582	0.929714	1.11566	6.43362	9.81778	1.07847	1.15284	3.5701	0.0371885
cruabc-LN	4.78282	4.14837	36.6032	8.19912	1.31772	11.3714	1.95217	1.70815	1.65935	1.07369	0.829673	1.1713	1.26891	7.12543	10.3465	1.31772	1.31772	3.75793	0.0488043
cruabc-LN	3.59928	3.95921	35.3329	10.7978	1.07978	13.2573	1.4997	1.37972	1.4997	1.0198	0.779844	1.19976	1.0198	5.39892	12.5975	1.13977	1.25975	3.11938	0.059988
Col-0-HN	4.6285	7.49086	32.2168	10.8404	1.76614	13.8246	1.82704	1.58343	1.64434	1.58343	0.791717	2.49695	4.81121	6.88185	1.21803	2.43605	1.03532	2.80146	0.121803
Col-0-HN	4.27453	7.58579	34.1963	10.8368	1.44491	14.1481	1.68573	1.68573	1.74594	1.62553	0.90307	2.5888	2.70921	6.98374	1.20409	2.16737	1.08368	3.01023	0.120409
Col-0-HN	4.45141	6.1442	36.9279	11.0345	1.44201	14.232	1.37931	1.5047	1.75549	1.37931	0.815047	2.50784	1.5674	7.83699	1.31661	1.81818	1.00313	2.82132	0.0626959
Col-0-HN	3.85144	6.92343	44.7043	9.62861	1.37552	10.4539	1.46722	1.14626	1.28381	1.23796	0.596057	1.92572	3.62219	5.82302	0.87116	1.97157	0.733608	2.29253	0.0917011
cruabc-HN	2.08901	19.1644	50.8992	7.37511	3.70572	4.34151	1.14441	0.708447	0.853769	0.8901	0.345141	0.653951	0.690282	2.10718	1.18074	1.19891	0.690282	1.88919	0.0726612
cruabc-HN	2.05544	21.0635	48.2746	7.29776	3.33773	4.69546	1.47087	0.792005	0.848576	0.942863	0.377145	0.641147	0.641147	2.28173	1.54629	0.829719	0.622289	2.24401	0.0377145
cruabc-HN	2.17434	19.9216	48.8345	7.77669	2.78159	4.60333	1.2145	0.8619	0.959843	0.822723	0.411361	0.607248	0.666014	2.46817	1.88051	0.999021	0.666014	2.29187	0.0587659
cruabc-HN	2.30316	19.1573	49.0984	8.51634	2.92805	4.42778	1.10695	0.785574	0.892698	0.910552	0.374933	0.642742	0.714158	2.37458	1.55329	1.21407	0.714158	2.21389	0.0714158
