# Supplementary material for: Environmental stress reveals new insights regarding proteome rebalancing in Arabidopsis thaliana seeds
Source: Plant J. 2026 Apr 20;126(2):e70881. doi: 10.1111/tpj.70881 (PMC13094328; doi:10.1111/tpj.70881)
Supplement: Supplementary file 3 — Dataset S3. Seed fatty acid composition and total oil content in cruabc and Col‐0 under four independent treatments: low nitrogen (LN), high nitrogen (HN), full water (FW), and water deficit (WD). (A) Raw fatty acid data. (B) Averaged replicates. [file TPJ-126-0-s004.xlsx]

## Sheet: Title
Supplemental Dataset 3. Seed fatty acid composition and total oil content in cruabc and Col-0 under four independent treatments: low nitrogen (LN), high nitrogen (HN), full water (FW), and water deficit (WD). (A) Raw fatty acid data. (B) Averaged replicates.

## Sheet: A.Raw data
Sample Name	Col0-FW-1	Col0-FW-2	Col0-FW-3	cruabc-FW-1	cruabc-FW-2	cruabc-FW-3	Col0-WD-1	Col0-WD-2	Col0-WD-3	cruabc-WD-1	cruabc-WD-2	cruabc-WD-3	Col0-LN-1	Col0-LN-2	Col0-LN-3	cruabc-LN-1	cruabc-LN-2	cruabc-LN-3	Col0-HN-1	Col0-HN-2	Col0-HN-3	cruabc-HN-1	cruabc-HN-2	cruabc-HN-3
Total Fat (W/W%)	39.6004	40.2078	40.1608	40.0952	40.6874	40.7901	37.5354	36.7948	36.9547	33.7231	36.638	34.8752	35.5478	35.2598	37.7633	37.4026	36.2977	36.7639	33.3819	34.1504	32.5524	32.8831	31.9024	32.6163
Fatty Acid Profile (Expressed as Percent of Total Fat)
C6:0	0.043	0.021	0.043	0.044	0.042	0.044	0.022	0.048	0.047	0.025	0.023	0.049	0.049	0.024	0.047	0.023	0.023	0.023	0.052	0.025	0.052	0.027	0.056	0.053
C8:0	0	0	0	0.022	0	0	0	0.024	0	0	0	0.024	0.024	0	0	0	0	0	0	0	0.026	0.027	0.028	0
C10:0	0.021	0.021	0.021	0.022	0.021	0.022	0.022	0.024	0.023	0.025	0.023	0.024	0.024	0.024	0.023	0.023	0.023	0.023	0.026	0.025	0.026	0.027	0.028	0.026
C11:0	0	0	0	0	0	0	0	0	0	0	0	0	0	0	0	0	0	0	0	0	0	0	0	0
C12:0	0.043	0.043	0.043	0.044	0.042	0.044	0.045	0.048	0.047	0.051	0.047	0.049	0.049	0.049	0.047	0.047	0.047	0.046	0.052	0.05	0.052	0.054	0.056	0.053
C13:0	0.021	0.021	0.021	0.022	0.021	0.022	0.022	0.024	0.023	0.025	0.023	0.024	0.024	0.024	0.023	0.023	0.023	0.023	0.026	0.025	0.026	0.027	0.028	0.026
C14:0	0.065	0.064	0.086	0.066	0.085	0.066	0.091	0.097	0.094	0.102	0.094	0.098	0.074	0.074	0.071	0.071	0.071	0.069	0.078	0.075	0.078	0.081	0.084	0.08
C14:1n5	0	0	0	0	0	0	0	0.024	0.023	0	0.023	0.024	0	0	0.023	0	0	0	0	0	0	0	0	0
C15:0	0.021	0.021	0.043	0.044	0.042	0.044	0.045	0.048	0.047	0.051	0.047	0.049	0.049	0.049	0.047	0.047	0.047	0.046	0.052	0.05	0.052	0.054	0.056	0.053
C15:1n5	0	0	0	0	0	0	0	0	0	0	0	0	0	0	0	0	0	0	0	0	0	0	0	0
C16:0	7.287	7.357	7.756	7.299	7.581	7.36	7.511	7.62	7.459	7.629	7.674	7.67	7.516	7.531	7.422	7.301	7.39	7.293	7.195	7.505	7.258	7.409	7.448	7.414
C16:1n7	0.262	0.258	0.28	0.265	0.276	0.264	0.298	0.316	0.307	0.306	0.329	0.32	0.323	0.324	0.308	0.31	0.284	0.302	0.287	0.303	0.312	0.299	0.337	0.294
C17:0	0.087	0.086	0.086	0.088	0.106	0.088	0.114	0.097	0.094	0.127	0.117	0.123	0.099	0.099	0.094	0.095	0.094	0.093	0.104	0.101	0.104	0.108	0.112	0.107
C17:1n7	0.021	0.021	0.021	0.044	0.042	0.044	0.045	0.024	0.023	0.051	0.047	0.049	0.024	0.024	0.023	0.023	0.023	0.046	0.026	0.025	0.026	0.027	0.028	0.026
C18:0	3.063	3.097	3.089	3.096	3.066	3.041	3.215	3.213	3.22	2.883	3.06	2.885	3.235	3.217	3.153	2.815	2.795	2.796	2.878	2.83	2.809	2.533	2.445	2.543
Elaidic [C18:1n9t]	0	0.021	0	0	0	0	0	0	0	0	0	0	0	0	0	0	0	0	0	0	0	0	0	0
Oleic [C18:1n9c]	13.284	13.165	13.417	13.183	13.097	13.2	12.105	11.491	11.864	10.359	9.392	10.235	10.776	10.823	11.761	11.905	11.915	11.929	12.376	12.231	11.941	10.024	10.315	10.038
cis-vaccenic [C18:1n7c]	1.597	1.548	1.577	1.614	1.618	1.586	1.585	1.655	1.657	1.684	1.671	1.701	1.617	1.621	1.636	1.67	1.634	1.654	1.491	1.465	1.482	1.579	1.63	1.579
Linoelaidic [C18:2n6 9t,12t]	0	0	0	0	0	0	0	0	0	0	0	0	0	0	0	0	0	0	0	0	0	0	0	0
Linoleic [C18:2n6 9c,12c]	27.005	27.019	27.266	26.897	27.047	26.908	27.152	27.633	26.902	27.148	26.105	27.178	25.809	25.887	26.558	26.865	26.886	26.795	26.166	26.762	26.458	27.266	27.629	27.25
C20:0	2.297	2.258	2.225	2.322	2.236	2.269	2.457	2.483	2.462	2.526	2.542	2.515	2.663	2.643	2.466	2.29	2.226	2.236	2.381	2.324	2.445	2.397	2.361	2.355
g-Linoleic [C18:3n6]	0	0	0	0	0	0	0	0	0	0	0	0	0	0	0	0	0	0	0	0	0	0	0	0
Gondoic [C20:1n9]	17.748	17.683	17.133	17.784	17.42	17.674	17.871	17.602	17.951	16.789	17.725	16.745	17.795	17.707	17.903	17.226	17.198	17.242	16.537	16.527	16.493	15.39	14.587	15.445
a-Linoleic [C18:3n3]	19.324	19.468	19.401	19.288	19.401	19.305	19.341	18.917	19.372	20.233	21.28	20.322	21.005	20.974	19.942	20.208	20.111	20.248	21.509	21	21.41	22.036	21.895	22.083
C21:0	0.218	0.215	0.216	0.243	0.212	0.22	0.252	0.292	0.26	0.306	0.258	0.295	0.273	0.299	0.26	0.262	0.26	0.256	0.314	0.277	0.312	0.326	0.337	0.321
Stearidonic [C18:4] *	0	0	0	0	0	0	0	0	0	0	0	0	0	0	0	0	0	0	0	0	0	0	0	0
C20:2	1.903	1.914	1.836	2.012	2.001	2.005	1.952	1.947	1.918	2.296	2.424	2.318	1.991	1.97	1.92	2.242	2.203	2.236	1.805	1.819	1.873	2.451	2.417	2.435
C22:0	0.306	0.301	0.28	0.309	0.298	0.308	0.344	0.34	0.331	0.357	0.376	0.369	0.348	0.349	0.331	0.334	0.331	0.326	0.34	0.328	0.338	0.354	0.365	0.347
Homo-g-Linolenic [C20:3n6]	0	0	0	0	0	0	0	0	0	0	0	0	0	0	0	0	0	0	0	0	0	0	0	0
Erucic [C22:1n9]	1.641	1.634	1.534	1.703	1.682	1.696	1.699	1.728	1.705	2.168	2.095	2.17	1.866	1.845	1.778	2.004	1.966	2.003	1.831	1.819	1.925	2.342	2.332	2.328
C20:3n3	0.525	0.537	0.496	0.552	0.553	0.572	0.551	0.535	0.544	0.714	0.8	0.715	0.597	0.598	0.545	0.644	0.639	0.652	0.575	0.555	0.598	0.817	0.815	0.829
Arachidonic [C20:4n6]	0	0	0	0	0	0	0	0	0	0	0	0	0	0	0	0	0	0	0	0	0	0	0	0
C23:0	0.021	0.021	0.021	0.022	0.021	0.022	0.022	0.024	0.047	0.051	0.023	0.049	0.049	0.024	0.023	0.023	0.023	0.023	0.026	0.025	0.026	0.027	0.028	0.026
C22:2n6	0.087	0.086	0.086	0.088	0.085	0.11	0.091	0.121	0.094	0.153	0.141	0.172	0.124	0.124	0.118	0.143	0.142	0.139	0.157	0.151	0.182	0.217	0.252	0.214
C24:0	0.196	0.193	0.172	0.199	0.191	0.198	0.206	0.219	0.213	0.255	0.235	0.246	0.223	0.249	0.213	0.238	0.236	0.233	0.209	0.202	0.208	0.245	0.252	0.24
EPA [C20:5n3]	0	0	0	0	0	0	0	0	0	0	0	0	0	0	0	0	0	0	0	0	0	0	0	0
Nervonic [C24:1n9]	0.175	0.172	0.172	0.199	0.17	0.176	0.183	0.194	0.189	0.255	0.258	0.271	0.248	0.249	0.213	0.262	0.26	0.256	0.235	0.227	0.234	0.326	0.365	0.321
Adrenic [C22:4n6] *	0	0.021	0	0	0.021	0	0.022	0.024	0.023	0	0.023	0.024	0.024	0.024	0.023	0	0.023	0.023	0.026	0	0.026	0	0.028	0.026
C22:5n6 *	0	0	0	0	0	0	0	0	0	0	0	0	0	0	0	0	0	0	0	0	0	0	0	0
DPA [C22:5n3]	0	0	0	0	0	0	0	0	0	0	0	0	0	0	0	0	0	0	0	0	0	0	0	0
DHA [C22:6n3]	0.043	0.043	0.043	0.044	0.042	0.044	0.045	0.048	0.047	0.051	0.047	0.049	0.049	0.049	0.047	0.047	0.047	0.046	0.052	0.05	0.052	0.054	0.056	0.053

## Sheet: B. Averages
Sample Name	Col0-FW	cruabc-FW	Col0-WD	cruabc-WD	Col0-LN	cruabc-LN	Col0-HN	cruabc-HN
Total Fat (W/W%)	39.9897	40.5242	37.095	35.0788	36.1903	36.8214	33.3616	32.4673
Fatty Acid Profile (Expressed as Percent of Total Fat)
C6:0	0.0356667	0.0433333	0.039	0.0323333	0.04	0.023	0.043	0.0453333
C8:0	0	0.00733333	0.008	0.008	0.008	0	0.00866667	0.0183333
C10:0	0.021	0.0216667	0.023	0.024	0.0236667	0.023	0.0256667	0.027
C11:0	0	0	0	0	0	0	0	0
C12:0	0.043	0.0433333	0.0466667	0.049	0.0483333	0.0466667	0.0513333	0.0543333
C13:0	0.021	0.0216667	0.023	0.024	0.0236667	0.023	0.0256667	0.027
C14:0	0.0716667	0.0723333	0.094	0.098	0.073	0.0703333	0.077	0.0816667
C14:1n5	0	0	0.0156667	0.0156667	0.00766667	0	0	0
C15:0	0.0283333	0.0433333	0.0466667	0.049	0.0483333	0.0466667	0.0513333	0.0543333
C15:1n5	0	0	0	0	0	0	0	0
C16:0	7.46667	7.41333	7.53	7.65767	7.48967	7.328	7.31933	7.42367
C16:1n7	0.266667	0.268333	0.307	0.318333	0.318333	0.298667	0.300667	0.31
C17:0	0.0863333	0.094	0.101667	0.122333	0.0973333	0.094	0.103	0.109
C17:1n7	0.021	0.0433333	0.0306667	0.049	0.0236667	0.0306667	0.0256667	0.027
C18:0	3.083	3.06767	3.216	2.94267	3.20167	2.802	2.839	2.507
Elaidic [C18:1n9t]	0.007	0	0	0	0	0	0	0
Oleic [C18:1n9c]	13.2887	13.16	11.82	9.99533	11.12	11.9163	12.1827	10.1257
cis-vaccenic [C18:1n7c]	1.574	1.606	1.63233	1.68533	1.62467	1.65267	1.47933	1.596
Linoelaidic [C18:2n6 9t,12t]	0	0	0	0	0	0	0	0
Linoleic [C18:2n6 9c,12c]	27.0967	26.9507	27.229	26.8103	26.0847	26.8487	26.462	27.3817
C20:0	2.26	2.27567	2.46733	2.52767	2.59067	2.25067	2.38333	2.371
g-Linoleic [C18:3n6]	0	0	0	0	0	0	0	0
Gondoic [C20:1n9]	17.5213	17.626	17.808	17.0863	17.8017	17.222	16.519	15.1407
a-Linoleic [C18:3n3]	19.3977	19.3313	19.21	20.6117	20.6403	20.189	21.3063	22.0047
C21:0	0.216333	0.225	0.268	0.286333	0.277333	0.259333	0.301	0.328
Stearidonic [C18:4] *	0	0	0	0	0	0	0	0
C20:2	1.88433	2.006	1.939	2.346	1.96033	2.227	1.83233	2.43433
C22:0	0.295667	0.305	0.338333	0.367333	0.342667	0.330333	0.335333	0.355333
Homo-g-Linolenic [C20:3n6]	0	0	0	0	0	0	0	0
Erucic [C22:1n9]	1.603	1.69367	1.71067	2.14433	1.82967	1.991	1.85833	2.334
C20:3n3	0.519333	0.559	0.543333	0.743	0.58	0.645	0.576	0.820333
Arachidonic [C20:4n6]	0	0	0	0	0	0	0	0
C23:0	0.021	0.0216667	0.031	0.041	0.032	0.023	0.0256667	0.027
C22:2n6	0.0863333	0.0943333	0.102	0.155333	0.122	0.141333	0.163333	0.227667
C24:0	0.187	0.196	0.212667	0.245333	0.228333	0.235667	0.206333	0.245667
EPA [C20:5n3]	0	0	0	0	0	0	0	0
Nervonic [C24:1n9]	0.173	0.181667	0.188667	0.261333	0.236667	0.259333	0.232	0.337333
Adrenic [C22:4n6] *	0.007	0.007	0.023	0.0156667	0.0236667	0.0153333	0.0173333	0.018
C22:5n6 *	0	0	0	0	0	0	0	0
DPA [C22:5n3]	0	0	0	0	0	0	0	0
DHA [C22:6n3]	0.043	0.0433333	0.0466667	0.049	0.0483333	0.0466667	0.0513333	0.0543333
