# Supplementary material for: Environmental stress reveals new insights regarding proteome rebalancing in Arabidopsis thaliana seeds
Source: Plant J. 2026 Apr 20;126(2):e70881. doi: 10.1111/tpj.70881 (PMC13094328; doi:10.1111/tpj.70881)
Supplement: Supplementary file 4 — Dataset S4. DIA‐based proteomic analysis of dry seeds from cruabc and Col‐0 under four treatments: full water (FW), water deficit (WD), low nitrogen (LN), and high nitrogen (HN). (A) Normalized DIA intensity data for all quantified proteins. (B) Differentially abundant proteins (DEPs) identified in cruabc versus Col‐0 for each treatment, with significance thresholds of FDR <0.05 and fold change ≥1.2 or ≤0.8. (C) Treatment‐effect DEP tables for FW, WD, LN, and HN comparisons (FDR <0.05 and fold change ≥1.2 or ≤0.8.). [file TPJ-126-0-s005.xlsx]

## Sheet: Dataset 4 Title
Supplemental Dataset 4. DIA-based proteomic analysis of dry seeds from cruabc and Col-0 under four treatments: full water (FW), water deficit (WD), low nitrogen (LN), and high nitrogen (HN). (A) Normalized DIA intensity data for all quantified proteins. (B) Differentially abundant proteins (DEPs) identified in cruabc vs Col-0 for each treatment, with significance thresholds of FDR < 0.05 and fold…

## Sheet: A.Raw Data Normalized
Protein	Description	Col0_FW_1	Col0_FW_2	Col0_FW_3	Col0_FW_4	cruabc_FW_1	cruabc_FW_2	cruabc_FW_3	cruabc_FW_4	Col0_WD_1	Col0_WD_2	Col0_WD_3	Col0_WD_4	cruabc_WD_1	cruabc_WD_2	cruabc_WD_3	cruabc_WD_4	Col0_LN_1	Col0_LN_2	Col0_LN_3	Col0_LN_4	cruabc_LN_1	cruabc_LN_2	cruabc_LN_3	cruabc_LN_4	Col0_HN_1	Col0_HN_2	Col0_HN_3	Col0_HN_4	cruabc_HN_1	cruabc_HN_2	cruabc_HN_3	cruabc_HN_4
AT1G01050	pyrophosphorylase 1;pyrophosphorylase 1;pyrophosphorylase 5;pyrophosphorylase 5	177.672	133.037	229.227	NA	181.191	219.763	169.968	190.273	105.354	352.837	209.464	223.085	461.565	349.698	297.198	335.152	223.969	198.674	151.392	244.853	170.366	242.345	174.819	162.018	200.52	172.592	143.853	NA	195.853	153.852	201.976	168.929
AT1G01090	pyruvate dehydrogenase E1 alpha	509.139	405.946	488.981	401.852	392.319	442.357	366.987	501.237	339.562	494.891	324.139	307.453	743.729	406.648	437.63	416.166	187.408	190.938	160.529	175.685	235.837	236.406	174.803	232.899	287.775	259.643	202.407	226.942	302.472	304.001	219.308	353.937
AT1G01100	60S acidic ribosomal protein family	906.986	1029.65	818.961	861.936	1213.39	1153.04	1198.19	1007.32	1379.26	1115.03	1183.99	830.774	1234.93	1411.96	1460.59	1815.29	1508	1518.84	1237.57	1217.44	1244.49	1409.25	1544.82	1458.24	605.384	803.459	900.992	813.355	1165.05	1220.68	1111.23	1163.59
AT1G01170	ozone-responsive stress-like protein (DUF1138)	46.0064	83.4997	54.7288	NA	68.7613	55.7553	49.5361	53.2205	82.5885	124.263	39.7195	41.3983	127.076	63.1555	87.3345	83.2849	130.771	98.8412	78.7134	104.72	80.1681	67.7944	62.5355	98.9939	77.2772	62.0612	NA	28.1736	69.7237	78.3539	42.2529	65.3923
AT1G01300	Eukaryotic aspartyl protease family protein	193.39	181.181	150.549	149.6	145.564	81.8178	123.932	130.465	279.319	240.431	161.433	199.943	141.763	175.538	166.532	70.2156	107.234	158.885	132.614	171.731	114.078	136.95	112.488	114.487	263.054	263.445	198.314	225.973	147.542	77.7229	124.98	131.696
AT1G01370	Histone superfamily protein	94.2233	117.574	NA	107.704	86.9688	38.4667	98.1875	73.7971	165.174	122.824	125.348	96.759	72.4444	87.8507	80.2025	76.2211	80.0942	155.061	179.227	135.297	143.497	113.232	113.327	113.616	139.454	114.994	102.905	77.9701	81.2269	83.6969	79.7785	100.197
AT1G01470	Late embryogenesis abundant protein	240.466	220.177	212	160.581	200.814	144.075	180.222	173.111	391.335	281.551	301.524	346.846	107.109	248.778	248.032	229.822	218.206	248.635	227.091	236.802	214.677	198.198	211.107	165.72	298.122	251.597	287.437	251.788	218.573	196.21	237.822	226.321
AT1G01710	acyl-CoA thioesterase II	58.6499	76.7368	53.8101	NA	58.7743	63.906	23.8817	67.4615	109.665	73.0211	140.117	122.117	67.7211	76.8798	90.8772	43.7655	35.9518	75.4329	68.0196	62.1352	57.6337	55.2218	46.4273	53.4464	102.222	83.1491	75.2893	74.895	70.3714	72.9681	57.2031	NA
AT1G01740	kinase with tetratricopeptide repeat domain-containing protein;kinase with tetratricopeptide repeat domain-containing protein;kinase with tetratricopeptide repeat domain-containing protein;kinase with tetratricopeptide repeat domain-containing protein;kinase with tetratricopeptide repeat domain-containing protein;kinase with tetratricopeptide repeat domain-containing protein;BR-signaling kinase 3…	159.004	108.206	96.9045	156.349	63.081	35.3425	64.5393	63.2446	110.623	126.416	89.1725	128.37	53.9888	77.07	59.2689	NA	102.371	129.499	105.66	154.555	84.2264	106.594	102.902	68.932	167.852	186.173	162.981	176.667	79.2578	72.6222	108.599	78.5378
AT1G01800	NAD(P)-binding Rossmann-fold superfamily protein	390.82	413.24	451.202	438.242	507.958	524.263	513.171	487.076	350.847	343.283	259.638	279.14	413.64	365.385	320.716	404.147	457.885	436.808	448.926	413.936	440.96	465.251	467.603	469.562	311.951	449.44	429.621	399.961	445.855	487.898	380.393	609.349
AT1G01820	peroxin 11c	77.4721	57.9689	62.4058	NA	54.9931	26.45	NA	47.0584	105.253	87.4942	83.077	86.0774	NA	62.1577	78.5205	41.9665	53.6217	68.1719	52.2426	82.838	53.5438	60.6384	52.6373	56.8575	84.3084	73.3067	50.4794	37.952	75.1203	64.943	63.8568	NA
AT1G01900	subtilase family protein	2000.98	1943.47	1872.68	1956.51	1405.37	1315.6	1399.32	1470.04	2094.09	1577.95	1932.08	2070.83	1855.47	1143.68	1424.72	1351.46	2114.73	1854.1	1863.9	1870.34	1799	1903.77	1917.45	1830.9	1928.98	1968.58	1913.53	2046.57	1345.52	1169.44	1339.12	1174.23
AT1G01910	P-loop containing nucleoside triphosphate hydrolases superfamily protein	206.572	200.289	197.079	182.375	274.604	216.357	224.601	195.638	189.681	186.744	175.433	199.654	217.1	219.213	201.35	218.879	229.197	242.976	202.629	201.893	245.709	222.748	238.483	263.579	247.486	186.848	197.1	208.951	231.336	216.042	212.211	279.811
AT1G01940	Cyclophilin-like peptidyl-prolyl cis-trans isomerase family protein	64.1668	53.6187	42.7235	65.7084	66.6448	60.1107	44.365	33.463	68.0747	37.8454	86.5664	56.008	83.2626	74.3957	65.3219	73.3369	74.0243	110.93	116.853	126	100.773	107.371	81.6606	103.419	19.1832	58.1638	101.285	57.4598	55.6469	54.2718	26.4958	84.4759
AT1G02090	Proteasome component (PCI) domain protein	126.551	119.221	80.422	87.0027	143.943	116.258	116.003	108.714	110.304	111.303	98.9427	70.3854	146.178	139.543	136.381	119.154	126.063	91.3867	124.609	114.724	152.659	134.059	122.705	161.954	104.212	117.908	139.483	82.8959	120.616	107.552	88.992	227.194
AT1G02130	RAS 5	253.68	301.493	238.21	198.834	236.823	220.872	190.906	239.747	231.308	236.794	205.229	237.738	129.679	174.745	176.176	120.187	148.835	192.728	261.993	245.721	200.968	213.087	218.581	161.205	366.273	337.602	322.195	289.481	225.006	269.588	351.593	250.967
AT1G02140	mago nashi family protein	70.1786	48.5196	51.1307	NA	55.8884	61.9447	25.4815	48.1141	169.39	175.829	131.4	96.9077	123.447	131.906	110.329	43.5995	29.0109	55.5162	NA	63.2017	80.7258	52.7247	42.4307	66.9677	71.6499	96.9678	NA	150.996	83.3311	45.1996	57.5724	NA
AT1G02305	Cysteine proteinases superfamily protein	472.658	427.389	436.666	424.21	408.663	398.448	447.533	445.232	315.889	303.497	258.791	333.589	376.382	212.305	257.125	231.045	165.201	159.535	127.47	153.192	170.814	195.928	156.999	184.866	172.469	186.796	205.99	187.129	214.808	198.573	137.999	149.454
AT1G02500	S-adenosylmethionine synthetase 1	149.42	126.11	174.938	152.89	99.5523	131.562	80.2167	98.8936	111.595	171.377	129.191	61.2589	179.764	138.301	110.432	143.173	124.846	131.271	85.1453	136.683	106.622	110.528	107.285	108.55	96.9137	52.3003	110.992	84.3446	96.5817	78.0284	123.182	44.9299
AT1G02560	nuclear encoded CLP protease 5	301.754	286.361	350.636	334.497	350.286	267.089	270.618	342.674	391.918	551.514	498.373	454.922	609.091	673.956	564.943	682.005	376.359	365.411	342.417	386.363	378.62	384.727	368.268	368.165	407.998	367.454	382.02	348.775	426.989	525.591	371.597	449.144
AT1G02700	GATA transcription factor-like protein	471.852	491.94	498.77	524.513	698.387	679.035	591.184	646.719	405.204	362.196	311.229	344.092	413.397	410.505	494.638	507.917	636.984	593.264	663.652	766.165	897.327	771.314	862.145	818.63	374.727	483.053	406.683	368.458	618.475	583.539	495.019	704.234
AT1G02780	Ribosomal protein L19e family protein	117.245	138.504	74.9747	70.1856	79.4009	91.9244	93.9928	122.182	86.843	105.918	138.222	127.623	80.9891	130.29	105.9	89.8034	109.585	66.9432	84.7541	81.9351	66.4926	89.9959	61.1085	43.2887	103.973	94.6853	103.668	126.418	101.278	129.875	122.941	55.4749
AT1G02816	pectinesterase (Protein of unknown function-2C DUF538)	458.881	401.901	429.897	265.182	248.861	309.32	409.309	444.375	883.444	541.251	659.937	512.541	254.728	317.228	314.862	269.851	230.043	248.604	136.492	152.996	157.88	226.797	145.394	152.013	696.657	833.654	698.325	807.827	294.697	335.963	480.596	366.759
AT1G02840	RNA-binding (RRM/RBD/RNP motifs) family protein	NA	NA	70.992	60.1282	110.898	85.6345	NA	120.453	102.092	97.2342	NA	83.7114	55.1103	50.5234	100.355	87.7103	55.7983	99.014	101.072	NA	82.9392	NA	102.597	98.4037	NA	NA	163.248	77.067	NA	100.768	86.0148	77.4721
AT1G02850	beta glucosidase 11	139.433	143.003	124.099	68.0174	157.694	106.448	160.247	202.697	174.087	164.529	147.787	116.885	89.6403	132.185	173.325	120.504	67.7104	64.793	60.4996	66.3438	103.688	84.9737	74.1312	84.2784	71.0796	117.27	99.9678	104.554	88.1608	81.177	111.195	68.2407
AT1G02870	nucleolar-like protein	56.0277	NA	NA	62.0441	69.5861	63.2281	75.5777	80.0099	NA	68.9977	50.8823	58.6002	72.1663	80.6758	67.5772	103.209	84.2099	49.9078	51.9111	64.7598	59.7832	95.039	58.3016	89.3224	76.3953	NA	NA	81.3313	63.7859	89.6249	74.6719	130.026
AT1G02880	thiamin pyrophosphokinase1	184.131	235.916	113.378	94.6999	133.18	108.465	101.181	142.834	120.81	135.436	104.197	94.2087	104.552	107.644	112.277	133.852	108.6	136.595	115.206	164.68	121.159	116.881	115.023	134.121	107.378	111.873	75.2275	115.077	105.432	115.246	82.7428	122.585
AT1G02930	glutathione S-transferase 6	71.3561	57.295	73.9061	29.6001	93.0987	70.6531	43.8644	40.6394	57.7692	92.4868	139.421	100.278	449.465	310.841	158.785	197.266	61.1765	46.2295	364.086	68.5312	112.228	226.029	612.893	292.966	115.222	88.3454	NA	64.7309	55.3088	60.8412	49.1807	82.933
AT1G02940	glutathione S-transferase (class phi) 5	89.6585	79.9654	83.4931	73.0871	93.6291	73.9931	53.0106	51.7709	104.283	96.8468	95.1406	75.652	117.061	79.5519	97.4785	129.924	104.931	116.653	138.571	128.887	108.687	108.129	125.242	109.582	63.0253	62.2081	63.1817	78.324	41.6128	62.9515	44.4463	39.5275
AT1G03030	P-loop containing nucleoside triphosphate hydrolases superfamily protein	47.8768	44.4612	63.386	21.4613	74.4173	61.3799	50.3969	57.8985	53.8903	80.771	58.3838	78.0561	86.1774	91.6749	99.8312	60.1799	113.105	69.3464	71.5277	81.8794	79.1415	78.0323	79.1202	89.0957	78.4602	61.1733	37.3513	60.4776	76.1361	98.2533	77.5959	92.3477
AT1G03090	methylcrotonyl-CoA carboxylase alpha chain	150.683	152.989	145.886	97.4933	105.411	110.579	142.707	111.927	193.147	142.46	133.232	159.507	124.813	128.05	114.997	123.248	151.115	150.3	146.492	151.248	123.999	127.841	134.509	122.057	117.27	161.607	147.176	122.602	135.558	121.761	129.363	122.437
AT1G03120	responsive to abscisic acid 28	390.237	423.07	456.239	356.309	415.61	466.41	421.274	372.354	339.644	275.088	342.014	335.227	257.357	238.028	264.262	406.715	538.979	574.115	573.324	479.107	567.22	490.658	581.922	601.385	287.952	362.932	328.334	353.139	455.019	509.454	384.216	553.792
AT1G03210	Phenazine biosynthesis PhzC/PhzF protein	66.2745	89.4403	86.0579	35.161	51.6337	52.4827	57.7826	NA	116.381	93.5642	96.1584	92.4844	62.5049	75.9478	81.8586	88.1207	43.6717	69.9974	39.4677	88.65	90.8197	87.8903	74.6468	72.0898	135.64	129.337	134.617	102.23	87.2014	92.7171	89.088	82.4042
AT1G03220	Eukaryotic aspartyl protease family protein	116.8	134.729	107.965	74.4818	127.526	74.3496	98.1413	100.781	203.918	257.316	194.479	168.434	270.544	324.061	268.155	143.735	169.856	109.889	139.944	134.08	107.012	138.871	124.833	152.039	260.716	307.311	271.559	279.282	167.978	125.307	200.009	206.015
AT1G03230	Eukaryotic aspartyl protease family protein	641.431	701.264	553.949	484.045	550.764	577.176	466.034	667.887	930.692	1050.41	982.88	1066.38	693.579	943.721	724.743	572.453	513.868	612.757	636.702	635.231	615.642	669.033	916.121	727.152	1270.36	1690.01	1343.8	1310.6	765.475	701.796	1092.56	1000.7
AT1G03330	Small nuclear ribonucleoprotein family protein	387.703	542.625	437.33	271.975	320.662	241.76	199.165	207.18	341.221	287.596	258.893	242.05	177.946	155.682	102.1	154.96	266.402	421.209	416.123	446.748	291.867	266.08	372.922	301.833	476.909	312.756	NA	429.94	156.684	216.956	156.092	294.271
AT1G03457	RNA-binding (RRM/RBD/RNP motifs) family protein	NA	432.512	358.706	306.544	498.053	251.851	317.984	274.384	287.766	158.64	218.276	302.654	225.891	222.352	247.827	265.356	264.114	386.213	395.112	366.425	391.178	333.635	382.929	380.149	250.497	227.453	164.181	NA	300.806	188.164	226.833	526.246
AT1G03475	Coproporphyrinogen III oxidase	164.086	139.727	179.484	160.759	184.472	179.703	141.33	153.407	143.64	219.279	202.477	175.886	352.386	327.863	291.883	329.214	112.46	133.225	110.609	118.297	163.428	163.749	151.131	175.721	148.434	160.706	144.565	129.235	192.311	220.47	155.628	199.723
AT1G03600	photosystem II family protein	45.178	49.5829	45.5345	36.9375	63.5283	34.3036	45.0581	40.0026	27.2633	81.2708	68.0082	64.256	195.377	198.74	129.041	158.836	76.0846	88.5881	79.438	72.9875	88.7077	105.417	80.3708	73.161	102.244	62.8318	51.2173	73.121	111.661	75.9005	43.5371	74.4638
AT1G03680	thioredoxin M-type 1	428.511	425.927	486.843	512.446	515.519	624.01	538.553	511.405	400.345	614.517	507.398	460.134	512.122	699.354	685.573	996.818	868.164	666.538	696.129	607.202	784.513	825.411	698.371	812.217	625.337	557.142	454.776	497.58	721.634	782.317	474.302	776.711
AT1G03860	prohibitin 2	260.344	298.902	275.983	395.05	280.272	297.011	317.069	361.546	306.609	328.836	368.194	376.063	398.49	387.587	377.249	420.179	265.489	295.784	297.204	311.634	296.26	290.768	290.474	331.955	337.351	271.751	345.344	338.978	278.485	331.88	351.878	296.568
AT1G03880	cruciferin 2	114522	102608	109646	148358	314.661	158.053	60.0317	99.6044	54277.5	37673.4	38970.1	47274.8	457.785	323.439	79.4575	144.534	115309	83226.9	104639	65841	430.386	648.789	320.206	199.847	83928.3	85172.5	107999	91422.7	740.3	214.325	179.385	202.367
AT1G03890	RmlC-like cupins superfamily protein	51209.9	47819.5	54332.4	58567	472.693	358.785	400.121	330.42	29333.8	23732	22535.5	26830.9	423.515	481.497	241.754	387.943	60995.6	50387.1	60033.5	45500	537.305	586.63	282.377	390.66	41921.2	42917.6	45391.4	42277.2	1274.13	805.999	575.335	733.033
AT1G04080	Tetratricopeptide repeat (TPR)-like superfamily protein	129.436	164.677	137.764	146.104	140.354	115.878	140.489	114.303	186.775	191.908	219.631	158.688	202.31	207.634	185.607	138.563	146.771	160.393	124.943	153.518	142.171	143.278	143.259	138.745	202.576	212.039	173.564	149.609	128.708	122.975	137.13	150.97
AT1G04120	multidrug resistance-associated protein 5	120.241	134.116	94.6769	125.911	101.427	98.4976	72.2329	88.574	104.903	61.4971	110.298	117.297	49.0445	49.3324	71.1125	46.2019	92.7042	108.203	105.22	115.815	80.5257	91.7873	79.8753	57.6226	186.158	208.572	252.566	190.156	146.992	98.6219	154.06	81.0713
AT1G04130	Tetratricopeptide repeat (TPR)-like superfamily protein	NA	43.4701	23.7046	NA	72.7067	40.4745	37.3865	46.6674	30.6778	43.9561	NA	45.2033	61.3311	57.8293	51.1215	50.1424	16.2751	48.6905	NA	46.7873	48.9001	38.9994	48.2673	61.7907	34.3033	36.1712	NA	46.5035	64.8764	55.8349	65.5797	132.374
AT1G04170	eukaryotic translation initiation factor 2 gamma subunit	186.201	192.197	170.421	131.382	154.728	126.069	160.173	174.861	309.958	248.069	271.813	192.455	143.046	192.117	174.969	114.503	133.023	155.483	117.981	137.91	141.489	165.699	134.743	126.576	245.961	240.732	187.067	281.388	179.35	163.808	234.702	115.335
AT1G04190	Tetratricopeptide repeat (TPR)-like superfamily protein	68.453	85.557	90.1756	58.4861	167.636	111.155	71.5285	78.7924	74.5597	87.2141	63.9372	93.894	146.825	149.313	115.672	105.197	101.67	99.2572	78.0886	64.0862	114.513	128.619	124.234	136.108	131.163	145.122	177.365	74.5679	139.579	161.843	163.679	408.218
AT1G04260	CAMV movement protein interacting protein 7	148.543	156.79	152.094	106.155	130.622	94.8901	92.1207	78.1085	123.809	69.2526	95.2742	132.181	18.0207	27.3962	68.3645	41.5738	102.703	152.119	184.359	184.315	120.915	146.608	137.866	66.6349	220.058	186.667	205.244	246.159	199.001	162.231	177.33	315.027
AT1G04270	cytosolic ribosomal protein S15	493.769	550.578	623.058	547.908	460.58	457.572	486.627	554.256	543.936	515.95	461.842	398.045	562.442	559.927	441.243	438.033	440.94	434.968	349.983	503.334	380.728	328.195	435.941	319.555	818.966	650.683	823.765	628.258	588.303	564.168	576.022	644.203
AT1G04410	Lactate/malate dehydrogenase family protein	4748.3	4915.66	5090.5	5292.5	5081.61	5912.44	5973.04	6173.57	5156.8	5782.45	6175.3	5831.52	6591.75	7254.81	6942.62	7980.56	5085.28	4481.89	4826.37	4342.71	4682.49	4430.59	4920.23	4503.21	5554.58	5456.14	5641.33	5431.35	5549.66	6023.4	5788.39	6044.35
AT1G04420	NAD(P)-linked oxidoreductase superfamily protein	212.356	214.042	196.162	178.92	200.305	117.517	153.959	164.081	234.643	248.138	247.448	244.7	228.128	280.436	232.402	266.602	141.147	144.618	181.486	163.811	152.649	144.067	152.738	167.876	173.746	132.618	191.985	156.513	145.7	161.044	163.39	243.267
AT1G04480	Ribosomal protein L14p/L23e family protein	3595.7	3411.58	3443.16	4064.4	4961.66	5844.57	4030.58	4878.09	3019.46	3402.73	3112.81	3224.68	5340.56	4394.33	4854.9	3448.64	4013.95	3241.39	3565.34	3096.17	3755.71	3653.41	3437.81	3611.44	3172.76	3445.56	3499.4	3929.9	4476.06	4874.78	3975.95	5963.02
AT1G04510	MOS4-associated complex 3A	70.811	72.9111	77.7378	66.513	61.0085	94.1644	60.2777	68.8614	105.318	105.699	94.3848	80.1294	92.9173	88.6896	90.0173	81.0229	104.262	91.7896	71.1881	82.3224	65.2627	61.6578	63.3207	64.1186	89.9181	79.2824	75.5943	76.3561	78.0974	41.1413	72.8273	77.6922
AT1G04560	AWPM-19-like family protein	2144.57	1901.42	1429.7	1354.74	1100.34	797.091	743.712	677.098	1564.05	1526.33	1747.9	2069.79	393.064	826.909	937.17	418.441	1129.63	1483.5	1603.97	2034.82	909.85	873.538	1009.4	591.035	2803.18	2335.74	2656.49	2269.59	1628.53	1061.23	1880.67	1199.56
AT1G04580	aldehyde oxidase 4	272.774	282.8	218.625	287.857	142.741	110.894	117.454	144.987	295.667	219.779	283.866	339.635	154.021	137.439	165.169	95.0914	161.6	226.843	244.183	289.887	166.562	181.341	172.022	122.146	298.133	262.021	253.406	282.681	132.702	112.662	162.266	93.0763
AT1G04620	coenzyme F420 hydrogenase family / dehydrogenase-2C beta subunit family	134.343	109.369	119.933	70.7361	61.301	51.8779	48.8476	63.2529	114.186	72.5915	94.2752	96.8716	38.1272	49.2133	57.6642	26.3052	113.719	92.8833	77.2989	106.893	79.1429	76.172	63.649	74.5121	90.268	87.7026	139.916	99.9766	41.2334	58.4497	52.5378	36.5491
AT1G04660	glycine-rich protein	368.753	381.607	415.231	448.644	355.165	453.237	400.723	426.483	378.539	223.894	301.107	439.543	339.222	212.594	226.131	252.514	690.124	603.972	729.222	607.937	536.606	534.889	729.353	558.016	424.918	445.791	427.265	438.802	376.686	438.132	310.557	374.516
AT1G04690	potassium channel beta subunit 1	1178.53	1181.69	1179.55	1204.7	1280.58	1064.33	1120.69	1233.12	1033.2	888.543	936.676	898.57	891.591	871.58	896.618	865.207	954.912	1043.13	1019.45	1072	990.568	1055.39	1073.06	1104.14	1151.2	1084.34	1163.09	1200.76	1005.34	983.276	959.226	1082.93
AT1G04710	peroxisomal 3-ketoacyl-CoA thiolase 4	270.007	253.254	226.359	239.118	306.973	309.411	280.867	361.726	242.736	251.078	278.158	373.733	401.49	317.988	355.323	230.157	244.37	246.882	204.874	221.453	207.551	197.257	182.869	217.524	253.451	194.777	239.61	198.222	240.73	218.023	260.377	269.72
AT1G04750	vesicle-associated membrane protein 721	330.249	405.717	326.814	192.948	252.348	238.875	211.663	200.53	339.273	289.299	312.896	398.376	194.672	230.853	228.542	184.919	196.468	270.444	286.27	235.768	182.848	234.744	270.399	199.037	409.424	384.569	368.34	360.14	320.506	238.396	271.578	195.683
AT1G04810	26S proteasome regulatory complex-2C non-ATPase subcomplex-2C Rpn2/Psmd1 subunit	198.16	183.843	165.557	145.264	103.303	92.9224	97.7709	99.2878	349.082	268.593	342.546	295.209	104.04	148.609	161.811	93.717	126.252	182.916	171.742	189.824	121.341	153.155	123.773	97.0143	331.864	360.771	306.713	294.91	185.357	123.642	240.524	80.5372
AT1G04820	tubulin alpha-4 chain;tubulin alpha-2 chain;Tubulin/FtsZ family protein	478.951	465.985	460.957	534.259	365.612	324.214	324.377	384.867	399.687	723.35	592.775	601.275	1218.02	870.243	700.974	401.876	538.618	609.029	478.132	571.459	377.888	438	365.815	411.037	709.184	521.54	664.716	622.672	328.609	355.731	369.182	329.743
AT1G04830	Ypt/Rab-GAP domain of gyp1p superfamily protein	38.1376	70.6371	47.2695	NA	34.6445	40.5509	30.3758	19.7887	43.8855	53.4902	59.9737	56.707	30.8287	NA	31.0531	NA	33.4768	53.4535	48.3708	57.6014	40.1201	37.6611	44.8507	35.5483	38.0518	67.6912	NA	68.4553	34.2597	36.9937	42.9528	NA
AT1G04850	ubiquitin-associated (UBA)/TS-N domain-containing protein	89.3859	96.7036	112.645	79.974	129.941	116.884	100.318	92.0937	64.6558	115.161	96.1612	92.1074	138.237	125.931	137.617	100.709	118.731	117.275	134.039	133.138	133.63	125.404	123.204	145.822	98.7216	65.4052	123.848	90.8695	123.813	96.4239	117.136	106.029
AT1G04920	sucrose phosphate synthase 3F	102.075	94.8746	86.6166	80.4912	97.927	89.7462	99.6826	83.7672	134.65	97.2656	122.611	116.174	53.8403	77.1825	82.2786	77.2352	116.054	113.253	135.444	130.488	107.241	101.283	107.247	118.11	119.199	129.339	110.258	100.324	78.7005	57.0316	124.191	92.5642
AT1G04970	lipid-binding serum glycoprotein family protein	121.061	121.756	91.0073	122.678	116.021	82.7456	116.534	116.902	159.031	121.371	152.725	138.406	95.646	125.547	125.303	124.759	60.5347	78.1806	52.6339	63.6972	86.7408	75.5899	72.302	78.9787	128.854	141.456	133.774	139.871	116.053	98.9445	135.5	78.6348
AT1G04980	PDI-like 2-2	131.074	128.024	110.964	122.908	135.706	144.384	138.231	124.334	140.9	133.504	163.531	147.614	127.181	152.344	157.051	144.403	121.374	116.317	95.7371	96.7077	138.378	136.888	139.178	136.591	124.094	141.163	135.782	123.54	153.677	170.585	188.533	144.795
AT1G05150	Calcium-binding tetratricopeptide family protein	106.186	105.605	99.7198	174.748	60.5139	39.7344	56.9669	45.6328	86.713	71.003	76.0999	70.7165	39.1665	44.9831	33.0512	38.7881	54.0035	63.3444	55.6873	126.392	61.9627	84.2298	60.1403	64.349	67.5525	101.496	53.4061	96.0058	48.1315	44.7717	35.7609	49.8004
AT1G05190	Ribosomal protein L6 family	NA	86.6141	61.07	83.6805	80.2235	78.1115	54.51	38.5511	135.206	168.348	181.577	133.207	188.36	183.888	141.684	159.54	106.943	115.608	89.0437	90.8737	77.0764	109.781	92.2501	98.0428	135.645	NA	62.3557	120.918	104.628	98.2591	94.9811	107.054
AT1G05260	Peroxidase superfamily protein	95.2731	93.1408	90.1242	84.014	93.9041	104.792	106.578	95.7438	235.396	318.824	503.019	399.763	663.418	406.917	464.762	519.599	129.416	139.263	126.478	130.237	135.142	112.649	133.605	124.769	182.715	142.721	146.691	82.9594	162.784	176.082	136.594	177.281
AT1G05350	NAD(P)-binding Rossmann-fold superfamily protein	262.166	245.409	250.96	218.869	257.659	196.241	270.607	228.206	204.336	210.563	225.61	210.412	195.859	185.594	226.809	208.136	284.545	284.462	250.447	293.08	255.992	257.427	242.571	280.666	298.339	248.816	224.887	282.03	278.326	295.457	247.605	234.007
AT1G05450	Bifunctional inhibitor/lipid-transfer protein/seed storage 2S albumin superfamily protein	1087.39	1142.9	1079.71	1238.98	1255.47	975.311	799.242	788.195	530.331	389.715	544.486	719.02	848.331	525.65	610.702	548.884	1466.98	545.955	1346.22	944.419	1208.98	1325.96	1286.34	1393.01	1055.18	1023.02	1189.33	1177.07	1048.4	963.09	920.25	1713.64
AT1G05500	Calcium-dependent lipid-binding (CaLB domain) family protein	163.041	192.16	138.554	119.597	134.887	139.3	NA	105.396	114.155	99.4624	125.931	169.932	91.4032	98.7828	99.9615	87.6802	98.7853	102.334	178.56	133.459	94.6431	91.9848	117.494	98.2951	123.632	142.842	111.6	NA	154.644	NA	140.656	NA
AT1G05510	naphthalene 1-2C2-dioxygenase subunit alpha (DUF1264)	44758.1	47393.6	47837.1	48102.4	43947.9	48575.8	45074.7	44440.9	31940.9	24869.5	25270.9	29470.7	25160.7	21098.5	24208.6	30253.9	58707.7	54479	59234.1	52188.2	55553.1	53971.4	64333.1	58028.8	33789.3	33315.8	36642.6	35003.1	41580.8	44700	33047.7	55904.3
AT1G05620	uridine-ribohydrolase 2	63.9793	NA	NA	57.9339	37.0589	37.4617	30.8739	31.8177	86.0985	NA	85.0688	NA	43.0525	34.1173	29.6468	66.1123	49.9486	82.7418	30.5658	NA	22.6206	28.8008	24.4661	26.0121	95.2881	NA	43.5879	61.4697	39.0274	25.489	21.6606	33.4706
AT1G05720	selenoprotein family protein	153.67	144.068	159.625	201.726	312.768	315.451	224.012	269.381	148.895	131.053	130.644	106.166	241.625	163.015	207.231	214.509	216.828	193.587	134.598	208.651	214.255	243.817	166.1	215.446	177.169	143.055	133.379	163.255	266.389	236.908	231.04	284.984
AT1G06000	UDP-Glycosyltransferase superfamily protein	540.366	497.108	485.97	444.864	266.806	292.196	358.144	294.132	335.846	295.129	332.846	297.015	289.185	272.81	210.856	161.412	288.114	432.914	348.364	446.606	322.758	360.151	337.985	290.881	307.497	307.783	267.411	323.809	245.905	201.977	229.759	130.984
AT1G06130	glyoxalase 2-4	201.793	157.888	144.383	126.667	192.517	168.563	145.128	151.056	135.489	129.24	104.582	142.791	193.772	112.819	137.727	137.215	175.312	153.82	138.59	153.185	152.56	153.593	150.828	136.757	152.788	99.5149	124.88	148.653	131.986	141.329	108.491	146.52
AT1G06200	Peptidase S24/S26A/S26B/S26C family protein	105.573	NA	102.584	123.412	66.268	61.8732	65.171	66.1801	71.3579	74.1766	NA	67.6172	NA	48.9645	62.9022	50.4628	NA	116.784	156.045	162.764	77.5841	62.3231	66.6237	76.405	177.345	104.043	92.4997	112.703	62.6056	74.2991	56.2385	66.5832
AT1G06210	ENTH/VHS/GAT family protein	129.541	157.923	176.753	229.372	210.911	215.572	203.715	168	132.287	131.267	92.9095	103.93	166.214	131.099	131.843	199.206	205.146	194.245	166.564	169.34	219.158	230.306	220.427	242.773	129.515	131.523	137.968	156.434	205.412	207.801	161.502	183.719
AT1G06220	Ribosomal protein S5/Elongation factor G/III/V family protein	173.945	151.963	159.679	171.273	160.256	133.942	120.752	125.224	201.067	220.729	210.662	190.62	189.517	188.121	157.229	106.346	116.228	146.782	165.362	185.459	157.617	159.39	164.748	150.88	222.767	194.588	201.357	169.718	103.181	117.62	169.078	111.433
AT1G06290	acyl-CoA oxidase 3	225.499	213.823	191.045	229.56	161.709	166.589	199.828	178.103	357.118	259.949	331.963	316.746	129.008	200.449	200.12	140.977	171.034	212.025	228.737	253.514	183.562	199.145	194.043	124.906	301.978	342.671	308.337	318.446	203.386	170.563	236.181	113.429
AT1G06400	Ras-related small GTP-binding family protein	161.84	67.1565	95.1745	147.744	76.2129	79.0094	84.3682	83.2801	197.085	178.508	141.126	111.096	91.6607	101.306	85.727	92.5444	100.207	81.19	115.875	132.281	90.087	93.4378	83.145	72.9207	174.989	234.647	257.914	163.834	97.3582	71.8498	109.94	92.2882
AT1G06410	trehalose-phosphatase/synthase 7	138.132	105.705	93.8523	86.6819	94.5696	71.0437	58.2663	NA	100.229	145.251	122.896	118.83	81.3856	103.083	109.496	65.1246	111	121.304	110.133	123.527	84.5714	91.4543	94.4342	78.1866	178.772	147.364	143.604	127.48	92.8283	98.9634	119.536	82.5983
AT1G06430	FTSH protease 8	675.433	788.168	859.422	1044.2	765.015	716.068	607.89	590.11	666.78	920.81	816.614	797.736	967.792	1124.37	894.872	1039.41	1292.03	1258.71	1097.17	1142.03	1101.27	1110.72	950.484	984.715	1011.35	799.398	1013.26	780.796	967.283	888.882	542.545	833.395
AT1G06530	Tropomyosin-like protein	63.9577	62.9593	59.6371	39.3743	53.0158	59.6838	54.9434	69.4655	76.1964	65.876	57.2517	52.6065	53.8743	54.3982	56.379	64.0828	78.9687	85.9297	69.8698	81.9673	77.9882	66.6425	67.0105	67.0333	71.7264	55.9311	63.9911	54.3189	67.6886	59.2263	58.3319	65.7695
AT1G06570	4-hydroxyphenylpyruvate dioxygenase	261.509	220.378	NA	NA	173.133	151.132	172.994	141.243	193.636	218.15	270.144	169.891	255.14	217.504	249.562	249.595	168.047	229.002	NA	233.409	205.979	212.179	191.624	170.019	207.579	191.178	NA	193.901	148.148	208.974	169.145	NA
AT1G06680	photosystem II subunit P-1	505.658	485.712	523.854	725.385	679.492	613.735	623.823	658.428	117.184	3688.92	869.501	923.058	5369.39	7772.83	3738.76	4142.21	1365.46	1096.24	860.423	803.16	1108.64	1021.68	743.419	808.582	988.121	642.827	809.833	1024.01	1453.96	1277.05	549	889.768
AT1G06700	Protein kinase superfamily protein	89.3268	73.9687	79.2143	151.814	41.2875	32.7318	61.5253	64.7334	77.3168	98.3052	79.4144	46.2398	52.9019	47.0276	55.229	46.4286	44.8238	77.3543	78.1773	75.8437	60.3884	60.3314	61.9424	58.105	63.6872	87.1825	105.464	67.0722	49.7401	78.1941	47.7418	50.252
AT1G06950	translocon at the inner envelope membrane of chloroplasts 110	115.289	96.1139	95.4633	113.071	91.2317	123.354	88.6955	111.45	151.339	130.022	118.028	139.043	132.49	150.525	124.319	125.48	120.989	117.548	108.571	100.701	106.408	104.199	105.825	100.293	136.014	153.015	150.591	140.266	118.822	106.87	131.284	94.1102
AT1G07040	plant/protein	401.2	399.117	448.396	504.707	448.53	473.702	423.064	466.488	438.483	486.595	448.508	514.862	660.863	583.307	599.39	866.818	623.659	633.212	613.803	572.692	570.483	567.698	595.828	557.483	460.742	439.399	425.595	412.004	512.991	566.459	367.483	529.76
AT1G07080	Thioredoxin superfamily protein	484.228	475.639	469.457	533.273	549.475	535.139	507.235	457.863	555.107	348.538	419.929	396.341	494.785	391.909	556.223	567.482	692.259	591.714	507.487	552.184	710.31	607.899	514.088	635.897	355.761	552.398	303.97	401.262	510.163	479.559	444.444	545.079
AT1G07140	Pleckstrin homology (PH) domain superfamily protein	234.097	191.644	210.593	279.649	143.023	212.055	172.703	194.276	152.048	133.11	168.288	162.754	193.675	143.78	148.911	140.875	117.986	179.892	155.163	184.853	172.888	184.272	147.72	177.776	135.86	159.29	105.462	186.395	134.744	143.213	150.766	127.801
AT1G07310	Calcium-dependent lipid-binding (CaLB domain) family protein	214.785	283.231	236.86	269.013	263.823	293.449	289.343	288.745	188.645	118.735	137.038	137.411	212.808	179.783	250.909	226.128	312.078	270.454	266.391	296.333	289.024	323.925	287.447	335.256	170.346	172.545	238.983	200.422	255.095	315.461	179.141	318.586
AT1G07320	ribosomal protein L4	39.9288	44.2235	NA	62.7146	79.0941	83.2477	59.7841	86.0643	NA	73.6474	92.5041	60.2939	313.227	274.021	165.189	70.167	65.8207	63.2192	69.9949	80.6339	NA	NA	57.9334	78.9083	94.1021	96.0947	NA	67.9479	89.1227	72.9059	NA	70.2877
AT1G07360	CCCH-type zinc fingerfamily protein with RNA-binding domain-containing protein	127.723	85.3303	86.3227	94.6853	127.728	112.415	95.9977	101.286	107.203	102.391	115.647	114.945	135.238	134.328	131.666	87.1596	97.0225	88.7475	68.5145	116.988	115.34	111.975	90.4209	129.415	96.4052	129.133	122.207	105.296	103.405	89.7511	100.81	112.595
AT1G07370	proliferating cellular nuclear antigen 1	378.774	422.898	392.222	422.391	303.46	339.783	327.307	315.132	530.778	587.185	482.393	498.662	515.015	497.555	495.858	550.854	297.187	317.463	280.177	305.317	264.566	322.301	270.493	297.64	363.628	326.796	433.556	354.465	278.512	324.632	243.689	289.737
AT1G07380	Neutral/alkaline non-lysosomal ceramidase	182.291	185.894	176.914	160.247	169.831	156.76	160.963	140.26	143.139	99.2658	98.9206	142.846	98.1587	79.3537	89.6544	88.9645	193.786	188.974	248.339	188.829	201.141	203.138	205.327	247.402	158.815	166.62	178.302	156.294	162.898	164.316	132.65	144.212
AT1G07510	FTSH protease 10	30.6136	35.4361	23.1785	45.6052	37.1864	48.1779	39.1008	42.2058	30.2225	50.8737	35.4695	44.668	39.317	31.6083	35.2292	48.4623	28.8902	38.3541	12.938	42.4774	39.0843	39.0252	33.2849	39.6463	32.8569	7.57546	NA	54.8809	35.1021	14.572	32.7972	24.0808
AT1G07645	dessication-induced 1VOC superfamily protein	6419.58	7009.61	6956.51	7801.81	6712.16	7964	7269.98	7576.38	6001.53	5011.41	4987.67	5838.79	4289.21	4135.28	5781.56	7886.42	9106.86	8269.46	8938.11	8264.04	8331.13	8262.79	8043.96	8913.46	5549.31	5628.09	5841.42	5756.19	7384.99	7699.39	5909.88	7936.66
AT1G07660	Histone superfamily protein;Histone superfamily protein;Histone superfamily protein;histone H4;Histone superfamily protein;Histone superfamily protein;Histone superfamily protein;Histone superfamily protein;Histone superfamily protein;Histone superfamily protein	6600.84	10546.9	9799.91	8824.58	7062.71	6451.45	7928.24	7271.53	6574.4	6526.34	6959.24	7368.06	5950.3	6227.18	5808.71	5677.92	8832.9	11021.5	9632.07	7752.34	7882.56	8002.7	7949.91	7825.29	7082.46	7636.99	7202.98	7049.04	5848.64	4990.74	4692.14	6428.81
AT1G07750	RmlC-like cupins superfamily protein	715.699	755.597	714.743	737.023	611.26	582.742	601.331	669.725	1049.01	1321.1	1193.12	1047.08	1235.05	1438.97	1183.38	1122.77	606.86	678.786	602.294	577.584	625.183	649.351	616.307	599.725	797.469	818.41	1029.57	832.011	866.372	688.723	841.716	856.332
AT1G07770	ribosomal protein S15A;ribosomal protein S15A;ribosomal protein S15A;Ribosomal protein S8 family protein	1594.2	1626.02	1398.97	1500.83	898.727	901.604	1074.98	1067.76	3537.98	2364.98	2972.27	2438.09	887.395	1532.69	1398.45	950.401	1239.69	1498.35	1331.83	1551.96	1063.74	1082.54	1065.83	833.997	2848.04	2964.43	3142.87	3118.61	1809.44	1456.73	1804.86	1215.34
AT1G07810	ER-type Ca2+-ATPase 1	69.4145	70.6997	NA	NA	65.9248	24.7165	32.4477	NA	138.705	127.528	110.526	125.383	58.3001	65.2856	117.255	31.6713	252.015	71.6469	62.7353	81.1727	72.9008	64.0023	76.7739	43.4607	102.843	127.283	117.61	116.879	97.5892	40.9198	83.1426	51.3841
AT1G07890	ascorbate peroxidase 1	72.2129	68.966	85.7548	80.6953	71.2217	103.669	69.6189	97.0144	92.1026	591.211	211.536	193.393	1204.66	1025.67	650.743	754.989	39.9504	38.6028	76.5634	46.3118	42.0619	41.0918	50.7196	48.9823	48.8676	54.1316	63.4882	73.6814	35.4961	25.5914	38.4869	63.2184
AT1G07920	GTP binding Elongation factor Tu family protein	21780.1	21553.6	19570.3	21413.8	20911.3	19562.6	21463.4	22577.1	21571.1	20686.3	21101.7	21023.4	19494.3	18737.3	20023.9	15693.5	19936.4	18131.3	16491.9	17350.8	17426	18949	17201.1	17839.1	23521.5	23352.7	24469.4	23059	22760.7	21841.6	22162.1	22468.2
AT1G07960	PDI-like 5-1	232.384	236.275	161.443	142.459	354.575	301.696	300.425	302.481	161.731	205.489	212.16	184.047	224.276	291.702	237.768	280.26	260.759	313.585	336.956	336.415	367.023	296.841	373.763	340.934	243.97	215.469	216.336	164.867	278.102	347.456	242.817	410.246
AT1G07985	Expressed protein	1860.65	2142.28	2087.02	1926.96	2087.83	1824.2	2101.74	1819.05	1446.74	1134.77	1184.74	1460.5	1098.38	978.333	1136.74	1437.99	2321.19	2359.35	2414.36	2149.07	2360.83	2085.21	2471.29	2436.54	1728.87	1551.8	1562.39	1500.21	1720.38	1848.22	1524.57	1977.85
AT1G07990	SIT4 phosphatase-associated family protein	93.8622	94.1001	59.8707	NA	37.6252	28.7649	18.7008	49.9291	64.0877	102.909	110.385	81.0147	69.4488	69.3019	NA	23.5278	44.8616	83.7168	67.9849	79.51	41.0307	55.6958	52.1987	44.9009	154.04	90.7058	184.828	103.472	61.868	50.218	59.8048	32.489
AT1G08050	Zinc finger (C3HC4-type RING finger) family protein	73.2805	56.7431	47.4412	23.4969	25.9714	19.9531	46.9426	21.5978	54.9843	24.7758	49.8226	43.246	35.8989	42.2379	24.5079	38.0845	13.4184	52.7743	33.2303	58.1784	26.8228	34.7681	41.6203	34.3484	34.6221	34.5016	41.3726	41.9014	22.2226	11.471	31.2488	45.9333
AT1G08110	lactoylglutathione lyase family protein / glyoxalase I family protein	478.275	572.824	598.816	472.197	608.767	581.192	537.761	604.649	396.597	471.959	385.509	432.919	651.899	501.995	491.225	572.092	701.958	718.427	691.254	741.909	747.118	704.927	737.124	832.302	532.538	530.447	464.004	540.187	701.571	614.974	496.312	766.066
AT1G08170	Histone superfamily protein	718.129	1030.94	802.777	771.112	637.146	592.245	521.352	472.955	909.165	737.788	657.248	828.222	587.769	445.181	612.188	658.155	1257.89	1094.22	1178.9	1175.56	994.78	1001.54	1186.56	1089.34	552.133	644.103	521.896	588.191	429.149	440.14	371.241	440.104
AT1G08200	UDP-D-apiose/UDP-D-xylose synthase 2	177.901	169.91	197.323	178.485	223.226	254.127	236.656	246.282	140.755	306.481	188.844	211.19	483.199	336.211	327.043	240.22	149.353	200.891	177.129	174.636	197.517	170.249	187.12	180.246	171.394	159.138	187.149	179.317	210.823	249.067	227.703	205.402
AT1G08360	Ribosomal protein L1p/L10e family	1693.74	1547.48	1449.19	1543.7	897.281	1150.51	1164.39	1201.33	1921.04	1655.42	2168.1	2189.67	1059.82	1382.55	1264.56	759.788	1148.66	1283.61	1431.72	1426.92	995.613	1130.22	937.294	948.347	2217.61	2250.48	2405.57	2261.16	1411.71	1373.41	1596.34	1135.97
AT1G08370	decapping 1	186.179	286.918	220.026	189.811	320.873	281.414	232.982	172.082	229.031	243.308	208.364	219.34	283.176	283.559	290.725	268.311	291.852	319.646	314.984	301.83	372.637	322.815	352.055	397.077	229.34	198.739	204.003	214.508	265.581	245.087	192.232	452.371
AT1G08420	BRI1 suppressor 1 (BSU1)-like 2	128.602	119.389	137.183	97.809	135.451	101.011	92.0986	96.4607	137.394	141.267	117.872	117.646	96.4743	119.249	110.837	119.464	86.4721	104.082	88.6776	112.136	89.946	108.313	85.3832	87.5344	125.827	143.672	138.639	152.875	95.8895	91.2279	92.0879	108.361
AT1G08450	calreticulin 3	84.5233	97.5658	57.3266	67.0171	77.8629	61.6955	68.6927	45.2657	82.7276	89.8949	74.893	76.3308	91.6245	134.107	92.4914	61.57	86.2653	81.1678	99.7992	106.935	89.9401	92.435	83.6452	96.0689	77.0964	87.2141	111.938	55.2967	78.5953	89.7522	60.0917	82.0709
AT1G08480	succinate dehydrogenase subunit	321.437	350.733	315.1	245.63	302.702	248.095	264.216	253.794	440.651	319.155	347.757	366.558	219.556	306.326	269.687	230.214	271.445	362.045	297.812	327.007	261.014	283.699	282.416	258.725	453.13	432.995	339.125	389.87	295.367	281.375	353.741	437.846
AT1G08630	threonine aldolase 1	20.4479	43.7846	27.9782	NA	40.6991	60.617	64.8561	86.7086	NA	46.7239	52.6668	37.4846	60.1894	47.8764	50.3682	65.6418	42.4544	37.6349	54.6942	30.9036	29.543	36.6879	20.1101	30.0935	23.7556	25.7308	89.4191	NA	37.1951	24.5575	37.9168	68.5528
AT1G08640	Chloroplast J-like domain 1	60.1036	52.8872	63.0228	NA	26.582	28.4137	27.6618	47.0728	92.3853	86.4928	67.19	79.6542	27.5954	62.5632	45.6299	NA	38.6334	45.8358	90.8721	53.1072	39.8462	52.0746	47.9167	46.0476	76.4174	61.5968	70.3807	32.5422	51.7331	32.3349	53.3067	51.2048
AT1G08780	ABI3-interacting protein 3	34.1527	35.0896	26.5742	35.9463	43.7292	54.3033	24.286	49.1447	8.80059	14.4091	16.0735	36.0644	50.2554	39.8998	28.5943	31.6802	38.3616	23.7024	17.2519	33.8017	46.8063	33.1349	36.4682	42.3335	25.1477	41.4892	16.5263	NA	37.3063	56.0018	27.7434	43.4731
AT1G08830	copper/zinc superoxide dismutase 1	109.896	93.1896	112.488	66.8312	90.3079	77.4777	115.215	195.991	86.8071	162.22	115.155	132.018	173.41	121.366	106.947	122.905	258.392	320.738	301.003	295.736	258.646	244.089	295.563	224.555	146.976	158.951	129.986	123.768	125.544	150.759	114.429	96.0715
AT1G08880	Histone superfamily protein;gamma histone variant H2AX	663.912	744.973	712.869	676.22	569.181	619.853	596.419	512.926	721.271	769.084	770.105	677.923	801.344	676.428	617.782	755.885	1119.88	1001.58	1025.08	967.628	884.327	808.926	890.558	930.212	613.735	693.569	668.055	552.885	502.089	515.618	405.625	603.141
AT1G08970	nuclear factor Y-2C subunit C9	408.769	430.229	513.756	400.917	414.464	427.608	393.537	399.198	419.685	378.585	374.149	360.835	444.899	364.259	422.68	480.255	678.485	669.159	691.914	681.798	639.508	562.798	655.155	634.425	383.283	438.799	311.339	355.716	390.37	431.977	336.063	435.564
AT1G09010	glycoside hydrolase family 2 protein	322.019	337	281.285	263.888	246.767	185.583	200.352	223.612	498.758	359.236	432.986	430.314	258.489	272.624	272.264	235.64	301.616	338.859	371.049	376.747	291.317	308.7	347.117	302.046	457.951	485.641	497.184	428.388	249.605	236.78	327.488	378.467
AT1G09020	sucrose nonfermenting-like protein	83.0821	107.902	96.8407	74.1335	104.617	79.1038	80.8115	55.5778	107.442	112.282	126.395	88.608	71.1537	86.0442	110.523	NA	106.047	98.3377	104.288	113.52	107.017	115.532	74.8491	86.916	113.357	110.75	222.416	142.667	99.3343	89.0459	90.6191	103.239
AT1G09070	soybean gene regulated by cold-2	184.932	238.93	202.577	237.072	255.195	159.38	264.553	179.846	388.058	343.437	288.487	280.431	250.807	243.159	216.922	220.984	223.796	250.417	221.133	310.557	266.539	284.713	273.024	274.885	156.076	268.149	NA	161.776	187.107	187.964	133.013	159.572
AT1G09100	26S proteasome AAA-ATPase subunit RPT5B	508.804	539.645	493.342	451.653	587.27	575.395	468.496	538.349	524.416	492.608	509.584	462.539	627.05	606.214	551.666	601.254	683.782	581.905	565.629	536.325	615.539	556.524	597.377	614.388	471.161	444.18	503.119	462.819	514.576	551.329	461.997	478.071
AT1G09130	ATP-dependent caseinolytic (Clp) protease/crotonase family protein	335.637	184.576	204.22	170.987	187.667	189.834	220.976	162.43	161.909	171.495	158.606	129.747	293.822	294.967	246.686	264.381	175.342	205.896	189.379	189.155	231.272	214.745	205.868	228.262	153.539	121.246	110.905	185.12	163.27	207.71	149.092	250.327
AT1G09140	SERINE-ARGININE PROTEIN 30	63.1843	19.9563	NA	85.6532	60.4139	46.9192	79.0906	85.8643	71.6464	60.3514	50.0585	46.8874	134.237	96.0057	109.974	70.9824	53.0978	25.249	53.9714	43.0925	67.7978	66.1591	75.4684	93.0776	29.364	32.5202	NA	NA	64.5671	55.3777	36.1861	67.9346
AT1G09150	pseudouridine synthase and archaeosine transglycosylase (PUA) domain-containing protein	102.917	200.687	156.616	NA	147.292	127.597	126.755	155.335	159.995	92.8869	88.5257	108.423	72.3969	126.988	120.091	133.425	111.005	112.412	155.489	142.017	143.112	131.039	132.635	124.851	104.502	122.388	NA	130.784	91.7457	148.515	124.46	110.787
AT1G09210	calreticulin 1b	110.838	87.2644	111.59	121.423	89.6676	83.4365	101.088	90.0318	119.51	144.929	152.691	182.346	218.907	161.009	197.342	121.675	98.238	89.8944	96.0168	83.068	102.871	102.508	91.5731	98.9159	145.366	164.804	150.743	148.916	137.021	126.454	129.057	192.862
AT1G09270	importin alpha isoform 4	193.346	184.076	191.903	223.452	256.126	210.592	190.743	171.54	187.908	221.752	194.299	154.693	259.979	219.567	232.815	184.278	206.632	201.19	194.044	221.018	232.945	215.494	246.31	227.137	227.752	176.348	276.321	208.138	238.284	242.428	248.189	275.303
AT1G09330	golgi apparatus membrane protein-like protein ECHIDNA protein	250.363	NA	NA	228.755	83.0282	NA	91.1288	51.4027	NA	147.189	162.396	207	38.2436	46.2509	78.4177	22.8228	NA	166.703	133.419	191.418	88.7647	73.754	55.1398	45.5328	192.266	227.142	142.981	162.899	105.336	85.8654	139.514	96.8856
AT1G09340	chloroplast RNA binding protein	67.6538	75.4317	77.5812	NA	76.5916	63.3148	61.0013	65.2371	110.37	183.069	87.9303	82.7954	283.734	320.188	231.926	226.201	63.1635	72.9235	69.9874	115.209	83.5499	93.3346	93.1844	83.826	55.1484	44.9061	72.1347	73.8733	69.7984	52.8805	62.7054	94.9393
AT1G09420	glucose-6-phosphate dehydrogenase 4	109.166	101.133	114.067	77.6489	64.5514	NA	55.3105	58.4314	115.117	65.024	104.76	111.597	52.5346	85.4244	75.6981	57.3635	63.5452	81.9711	101.579	87.9411	81.9026	78.6094	95.6504	65.7035	109.154	104.796	142.592	73.9361	72.92	94.6167	85.8173	103.147
AT1G09430	ATP-citrate lyase A-3	234.373	208.367	288.727	273.27	200.03	222.073	266.667	316.856	162.03	158.065	196.748	244.419	195.634	220.899	196.969	185.855	180.626	219.345	162.138	232.111	245.59	273.048	271.521	233.034	257.626	247.081	372.634	356.984	226.102	263.266	222.124	175.461
AT1G09490	NAD(P)-binding Rossmann-fold superfamily protein	110.851	101.971	123.212	112.778	94.4048	67.0926	83.5201	84.3009	131.031	98.4788	131.899	116.871	71.9625	95.1196	86.6434	69.4512	143.813	139.668	123.502	165.631	107.361	97.3064	111.007	98.1881	181.743	189.874	146.097	167.985	120.457	97.4925	112.426	87.5736
AT1G09500	NAD(P)-binding Rossmann-fold superfamily protein	303.183	251.429	253.214	275.797	265.415	222.222	279.614	246.407	326.699	296.926	286.359	316.294	201.581	237.143	258.545	204.746	313.041	327.89	312.124	370.897	248.005	282.893	278.996	250.463	448.894	370.442	316.893	365.617	316.745	271.775	334.858	267.682
AT1G09550	Pectinacetylesterase family protein	143.805	122.698	149.1	136.932	97.0793	93.0302	98.5669	113.828	52.6939	52.3533	124.374	79.3599	87.2103	77.9661	101.604	54.0271	94.2636	111.377	82.0039	122.639	112.504	72.9671	77.1593	80.6763	68.2274	20.4221	17.039	NA	46.3975	49.0891	25.7835	38.11
AT1G09560	germin-like protein 5	107.362	141.874	109.234	66.0322	95.7869	58.1056	53.4586	92.9114	96.6908	108.57	70.7351	83.1651	123.043	96.997	80.0301	96.1184	74.6518	NA	189.018	116.85	123.537	102.814	118.647	99.737	79.649	75.9516	52.0073	71.7199	57.6991	81.8846	59.2687	100.312
AT1G09590	Translation protein SH3-like family protein	1957.92	2571.65	2671.65	3277.65	2658.75	2816.7	2781.51	2847.39	2230.46	2577.8	2746.59	2714.08	2313.14	2459.42	2654.54	2371.67	2489.66	2381.56	2535.39	2239.96	2526.59	2218.51	2285.2	2516.84	3091.06	2907.28	3423.25	2806.74	2837.02	2801.88	2639.66	2791.22
AT1G09620	ATP binding/leucine-tRNA ligases/aminoacyl-tRNA ligase	249.466	229.465	220.162	187.808	203.973	184.474	213.398	246.933	259.86	253.71	251.848	286.361	257.936	243.863	235.589	175.758	189.689	204.93	241.672	230.806	187.86	206.795	203.465	186.494	296.492	279.784	288.452	269.234	235.3	214.536	280.555	169.486
AT1G09630	RAB GTPase 11C	129.413	125.589	103.507	105.238	20.138	NA	NA	51.1149	154.263	NA	136.857	122.164	85.4491	75.5093	27.1966	81.6446	82.3863	88.6092	117.532	98.2805	NA	78.1023	88.8028	NA	132.101	179.315	89.7602	162.122	78.6761	NA	88.4592	NA
AT1G09640	Translation elongation factor EF1B-2C gamma chain	1297.46	1293.59	1398.1	1161.26	1408.93	1270.09	1457.54	1455.19	1365.93	1358.22	1447.07	1374.88	1654.99	1629.18	1378.04	1371.78	1274.22	1229.2	1242.84	1213.13	1250.53	1306.72	1465.09	1287	1896.61	1767.24	1956.43	1641.47	1578.65	1657.07	1946.35	1940.57
AT1G09750	Eukaryotic aspartyl protease family protein	546.376	525.462	584.398	513.055	549.444	483.223	530.62	521.876	430.053	560.421	371.49	401.171	473.631	726.923	539.965	429.041	357.33	431.408	288.33	353.757	380.425	442.127	342.359	400.459	462.164	403.929	475.978	376.084	399.776	323.726	422.082	312.396
AT1G09760	U2 small nuclear ribonucleoprotein A	238.188	234.473	224.596	202.723	258.56	259.773	231.607	238.747	227.494	252.537	235.596	225.183	379.975	343.484	292.763	359.008	303.289	320.718	299.199	279.537	329.38	311.265	338.397	370.746	244.902	212.174	208.467	207.255	257.817	262.799	207.581	259.16
AT1G09770	cell division cycle 5	NA	69.9282	62.9557	54.0108	69.8067	64.2313	82.4615	64.1665	80.1205	NA	105.401	83.4422	100.303	113.274	89.7083	76.1099	NA	80.4486	89.4334	94.2637	83.7541	94.2103	71.1154	70.1785	74.6565	91.8854	NA	91.3321	82.4248	60.3289	83.0452	56.817
AT1G09780	Phosphoglycerate mutase-2C 2-2C3-bisphosphoglycerate-independent	61.0276	56.4027	58.5445	41.4953	51.8661	45.6835	45.4433	30.0093	76.389	144.933	88.6027	85.1039	202.603	152.171	126.944	134.34	68.3845	54.6479	46.024	71.3548	77.0584	56.9368	57.1385	69.7035	41.5172	44.7632	35.3447	55.1954	58.0344	33.8899	40.1243	86.4981
AT1G09795	ATP phosphoribosyl transferase 2	149.46	140.718	145.209	165.116	151.747	110.621	166.911	134.559	170.149	161.056	160.474	177.639	211.905	201.409	202.481	199.028	166.451	127.257	155.206	131.452	162.359	145.128	143.471	140.572	177.684	177.584	192.533	161.26	175.771	153.043	162.5	232.139
AT1G09830	Glycinamide ribonucleotide (GAR) synthetase	29.7729	31.2068	22.2356	22.7451	15.5199	17.5762	18.617	20.2375	25.6169	41.3922	37.794	28.9676	36.1436	34.1049	30.3662	24.9596	47.6093	9.4589	16.3961	23.1235	18.8066	20.3498	22.7189	18.9749	27.0683	27.7146	36.4081	25.9586	17.6993	22.7294	21.9867	NA
AT1G09870	histidine acid phosphatase family protein	120.818	121.046	116.544	123.566	106.907	89.0303	90.2841	88.5804	99.164	92.2077	113.051	97.9651	89.1162	76.7997	92.2371	110.328	116.227	134.971	172.928	139.917	144.052	128.079	132.925	133.454	121.431	107.237	100.207	108.389	91.3659	109.264	90.7822	123.135
AT1G10310	NAD(P)-binding Rossmann-fold superfamily protein	56.715	50.078	57.9236	52.3292	40.8675	58.7437	56.4667	79.3906	53.3168	43.2321	45.887	56.1041	42.4488	43.4863	56.518	73.841	70.7791	51.6917	78.2555	59.3537	60.9362	62.2049	37.9355	59.5478	57.592	59.6842	55.2669	49.0935	60.5932	34.9867	49.9783	41.7818
AT1G10370	Glutathione S-transferase family protein	343.927	380.636	284.316	362.922	278.647	261.096	273.435	316.898	361.609	459.781	413.779	413.563	372.432	438.112	370.294	285.199	258.298	339.811	325.552	290.785	305.627	305.252	357.469	262.742	447.944	411.756	361.546	396.264	277.913	265.112	316.921	273.485
AT1G10390	Nucleoporin autopeptidase	68.928	83.0331	45.3839	153.031	127.9	115.104	109.753	103.673	90.2503	117.048	83.1423	86.189	146.059	124.447	146.132	144.195	102.91	145.659	111.727	110.196	132.535	140.899	150.77	125.215	113.179	99.0685	68.4261	86.7851	142.561	110.714	122.747	173.42
AT1G10580	Transducin/WD40 repeat-like superfamily protein	26.6358	43.153	NA	54.1556	41.3119	35.9779	43.0478	37.9024	49.5368	40.0756	47.9141	49.7781	48.2407	63.8447	40.9837	79.598	43.8184	36.2173	30.2031	60.6078	48.6063	48.9847	60.2563	48.0774	32.0931	NA	54.5836	24.9468	37.0915	47.4985	80.935	NA
AT1G10590	Nucleic acid-binding-2C OB-fold-like protein	467.778	458.002	524.777	522.845	442.793	518.639	455.365	553.339	425.966	481.947	477.913	351.398	539.276	458.904	413.367	529.461	646.484	616.753	508.067	550.948	560.305	543.753	444.527	550.187	543.118	443.663	434.545	438.985	597.479	598.946	397.687	597.914
AT1G10630	ADP-ribosylation factor A1F;ADP-ribosylation factor A1F;ADP-ribosylation factor 1;Ras-related small GTP-binding family protein;Ras-related small GTP-binding family protein;Ras-related small GTP-binding family protein;Ras-related small GTP-binding family protein;Ras-related small GTP-binding family protein;Ras-related small GTP-binding family protein;Ras-related small GTP-binding family protein;Ra…	894.042	651.423	731.345	625.949	407.671	339.321	465.613	387.684	661.89	689.417	755.739	725.531	365.666	546.094	504.331	292.273	556.898	759.044	666.303	729.036	554.893	525.323	426.17	385.904	812.078	857.395	883.392	833.229	790.082	606.534	795.688	637.169
AT1G10670	ATP-citrate lyase A-1	912.454	890.768	883.065	898.8	734.673	669.946	703.453	768.356	1097.28	1057.91	1031.29	1114.01	950.698	910.303	828.942	768.05	470.534	578.248	603.48	618.688	616.782	624.616	639.508	634.263	651.596	725.396	695.259	633.251	562.681	523.425	560.772	555.255
AT1G10840	translation initiation factor 3 subunit H1	326.174	362.59	358.183	346.116	369.685	509.639	420.234	356.632	308.601	339.793	319.311	330.249	449.438	418.995	380.727	489.841	419.722	429.397	308.354	436.63	494.347	474.476	414.839	506.643	355.773	361.375	325.933	371.719	531.057	489.08	388.11	655.452
AT1G10950	transmembrane nine 1	385.69	291.461	244.168	333.561	244.521	210.772	206.605	232.088	326.3	219.427	383.444	329.216	143.406	151.348	183.724	141.107	244.365	352.669	335.071	310.814	212.821	213.657	197.459	172.152	527.625	358.422	349.462	428.202	305.789	247.3	258.141	216.299
AT1G11090	alpha/beta-Hydrolases superfamily protein	75.1304	NA	NA	108.297	29.9233	61.4845	NA	51.0148	213.536	NA	NA	139.153	31.9652	55.1343	42.6768	NA	344.44	NA	NA	236.527	88.4721	NA	78.8799	NA	NA	269.292	96.5719	NA	52.167	66.7851	128.583	NA
AT1G11190	bifunctional nuclease i	46.3093	58.2681	55.7826	33.6631	40.6936	55.9587	45.1207	54.8602	45.4079	46.6781	43.3055	35.2153	94.8089	42.1253	40.2249	55.3327	65.6461	58.4253	52.0258	58.414	58.3953	54.1335	50.9579	55.9764	22.0772	10.8317	46.7535	30.7194	33.1221	22.2509	28.5966	43.901
AT1G11360	Adenine nucleotide alpha hydrolases-like superfamily protein	333.136	308.66	298.197	276.407	351.338	300.975	282.5	257.073	251.418	248.134	232.762	258.897	269.357	247.166	235.899	226.179	459.875	467.822	420.935	471.845	485.003	422.311	445.596	513.739	347.175	352.4	249.841	246.116	298.89	312.048	269.93	443.357
AT1G11430	plastid developmental protein DAG	145.812	102.454	144.806	126.138	82.5972	81.6994	93.9843	105.165	131.473	190.212	119.006	121	179.079	193.887	139.796	288.48	196.925	152.142	186.616	180.346	151.534	130.262	151.655	134.057	122.24	152.005	142.528	110.684	118.153	184.75	148.582	137.693
AT1G11530	C-terminal cysteine residue is changed to a serine 1	135.622	79.8555	126.903	100.298	71.374	106.71	88.7702	126.859	171.572	106.956	155.48	145.456	63.5452	101.342	110.675	116.365	93.2813	149.223	156.005	156.705	138.261	115.567	182.421	120.734	66.6822	106.128	NA	70.3892	67.3491	92.1894	82.4414	71.2209
AT1G11580	methylesterase PCR A	NA	32.687	21.4846	22.1079	25.8707	17.001	7.42042	19.1978	43.5437	28.3219	49.3273	37.5155	47.8417	28.7757	20.2179	24.0751	50.5446	37.2951	38.4688	30.9558	17.3661	23.3615	20.47	27.7787	30.3647	NA	42.2127	31.8862	20.5809	19.4367	29.7547	23.1067
AT1G11650	RNA-binding (RRM/RBD/RNP motifs) family protein	395.681	390.489	465.243	363.2	376.793	351.337	387.013	446.154	365.331	343.929	308.69	335.423	334.094	316.176	344.419	317.092	541.073	511.578	371.488	465.147	487.687	423.472	426.788	495.733	408.375	403.929	337.713	345.949	346.018	404.847	294.791	358.097
AT1G11680	CYTOCHROME P450 51G1	133.546	115.579	73.8625	NA	52.8429	NA	70.3629	NA	186.944	155.485	266.769	204.777	28.1736	65.8501	103.035	NA	58.1096	142.811	NA	134.384	95.9351	112.164	70.037	77.3312	197.473	166.857	265.953	200.565	143.553	94.8297	104.714	93.2878
AT1G11720	starch synthase 3	70.7469	78.1176	54.97	82.7991	51.844	32.5638	47.0453	41.1432	80.5257	71.3325	99.2444	95.4263	39.549	56.2163	49.8793	26.1504	59.3776	58.2729	68.6353	53.9777	47.5563	54.5805	70.1269	45.9944	95.5282	95.3557	42.2114	76.1946	54.7646	45.1574	66.4734	NA
AT1G11750	CLP protease proteolytic subunit 6	123.08	108.951	96.1132	87.9921	126.401	104.068	92.0268	86.7555	161.079	206.527	200.463	166.827	254.713	262.703	239.106	212.488	129.104	131.933	103.028	120.893	127.662	136.851	137.482	111.267	137.706	160.318	142.4	169.846	144.568	140.246	133.26	138.738
AT1G11820	O-Glycosyl hydrolases family 17 protein	133.654	146.5	113.29	126.429	98.3378	72.035	68.0373	65.8758	134.475	114.395	94.606	87.4816	71.4264	81.7849	97.6682	67.1325	112.08	92.5563	66.4971	84.5407	89.9012	93.0178	81.666	106.459	128.924	128.018	87.1415	133.824	90.8312	40.9821	73.2785	149.945
AT1G11840	glyoxalase/bleomycin resistance protein/dioxygenase superfamily protein	7430.3	7049.63	6623.44	6773.53	9312.28	8944.59	9708.17	10334.8	5844.68	5294.37	5178.46	4800.91	5783.99	6771.93	5919.31	5601.15	4644.9	4751.44	4925.77	5107.91	5442.18	5961.28	6117.81	5764.4	7328.61	7611.46	7551.63	7954.99	7290.11	7470.37	9078.97	9105.93
AT1G11860	Glycine cleavage T-protein family	464.976	469.135	426.694	372.04	527.87	517.295	439.745	386.842	488.801	706.925	545.538	469.136	846.787	913.972	801.63	742.403	400.319	462.001	451.75	511.592	501.154	483.077	440.829	493.981	370.088	346.996	339.83	453.354	448.69	437.404	433.337	455.626
AT1G11890	Synaptobrevin family protein	180.306	105.777	95.0296	115.596	132.675	104.684	NA	NA	105.852	111.075	65.812	NA	109.568	114.67	144.087	80.6687	NA	93.7539	122.403	150.978	135.027	133.142	102.75	121.543	95.677	130.823	125.392	116.836	151.068	101.205	120.886	81.6909
AT1G11910	aspartic proteinase A1	27020.5	23166.3	21525.8	22451.9	24606	23828.4	24626.8	25370.5	18851.9	14350.4	14336.9	12169.5	12681.5	13725.8	14732.1	10113.3	17361.5	16452.2	14002.7	16080.9	16130.1	17096.5	16386.5	17188.1	17291.2	17727.1	18547.6	22371.8	20802.8	16797.3	17940.4	19757.7
AT1G11930	Putative pyridoxal phosphate-dependent enzyme-2C YBL036C type	90.6008	86.7465	106.808	84.2194	84.3177	70.3206	51.2175	83.6775	114.7	111.6	63.8986	85.0201	82.4057	103.361	87.8044	57.6465	63.8859	67.1347	73.5522	79.9412	59.5906	82.9429	52.4395	83.7685	47.5115	69.4128	119.373	61.7732	69.0296	82.1837	57.4827	71.5819
AT1G12050	fumarylacetoacetase	271.853	301.635	263.967	315.835	318.445	277.792	286.398	316.542	330.329	365.367	268.805	295.493	422.175	331.678	295.791	285.949	218.216	238.137	195.001	202.265	248.628	227.742	188.703	266.083	227.606	217.819	173.865	185.099	213.717	201.829	208.244	212.463
AT1G12064	transmembrane protein	661.624	783.39	583.38	522.468	806.752	667.685	614.499	710.926	428.759	279.426	297.788	260.87	310.197	157.769	325.594	275.282	844.252	727.794	635.36	720.549	697.043	637.44	423.468	658.919	518.953	477.041	527.19	566.388	384.971	508.145	479.449	616.756
AT1G12230	Aldolase superfamily protein	221.475	194.363	224.75	196.455	209.83	196.376	235.393	236.568	184.937	247.79	332.299	403.46	341.167	413.379	381.58	417.7	199.151	171.982	169.109	210.728	241.234	268.494	248.042	242.361	341.397	294.979	286.353	273.826	378.209	354.136	303.982	335.467
AT1G12270	stress-inducible protein	184.536	53.1203	95.2116	NA	55.2836	53.6568	74.2365	69.4784	72.3274	107.283	88.7453	76.0403	117.196	106.89	99.6103	78.2158	81.8725	58.0163	64.3503	69.6271	80.1823	65.7284	61.6498	87.8217	108.09	84.7027	78.132	65.8519	61.2425	82.0448	66.4865	102.247
AT1G12310	Calcium-binding EF-hand family protein	326.165	355.2	428.835	439.317	456.082	517.752	443.47	441.468	356.009	523.553	316.38	378.432	728.87	543.723	477.954	665.987	512.254	496.968	429.239	416.367	520.556	443.821	465.019	482.335	308.675	293.71	427.427	407.783	473.929	463.909	382.869	441.185
AT1G12410	CLP protease proteolytic subunit 2	175.078	200.647	214.649	267.201	316.666	258.22	254.143	222.209	220.58	257.296	279.509	255.214	421.917	435.573	354.162	469.941	237.087	186.472	250.367	209.791	290.425	270.6	292.726	292.758	225.686	187.684	191.356	225.257	270.514	304.463	244.135	339.473
AT1G12550	D-isomer specific 2-hydroxyacid dehydrogenase family protein	106.804	120.928	83.724	98.4736	74.135	65.4353	77.1889	82.0916	81.7892	76.0522	39.0533	83.8024	67.125	50.1917	53.2123	82.83	87.1912	100.823	82.7507	95.814	58.4358	85.9699	86.891	59.6809	120.969	126.661	142.628	106.646	65.8881	81.6687	76.5	104.832
AT1G12780	UDP-D-glucose/UDP-D-galactose 4-epimerase 1	NA	87.1815	107.92	NA	56.3731	69.1042	72.744	63.0809	107.798	159.049	148.334	104.717	186.065	171.641	148.178	184.157	151.29	89.4928	47.5437	92.4979	88.4913	92.7818	72.5577	81.6293	157.01	94.2551	NA	121.624	99.9986	93.3607	102.244	107.572
AT1G12840	vacuolar ATP synthase subunit C (VATC) / V-ATPase C subunit / vacuolar proton pump C subunit (DET3)	526.693	485.366	470.41	412.239	488.603	416.262	469.351	436.856	510.54	679.616	528.047	535.797	693.708	717.309	557.981	487.229	448.068	472.205	447.194	474.274	495.782	538.077	505.186	481.042	585.662	639.018	521.606	530.677	498.925	490.29	526.769	593.927
AT1G12900	glyceraldehyde 3-phosphate dehydrogenase A subunit 2	4358.52	4275.77	4352.96	4427.69	3658.74	3305.59	3747.85	3441.85	5402.51	8212.07	6479.7	6190.72	8628.44	10344.7	7802.11	7551.92	4328.44	4011.3	3647.08	3448.49	3773.05	3926.79	3611.93	3685.4	4942.11	5048.02	4944.71	5063.74	4502.57	3852.14	3817.28	3893.06
AT1G12920	eukaryotic release factor 1-2	316.947	51.2623	67.8852	NA	230.329	189.499	170.096	122.554	NA	168.244	NA	78.7336	145.485	183.903	171.836	102.627	65.0342	88.0502	128.094	162.254	170.28	174.529	184.947	194.11	107.668	NA	111.076	117.309	171.532	159.813	199.722	325.829
AT1G13020	eukaryotic initiation factor 4B2	163.93	202.558	178.762	170.926	194.179	193.698	200.334	204.783	132.693	133.901	128.328	145.102	144.934	155.214	141.363	153.922	195.887	210.264	180.783	226.352	213.428	206.612	203.482	226.998	133.591	170.364	177.844	158.993	187.571	180.53	149.975	213.171
AT1G13060	20S proteasome beta subunit E1	524.539	504.133	607.445	556.383	444.024	507.761	645.554	530.474	788.839	741.62	754.368	691.743	668.672	685.919	644.612	516.595	327.621	372.796	352.073	425.95	381.748	423.42	387.895	401.693	543.155	556.38	515.278	539.469	452.921	510.396	559.221	515.761
AT1G13280	allene oxide cyclase 4	116.268	107.044	109.107	NA	46.3575	53.2323	70.8484	89.3742	235.949	468.131	228.589	164.815	314.32	363.021	218.592	149.839	88.4391	93.579	70.8476	121.466	84.5599	107.239	99.687	85.4274	181.606	229.917	234.125	204.294	72.3526	90.7628	77.5362	91.1574
AT1G13320	protein phosphatase 2A subunit A3	23.038	44.7419	38.3465	NA	30.3931	23.2562	34.4721	37.2594	41.9149	44.3394	40.0154	48.52	23.3849	30.791	33.0088	53.1047	52.8709	39.8657	NA	53.8307	28.6982	45.4703	44.6567	31.3127	64.8357	77.6415	25.4427	57.5646	37.6282	41.1825	43.1527	69.5208
AT1G13370	Histone superfamily protein	1092.72	1534.52	1985.84	966.863	510.267	1024.01	1266.54	1545.38	1094.95	1110.69	1087.78	1198.58	723.097	531.699	982.017	755.91	961.582	1112.12	831.613	1113.1	1046.45	1030.98	1096.54	876.542	827.821	956.73	785.804	966.185	690.771	646.4	598.172	499.225
AT1G13440	glyceraldehyde-3-phosphate dehydrogenase C2	18955.5	18369	22048.5	22391.5	19416.4	23842.6	20939.6	21973.4	18884.8	18639.8	19238	20491.4	22924.3	20175.3	19379.8	22564.2	19838.1	17947.7	16986.1	15475.5	16404.9	16342.1	17457.6	17377.9	15679	15173.3	18759.4	15881.3	19661.5	20391.3	16793.7	21432.7
AT1G13560	aminoalcoholphosphotransferase 1	210.869	107.062	124.49	151.688	83.3425	47.2214	89.7934	65.86	139.312	153.239	165.501	158.192	37.3208	84.294	89.1622	41.0176	69.3988	148.646	151.352	165.755	118.266	65.5962	46.9418	38.1357	198.205	179.222	220.298	163.648	145.267	91.588	126.397	63.6604
AT1G13690	ATPase E1	45.8382	26.6601	37.4328	50.1474	36.0842	43.684	36.1856	25.2337	27.6494	28.1536	35.5004	16.7335	34.8876	38.2964	38.1487	42.5926	30.0851	56.643	67.1245	61.2375	54.1769	64.3672	61.5253	64.4771	36.1301	51.0095	NA	31.7608	45.5939	40.124	28.8667	42.04
AT1G13870	KTI12-like-2C chromatin associated protein	62.95	68.0125	NA	NA	43.2827	43.4503	71.5919	53.2179	NA	98.1305	67.15	59.9085	62.3725	73.7094	66.8767	59.1849	71.8219	52.7418	78.4912	91.6936	68.2159	71.9152	65.6821	61.001	82.1669	56.6035	NA	101.321	81.653	77.0537	NA	NA
AT1G13900	Purple acid phosphatases superfamily protein	206.644	205.724	254.723	232.125	233.089	193.697	207.421	209.311	208.145	235.055	257.085	254.539	407.815	261.029	278.329	307.304	275.187	284.083	278.26	304.382	288.14	275.045	270.344	272.781	134.456	157.471	163.621	155.655	161.024	172.846	157.733	193.792
AT1G13930	oleosin-B3-like protein	219.481	173.765	270.764	254.011	274.982	201.499	213.693	235.32	189.287	951.347	250.622	226.457	2015.96	1866.03	1156.08	1086.36	374.695	281.233	315.379	272.354	360.628	312.272	304.882	343.451	240.313	187.684	222.007	211.249	291.549	261.987	173.298	348.725
AT1G14000	VH1-interacting kinase	49.7768	84.8815	70.2817	64.164	79.5817	52.0312	59.7384	76.8966	72.0945	100.875	53.1673	70.4624	86.0537	83.1021	86.8498	92.7313	86.7973	98.979	91.2737	79.6516	79.8712	93.1198	90.3701	83.7572	77.885	73.4664	54.4605	85.9471	67.8907	81.182	91.3144	83.18
AT1G14170	RNA-binding KH domain-containing protein	248.378	248.258	242.541	211.737	238.367	240.945	220.52	230.356	247.165	159.693	175.678	193.768	205.518	127.829	178.079	148.559	253.149	254.127	169.874	230.696	183.111	195.97	199.46	168.392	239.022	224.732	248.097	207.11	179.994	176.94	208.6	178.471
AT1G14210	Ribonuclease T2 family protein	79.6804	61.1169	73.8592	157.826	178.287	126.82	132.8	166.82	75.6792	63.9299	71.4394	58.776	88.8608	102.298	129.413	85.6674	78.2187	84.4198	62.4591	71.9505	124.906	108.697	90.4004	142.601	76.0642	72.1728	44.2077	94.0842	111.832	82.1832	70.3229	113.118
AT1G14320	Ribosomal protein L16p/L10e family protein	1136.82	999.838	1072.43	1215.97	1032.66	879.995	922.914	1137.03	1095	1231.55	1296.82	1236.3	745.981	898.686	940.846	644.966	791.82	878.702	812.595	967.029	836.474	751.359	703.765	715.126	1589.53	1618.15	1702.56	1684.02	1212.65	906.22	1223.37	917.389
AT1G14400	ubiquitin carrier protein 1	24.9995	27.4335	29.6549	NA	33.347	28.8907	NA	27.8605	34.4648	43.8649	31.2291	NA	35.0399	34.3392	32.4751	18.4338	NA	34.5539	24.8326	51.1225	42.4353	41.3715	27.4989	53.2165	54.1442	75.7081	NA	66.7092	47.2837	45.9061	36.7753	50.7621
AT1G14410	ssDNA-binding transcriptional regulator	79.6355	66.3891	52.8096	53.6333	51.3688	42.7185	39.7466	35.8717	94.9754	107.063	124.242	109.285	98.6933	115.974	86.0746	70.4526	57.6252	44.4612	72.8865	73.9696	58.3206	68.0118	54.0899	60.1868	79.1567	112.383	104.872	83.6974	47.5192	58.8094	64.7848	72.3744
AT1G14510	alfin-like 7	NA	65.8824	50.3983	NA	39.9839	28.0238	NA	NA	46.2401	41.0386	NA	46.2161	20.3012	14.8196	36.2804	NA	72.2054	59.6755	58.1564	48.4063	41.2047	60.6919	46.4879	39.1885	95.2922	38.7655	NA	NA	NA	NA	22.3146	19.2218
AT1G14570	UBX domain-containing protein	65.9906	37.0595	NA	52.2444	28.3106	34.6508	37.7146	37.6817	40.1391	31.902	25.681	45.3444	28.4103	26.13	25.1488	28.2502	58.4101	41.5163	43.665	40.0417	30.1747	27.3403	36.2853	28.4617	41.8429	48.6242	79.6153	46.7209	28.6038	27.9212	17.9905	57.5846
AT1G14610	valyl-tRNA synthetase / valine-tRNA ligase (VALRS)	138.481	164.599	124.186	140.779	96.9057	75.8382	88.9117	107.739	161.186	181.081	149.371	177.425	119.81	110.197	128.296	68.6657	112.162	129.449	167.325	162.748	94.6209	111.435	109.107	91.8837	229.469	212.286	182.612	216.917	130.441	78.2556	153.925	74.8119
AT1G14650	SWAP (Suppressor-of-White-APricot)/surp domain-containing protein / ubiquitin family protein	92.3109	127.949	130.006	163.666	155.826	131.579	113	128.759	96.2266	130.079	89.141	114.763	175.594	169.357	145.833	154.394	164.889	155.794	145.235	160.007	159.047	165.734	155.871	162.118	158.77	118.643	151.761	113.734	150.996	134.177	124.497	222.966
AT1G14670	Endomembrane protein 70 protein family	340.108	334.36	266.465	237.033	240.854	213.25	214.115	188.393	213.224	223.27	248.007	214.681	198.299	170.531	204.194	101.148	233.275	275.013	270.547	296.068	225.146	244.281	223.527	159.637	392.007	247.147	354.775	353.14	294.379	227.109	281.987	202.98
AT1G14810	semialdehyde dehydrogenase family protein	292.178	335.006	321.121	351.425	294.614	307.772	324.84	306.576	363.237	462.266	422.995	414.388	508.641	472.044	457.408	614.655	345.812	391.083	395.594	367.268	393.473	388.867	356.687	398.196	346.881	340.517	308.509	381.79	349.639	406.453	313.235	394.671
AT1G14850	nucleoporin 155	171.542	229.158	174.591	109.062	215.412	NA	NA	135.368	203.441	250.85	256.129	300.684	173.093	198.812	184.342	NA	181.692	203.081	283.319	188.48	225.067	178.458	177.058	202.568	208.168	260.814	221.291	257.309	187.226	265.266	220.313	162.065
AT1G14910	ENTH/ANTH/VHS superfamily protein	102.656	173.87	124.41	87.0071	113.191	81.6352	NA	50.9655	119.25	75.5542	107.167	100.679	NA	102.301	78.9591	32.619	54.274	116.016	126.981	155.453	123.269	67.9118	120.124	68.4426	158.352	206.55	145.782	83.1428	83.1982	74.1712	83.0593	NA
AT1G14930	Polyketide cyclase/dehydrase and lipid transport superfamily protein	7474.3	6808.12	7641.33	7855.71	5576.22	6636.28	6118.06	6152.21	3785.79	2786.22	2818.25	2938.53	3217.39	2274.65	2679.24	2946.49	11283.8	9923.83	10392.3	9648.05	10469	10791.5	10812.4	10686.6	5360.16	6068.25	5661.79	5499.88	5968.16	6439.17	6268.93	6017.31
AT1G14940	Polyketide cyclase/dehydrase and lipid transport superfamily protein	19542.8	19272.5	20146	20694.6	13666.7	17417.8	15900.1	17764.9	8233.79	5646.21	5720.5	6861.23	8452.87	3590.07	4597.91	6172.02	27519	26282.4	27018.7	23024.2	22451.1	21259.9	24161.6	21855.2	13396.2	15316.7	15374.6	13430.5	12659.3	14050.6	14446.6	13662.2
AT1G14950	Polyketide cyclase/dehydrase and lipid transport superfamily protein	52598.6	48816.4	49866	61219.6	36820.8	48622.3	43787.8	46250.7	29544.4	23042.2	25701.6	27489.6	25033.3	21213.5	24259	30826.5	64289	56485.4	58500.6	52399.2	47281.2	51468.5	56006.2	51062.1	33555.5	34345.5	37804.7	32318.3	35313.7	39820.2	37233.7	34130.2
AT1G14980	chaperonin 10	1217.7	1225.56	1322.04	1459.5	1485.52	1966.13	1842.38	1944.07	1094.24	1531.56	1090.34	1230.57	2299.21	1919.14	1764.64	2735.68	1874.38	1376.13	1549.24	1180.18	1605.22	1353.25	1704.71	1619.75	1125.76	1171.36	1357.24	1196.8	1706.28	1992.29	1522.8	2093.01
AT1G15060	alpha/beta hydrolase family protein	59.0748	95.6174	92.9829	NA	76.698	59.202	64.3092	99.7883	94.652	98.1042	82.2784	97.1582	82.799	79.0695	74.2275	66.997	75.9937	55.4178	82.0448	75.7205	71.7882	68.0267	68.7829	55.8531	76.7646	106.096	96.4288	97.7668	70.5845	32.6442	75.1454	164.632
AT1G15130	Endosomal targeting BRO1-like domain-containing protein	205.37	223.144	172.712	164.589	181.724	194.861	157.926	161.915	181.426	155.349	153.504	153.621	158.253	139.707	152.44	139.462	183.999	194.377	217.569	221.9	190.082	199.577	208.8	194.396	183.027	169.405	218.751	201.1	165.443	168.887	159.121	197.559
AT1G15140	FAD/NAD(P)-binding oxidoreductase	167.763	287.186	110.831	145.514	106.736	79.1227	74.0424	84.2783	183.763	237.106	242.843	227.587	172.705	217.615	172.829	225.803	181.746	143.755	144.382	152.995	93.6162	117.969	134.752	114.192	155.488	154.11	148.666	179.821	123.79	115.962	123.436	197.602
AT1G15250	Zinc-binding ribosomal protein family protein	265.105	318.476	NA	214.86	268.287	281.624	276.71	227.743	164.466	282.824	188.181	196.458	254.425	332.869	231.761	189.659	165.85	155.436	117.666	194.429	197.664	152.161	NA	128.381	227.196	253.384	169.683	273.844	297.194	355.504	359.554	313.557
AT1G15270	Translation machinery associated TMA7	48.077	44.792	94.107	166.516	86.4467	84.2055	71.582	90.5813	94.076	115.842	94.0716	67.5224	183.659	213.158	192.333	145.604	109.692	119.155	100.183	90.4894	125.011	95.0583	79.8382	129.216	98.7455	68.6784	NA	112.036	156.95	111.412	75.4313	105.301
AT1G15330	Cystathionine beta-synthase (CBS) protein	355.692	419.199	389.671	325.925	372.51	301.166	308.648	242.463	512.222	377.669	303.231	455.374	239.94	248.395	305.067	370.897	447.376	483.998	504.089	478.34	525.197	500.405	651.643	581.574	396.549	362.962	381.16	367.961	374.792	398.976	411.151	415.386
AT1G15340	methyl-CPG-binding domain 10	257.235	250.193	266.926	254.474	194.433	231.336	205.365	274.269	202.236	199.596	190.893	161.249	192.744	184.91	203.142	155.471	295.15	290.617	309.065	316.797	288.367	274.793	311.604	326.615	182.828	206.555	154.892	172.317	169.94	178.527	130.405	136.356
AT1G15390	peptide deformylase 1A	137.3	112.345	126.098	142.351	118.858	116.756	158.186	115.942	125.806	140.622	123.875	136.274	179.592	192.744	145.748	197.956	188.763	194.13	223.997	168.43	158.413	126.466	209.176	149.557	149.238	182.7	151.602	94.9429	122.418	108.712	166.843	187.622
AT1G15500	TLC ATP/ADP transporter	21.0095	6.9463	11.2606	19.2998	5.64381	17.3993	8.53499	9.19001	9.28177	21.8256	7.26967	7.40362	3.90965	8.75896	7.21497	3.60224	14.4586	11.0916	19.7128	14.2779	5.51002	10.4771	7.09127	NA	NA	7.71746	22.7896	10.633	7.61969	17.6199	9.56325	7.65506
AT1G15690	Inorganic H pyrophosphatase family protein	1368.49	1193.64	1054.19	1149.56	681.377	697.198	706.232	794.81	1496.12	1474.43	1880.3	1624.52	424.599	725.923	857.975	404.783	774.03	871.232	976.334	1035.2	553.988	593.746	541.526	372.405	1875.37	1833.57	2047.87	1998	1226.56	724.673	1449.73	543.705
AT1G15710	prephenate dehydrogenase family protein	40.8563	63.3282	61.9843	50.7384	55.2311	52.4516	61.4872	58.123	53.1267	61.4486	62.9886	46.1802	59.2095	76.6423	60.1692	65.958	36.5115	48.3117	58.6434	35.6887	60.2484	60.194	35.508	55.8702	80.8485	72.9335	67.0254	55.2604	90.9445	64.4754	66.4097	69.5619
AT1G15820	light harvesting complex photosystem II subunit 6	296.89	159.691	157.052	165.235	108.392	67.3115	83.1777	87.8753	NA	2077.21	563.235	645.464	940.143	3226.9	1486.61	1307.98	215.978	153.599	206.969	139.945	159.721	116.057	87.2748	79.9242	377.743	266.849	244.262	275.631	246.144	151.366	148.395	111.481
AT1G15930	Ribosomal protein L7Ae/L30e/S12e/Gadd45 family protein	1364.61	1075.78	1384.75	1547.5	1568.69	1474.85	1487.86	1604.17	1095.27	1282.96	1144.6	1145.9	1558.88	1285.17	1540.44	2046.12	1719.41	1446.74	1345.7	1213.38	1352.51	1573.83	1351.84	1420	1381.12	1266.21	1525.66	1442.75	1794.95	1825.42	1391.94	2168.23
AT1G15950	cinnamoyl coa reductase 1	59.5868	98.1167	106.496	137.027	91.6448	101.264	90.448	92.7134	100.687	133.157	101.161	114.753	127.734	114.909	101.708	94.6259	98.1319	104.535	82.7195	108.879	96.3006	83.3183	88.5888	98.5762	103.075	103.064	111.423	92.822	101.991	93.199	102.943	101.732
AT1G16030	heat shock protein 70B	8841.89	8717.21	8507.5	9817.39	7190.22	7433.01	6512.95	6558.24	9371.69	6828.83	6994.75	7705.89	5194.07	4319.59	5124.63	5494.58	8812.87	8888.67	10117.8	9680.34	8954.2	8229.64	10103.2	9731.09	6237.31	6692.79	6493.77	6662.07	5307.92	6062.17	5530	6167.36
AT1G16080	nuclear protein	52.4333	67.4016	35.0615	77.014	50.0552	49.5634	68.7447	57.9485	82.081	103.241	83.9243	63.4326	129.818	116.82	119.356	115.947	75.516	75.4623	58.8994	76.5026	70.9728	82.5782	47.9475	68.8045	85.2431	65.5462	54.481	69.2847	67.6489	61.6804	55.0032	40.5473
AT1G16190	Rad23 UV excision repair protein family	101.205	119.287	82.3981	101.117	143.259	141.876	129.503	98.7224	49.2365	69.5893	63.1514	91.8005	109.37	92.4641	103.28	128.019	123.509	118.889	116.694	115.309	169.43	139.219	121.856	174.189	82.5161	89.9188	93.5539	81.4868	140.51	153.247	92.2084	162.039
AT1G16210	coiled-coil protein	205.043	180.407	201.082	212.583	174.037	172.158	201.134	178.682	211.766	202.171	185.997	175.042	175.356	198.007	182.398	210.655	209.53	240.662	199.906	206.826	207.65	213.933	193.157	204.524	132.27	168.579	216.847	201.397	158.794	201.215	158.24	179.564
AT1G16240	syntaxin of plants 51	64.5216	38.6097	29.8108	NA	31.521	39.6897	35.2903	18.9307	46.2881	46.2025	47.3226	43.4605	15.3388	18.7094	32.09	NA	36.9826	33.5716	31.737	46.691	30.3718	28.4371	18.269	28.9059	38.5803	34.2086	NA	44.3488	22.9323	22.3673	31.4434	NA
AT1G16270	kinase superfamily with octicosapeptide/Phox/Bem1p domain-containing protein	276.923	174.697	169.063	217.57	164.422	656.472	555.193	159.167	304.36	316.903	220.412	NA	164.939	372.354	597.768	401.502	558.285	136.178	120.142	392.736	418.112	544.781	115.932	158.122	292.773	NA	337.249	NA	NA	139.902	130.567	213.38
AT1G16350	Aldolase-type TIM barrel family protein	467.38	420.008	395.245	480.744	464.475	596.147	461.624	518.706	350.694	364.95	398.562	401.974	433.687	462.484	432.222	490.15	574.514	488.916	538.529	522.654	519.357	477.514	529.151	482.503	472.097	501.948	435.04	405.936	449.791	487.32	508.32	497.86
AT1G16460	rhodanese homologue 2	344.178	350.425	364.025	362.006	371.832	418.904	332.474	342.865	353.983	299.201	334.24	309.639	386.2	317.997	343.837	332.671	409.977	455.751	480.597	440.689	467.576	424.162	389.351	486.901	326.504	324.998	379.146	366.731	398.176	379.724	371.12	412.849
AT1G16470	proteasome subunit PAB1	1101.24	941.104	952.281	1107.1	1022.45	1285.27	1233.51	1219.7	1165.85	1328.75	1176.15	1122.61	1364.39	1107.9	1106.28	1419.14	1258.04	1020.91	1148.44	906.6	1145.6	1065.39	1142.96	1198.22	849.04	811.066	770.743	786.991	974.135	1098.17	1002.67	884.134
AT1G16700	Alpha-helical ferredoxin	137.719	143.54	158.982	334.211	136.573	127.702	126.599	98.6326	92.4659	117.178	116.613	121.959	132.793	106.207	141.889	201.604	458.847	192.299	211.83	171.939	177.623	167.187	137.201	176.265	94.3139	108.193	84.448	290.345	123.493	545.049	111.323	146.909
AT1G16730	hypothetical protein	826.903	682.649	715.852	757.704	963.74	1123.79	1072.37	1145.85	585.34	483.826	457.748	460.46	629.185	597.93	646.198	691.162	881.148	828.601	712.244	792.686	934.502	757.648	810.218	924.636	431.556	421.098	409.675	444.911	809.9	820.817	584.881	993.409
AT1G16770	hypothetical protein	745.259	868.328	789.804	869.289	995.184	1042.17	924.165	904.898	671.646	511.315	559.52	701.674	667.943	590.06	628.255	761.184	1242.54	1132.06	1148.13	1065.92	1134.81	1046.15	1189.68	1187.15	823.428	906.54	828.147	781.169	1026.74	1123.43	978.621	1212.95
AT1G16790	ribosomal protein-like protein	NA	62.7772	87.3956	77.1304	44.192	70.9635	63.761	69.4399	15.6286	94.0134	98.6029	98.5696	111.464	128.818	114.022	169.537	61.1117	69.9502	NA	75.5838	91.156	85.3005	93.0564	112.307	13.1348	96.6729	64.5835	82.5628	43.2667	78.1195	68.1605	84.6712
AT1G16850	transmembrane protein	1070.17	1078.9	1074.05	1112.92	1554.3	1551.46	1521.48	1396.22	935.318	984.027	929.09	968.026	1149.77	1262.27	1362.88	1628.09	1560.7	1529.19	1578.77	1502	1906.78	1841.7	1986.94	2000.71	1004.23	1128.19	1036.26	862.34	1874.17	1787.51	1344.46	1992.29
AT1G16890	ubiquitin-conjugating enzyme 36	138.158	105.092	106.611	133.286	119.852	131.133	123.366	135.583	87.4513	91.2829	103.772	117.48	162.965	165.146	137.723	153.77	101.22	101.559	96.414	89.3667	101.312	129.758	137.731	117.572	165.53	165.002	81.0509	92.324	162.149	144.337	143.391	146.57
AT1G16920	RAB GTPase homolog A1B	143.946	89.5667	77.4193	90.2563	57.7277	55.175	25.5789	43.2896	126.279	132.189	143.994	103.765	75.7947	85.4323	90.7253	59.4646	55.3562	61.269	68.8576	94.105	83.0814	67.6894	52.9025	39.1455	61.7007	85.2095	84.9333	46.5592	76.8039	58.4038	62.7478	NA
AT1G17010	2-oxoglutarate (2OG) and Fe(II)-dependent oxygenase superfamily protein	127.496	89.2056	103.955	99.7776	81.686	62.7942	53.9893	68.2779	80.0899	55.6475	46.6126	68.9938	39.7015	33.0217	36.6681	47.2939	55.0711	56.6412	53.7868	64.5362	64.0979	73.5493	68.9056	66.3551	22.5694	151.926	116.836	39.9699	39.487	36.7563	35.4434	NA
AT1G17100	SOUL heme-binding family protein	1624.08	1781.04	1858.42	2048.14	4300.1	4212.74	4384.42	4276.63	1084.12	1084.95	954.108	1108.49	1481.25	1998.09	2585.98	2910.34	1573.57	1511.73	1448.24	1456.29	2252.66	1944.59	1902.83	2097.75	1085	938.611	1299.12	1037.5	2624.55	3121.54	2097.16	3142.37
AT1G17160	pfkB-like carbohydrate kinase family protein	314.192	337.072	327.87	305.311	308.86	360.967	345.452	365.121	368.583	337.576	287.27	359.286	295.502	299.765	316.978	334.251	267.42	268.459	277.33	237.337	248.04	255.164	264.038	260.892	268.362	264.196	293.729	295.697	284.392	349.499	243.944	343.055
AT1G17170	glutathione S-transferase TAU 24	378.778	553.186	380.038	353.58	654.386	601.23	520.963	688.386	402.621	377.741	280.516	370.978	555.151	409.269	425.733	308.763	336.18	391.878	498.584	442.896	456.225	505.624	488.115	467.444	498.912	382.925	432.945	379.967	418.613	413.636	553.779	508.574
AT1G17210	IAP-like protein 1	64.0519	36.5995	74.9611	105.068	67.9697	64.2849	27.4226	32.6205	55.782	73.3397	55.0003	NA	60.3737	42.6483	62.9898	54.9064	NA	58.1131	64.9399	65.2163	72.2805	61.7	48.4121	65.2665	78.5678	92.6536	NA	46.7863	39.807	36.0924	43.5042	34.7724
AT1G17260	autoinhibited H[+]-ATPase isoform 10	141.125	146.874	106.537	97.7361	57.2257	54.913	58.7448	NA	158.898	151.336	145.891	135.754	62.2073	40.7623	44.1706	41.3806	68.7405	130.687	125.983	121.105	76.9089	64.8442	64.9005	56.8379	101.141	95.7247	NA	135.017	50.51	NA	88.1743	34.5979
AT1G17290	alanine aminotransferas	977.114	923.477	917.679	1028.26	900.455	974.148	940.401	954.105	920.69	1127.41	1096.92	1020.96	1335.35	1330.94	1280.97	1344.15	781.945	883.372	923.852	914.618	872.57	825.347	919.587	817.181	1091.25	1038.51	1167.57	1169.22	1022.24	1036.11	1107.06	962.418
AT1G17370	oligouridylate binding protein 1B	NA	69.8261	82.2084	NA	63.3258	100.712	72.3302	67.9198	102.648	44.1285	NA	62.3414	76.0202	75.3357	74.7108	64.6601	77.0027	88.7547	90.5078	79.6176	72.487	74.693	63.9526	92.9612	NA	47.9766	NA	61.2348	73.8429	66.7352	59.1886	56.725
AT1G17470	developmentally regulated G-protein 1	116.614	148.833	143.551	132.713	178.846	136.623	133.254	127.44	158.741	153.031	170.204	182.114	181.35	203.399	155.202	136.823	149.585	168.269	150.809	157.299	181.158	163.195	152.177	191.034	219.121	177.068	166.134	155.793	206.48	179.963	199.645	253.72
AT1G17580	myosin 1	48.6499	42.6904	85.6119	NA	50.7023	45.2905	41.2648	29.9877	65.703	35.3816	37.5887	44.7257	48.7256	49.5734	46.6595	32.4741	NA	45.5175	47.6826	49.2107	45.7813	39.7427	59.5666	38.5066	41.0384	53.1053	NA	34.502	53.6281	40.3834	45.8864	66.9119
AT1G17620	Late embryogenesis abundant (LEA) hydroxyproline-rich glycoprotein family	133.886	94.5063	39.5768	66.9299	58.5606	77.0419	94.3617	70.2995	55.1273	73.025	83.7896	72.0605	30.1675	25.4709	32.5863	24.7857	5.90427	17.9024	41.2613	30.8337	19.4391	23.0824	18.3094	16.7873	29.9282	50.5956	35.6051	46.4228	39.8639	18.6845	43.0901	NA
AT1G17650	glyoxylate reductase 2	135.123	160.996	129.457	117.896	123.366	111.394	130.636	94.5795	136.835	160.374	183.34	152.55	165.558	235.031	180.584	152.709	121.137	119.438	106.554	136.406	150.37	146.017	113.419	149.442	163.576	175.712	123.417	138.569	166.924	131.617	116.046	234.828
AT1G17720	Protein phosphatase 2A-2C regulatory subunit PR55	129.691	84.6255	49.1385	110.636	99.6605	95.8755	102.056	88.0809	89.0617	98.0423	120.976	84.8803	127.582	122.964	117.467	84.872	88.8812	83.8935	109.548	112.728	98.6027	88.7236	94.2132	110.336	103.742	109.773	118.686	135.705	128.054	131.008	112.04	120.75
AT1G17810	beta-tonoplast intrinsic protein;Aquaporin-like superfamily protein	5662.82	4758.29	4775.19	4150.8	4418.99	3568.36	4031.63	4129.36	5769.81	4181.4	5317.68	6047.84	1249.81	2285.12	2707.81	1533.7	2817.93	3364.25	3637.71	4269.49	3141.5	2853.75	2890.8	2123.07	7546.39	7053.51	6062.8	5819.88	4920.08	3924.46	6055.02	4407.6
AT1G17860	Kunitz family trypsin and protease inhibitor protein	175.417	145.517	138.484	129.852	149.995	107.473	135.232	114.719	85.1934	104.8	99.1304	102.805	139.401	127.754	140.923	138.398	100.407	96.9523	100.48	106.995	102.108	92.7613	101.186	108.273	85.266	44.8758	112.873	96.151	105.058	88.6091	65.3072	122.863
AT1G17880	basic transcription factor 3	442.846	460.991	491.109	615.813	557.18	737.003	574.644	586.372	453.039	525.567	406.232	437.474	675.136	674.27	608.216	819.928	721.476	600.337	610.906	565.379	618.74	634.373	636.497	618.666	511.041	488.508	562.532	573.732	648.915	731.114	560.017	637.978
AT1G17890	NAD(P)-binding Rossmann-fold superfamily protein	169.235	188.233	170.218	159.427	144.253	164.382	169.332	150.24	128.642	132.756	165.985	204.397	164.087	162.014	143.454	143.855	135.554	138.308	159.02	159.924	156.612	171.338	152.572	155.446	132.791	157.093	129.016	183.79	149.363	163.666	173.184	133.423
AT1G18070	Translation elongation factor EF1A/initiation factor IF2gamma family protein	356.449	336.66	293.814	359.016	367.024	301.21	293.737	270.126	350.238	337.471	342.352	294.142	324.722	344.713	322.835	269.977	313.364	346.528	248.904	374.961	303.416	331.72	330.741	310.16	367.335	370.24	358.863	438.112	437.92	347.379	405.934	316.262
AT1G18080	Transducin/WD40 repeat-like superfamily protein	2898.17	2433.28	2216.29	2377.35	2102.7	1965.48	2276.99	2389.43	3253.39	2937.31	2918.7	2955.1	2714.52	2997.11	2765.55	2217.78	1737.48	1738	1432.29	1670.37	1625.57	1699.14	1453.55	1626.53	3366.94	3498.32	3196.89	3590.15	2518.85	2192.66	2713.33	2126
AT1G18100	PEBP (phosphatidylethanolamine-binding protein) family protein	1181.37	1208.93	1379.78	1256.43	1471.91	1365.72	1294.4	1557.46	826.905	673.926	792.094	679.5	924.402	867.443	913.349	850.765	1630.27	1650.45	1365.96	1731.96	1699.25	1626.8	1303.29	1833.15	981.228	1041.83	927.81	855.122	1470.51	1179.69	770.805	1175.9
AT1G18210	Calcium-binding EF-hand family protein	476.925	467.505	477.771	415.634	459.682	542.941	475.799	462.797	346.14	320.491	350.646	347.469	445.957	427.413	425.356	508.494	604.741	560.586	486.728	513.692	591.572	571.455	611.95	710.884	397.454	366.267	446.689	378.956	455.497	476.192	364.145	505.611
AT1G18250	Pathogenesis-related thaumatin superfamily protein	70.5738	38.5515	45.8872	43.1815	41.4592	32.4318	23.9539	29.7851	65.7259	64.2741	81.2536	59.1769	56.9949	65.3281	75.7938	75.013	51.9474	67.4012	44.9187	55.9113	49.7684	60.6778	66.9167	47.548	38.0042	31.1891	NA	32.7686	47.1801	33.8607	23.9688	28.7274
AT1G18260	HCP-like superfamily protein	54.0375	57.197	53.7808	310.416	44.3733	39.2862	36.0514	NA	59.0787	45.0035	78.8663	67.4959	39.7904	46.1988	53.8328	32.7688	48.2479	48.7164	38.312	58.2608	59.9579	63.5266	45.818	62.9554	95.2942	61.3612	95.5401	64.3153	52.6924	57.8273	72.9237	51.1677
AT1G18270	ketose-bisphosphate aldolase class-II family protein	369.222	261.003	263.562	344.967	230.586	223.896	219.905	242.367	331.698	272.933	297.828	336.579	187.437	213.516	222.931	134.902	215.688	253.831	262.892	305.223	218.177	241.703	220.406	198.525	385.89	412.879	359.525	403.576	270.495	208.903	367.206	196.098
AT1G18450	actin-related protein 4	71.2941	107.279	95.7232	76.4033	121.043	92.1743	106.961	64.7051	96.3318	116.497	82.037	89.4208	111.083	132.156	114.571	105.18	98.205	92.1365	105.902	105.246	111.192	105.73	110.495	130.69	102.051	90.888	77.1022	92.417	125.241	122.382	103.466	120.929
AT1G18500	methylthioalkylmalate synthase-like 4	186.438	236.357	191.179	169.551	194.628	183.317	246.521	143.991	223.598	208.65	244.758	231.498	208.237	229.426	204.873	239.08	224.512	264.968	264.348	264.954	247.283	256.077	257.86	241.214	262.041	229.783	182.081	251.994	230.409	254.093	257.791	235.685
AT1G18540	Ribosomal protein L6 family protein	989.944	845.247	932.454	956.698	643.482	541.18	663.83	642.217	1268.99	1197.36	1305.91	1483.28	485.461	726.223	605.141	473.321	522.171	776.464	696.653	778.094	583.685	624.926	633.389	535.152	1392.46	1743.69	1756.94	1571.49	946.355	845.816	1237.82	583.978
AT1G18630	glycine-rich RNA-binding protein 6	19.743	17.5626	23.1583	23.3212	24.8743	29.896	36.6146	20.5492	63.8897	41.9912	41.5043	30.1154	60.8993	65.9096	50.11	48.4782	NA	32.6391	18.7437	25.141	23.8925	26.3606	23.2706	24.8685	30.5231	NA	NA	23.9918	31.1832	35.3075	23.0956	34.2875
AT1G19130	RmlC-like jelly roll fold protein	553.697	456.706	500.104	539.937	688.936	517.163	509.282	446.327	423.9	357.795	338.856	465.145	370.081	343.846	434.027	450.109	518.333	500.45	479.46	456.04	535.893	528.109	554.807	559.72	404.827	359.616	373.076	415.789	567.351	571.416	475.719	600.645
AT1G19140	ubiquinone biosynthesis COQ9-like protein	510.677	512.541	547.794	552.288	663.219	538.681	680.613	729.894	382.695	408.442	390.254	416.523	470.636	473.49	486.161	563.022	537.981	546.661	487.076	528.84	644.307	642.874	719.761	737.221	457.201	459.14	373.401	375.715	596.78	602.026	528.14	706.026
AT1G19320	Pathogenesis-related thaumatin superfamily protein	117.956	143.438	126.319	160.635	102.482	108.896	92.1731	98.0545	177.663	121.592	277.48	144.436	170.813	113.299	161.648	221.178	280.298	203.181	161.268	157.177	251.667	195.553	186.667	254.092	155.342	152.314	146.292	144.928	186.124	139.958	198.839	193.97
AT1G19360	Nucleotide-diphospho-sugar transferase family protein	101.112	61.9602	109.203	103.296	72.5555	60.0653	62.7925	50.5224	128.453	109.264	104.691	74.4337	57.8048	60.4614	79.4852	53.1618	51.9095	81.5356	76.1635	86.6417	58.6872	72.5029	52.9122	36.1101	114.826	141.226	89.2925	90.9334	49.5645	62.7437	66.6484	NA
AT1G19530	DNA polymerase epsilon catalytic subunit A	NA	90.1925	113.004	146.023	91.2264	81.0697	71.753	313.169	143.797	98.0648	73.3706	107.683	67.73	72.9045	104.65	106.605	187.299	208.502	254.978	247.81	221.159	190.075	229.76	263.276	167.231	172.392	136.367	166.983	95.5014	115.538	128.639	175.478
AT1G19570	dehydroascorbate reductase	5096.91	5031.7	5417.11	6949.11	8483.5	9531.41	10069.1	9723.6	3502.74	4058.66	3307.89	4002.69	7161.95	6634.14	6283.11	7630.19	5668.73	5401.44	5342.54	5414.85	6229.28	5868.01	6105.26	6584.42	4668.81	4995.08	4981.82	4901.35	7537.61	9238.63	8166.33	9070.21
AT1G19580	gamma carbonic anhydrase 1	97.3117	90.2743	98.552	147.681	72.2679	92.2622	75.9936	101.985	97.201	86.4162	60.6587	79.6679	88.515	91.4668	93.2118	132.684	73.935	72.6139	68.1021	102.772	85.8629	94.8456	80.2904	100.748	71.8354	71.283	82.7407	92.7678	80.9709	73.3979	69.5959	61.8315
AT1G19730	Thioredoxin superfamily protein	211.141	200.472	222.048	224.069	221.943	202.304	226.363	208.108	253.502	216.149	234.909	210.374	130.624	191.164	214.801	183.89	200.828	206.305	260.181	217.978	289.742	315.685	301.859	334.059	336.978	368.752	278.288	267.259	330.504	301.172	342.964	361.005
AT1G19900	glyoxal oxidase-related protein	1010.48	1042.23	1150.04	1081.25	760.738	651.342	768.573	778.079	657.909	662.056	914.644	823.17	1287.65	592.193	790.493	663.972	1318.81	1376.39	1302.62	1343.57	1119.02	1175.15	1027.86	961.004	984.348	968.587	1111.28	995.011	804.274	871.321	700.188	867.337
AT1G19910	ATPase-2C F0/V0 complex-2C subunit C protein;ATPase-2C F0/V0 complex-2C subunit C protein;vacuolar H+-pumping ATPase 16 kDa proteolipid subunit 4;vacuolar H+-pumping ATPase 16 kDa proteolipid subunit 4;ATPase-2C F0/V0 complex-2C subunit C protein;ATPase-2C F0/V0 complex-2C subunit C protein;ATPase-2C F0/V0 complex-2C subunit C protein;vacuolar-type H[+]-ATPase C3;vacuolar-type H[+]-ATPase C3	201.519	247.39	240.717	182.61	148.021	231.124	184.856	185.495	235.045	235.312	309.588	280.671	102.262	173.794	167.306	124.385	191.858	229.988	201.261	248.935	243.804	203.127	151.007	145.064	309.951	406.888	338.291	324.778	207.349	237.693	278.106	89.0595
AT1G19920	Pseudouridine synthase/archaeosine transglycosylase-like family protein	64.5662	68.1542	87.4941	55.1233	63.5687	71.9041	72.5538	54.8604	62.5539	121.599	77.902	81.0521	166.302	167.715	110.836	112.782	140.675	144.629	93.9622	131.388	101.642	125.708	107.01	96.398	124.573	65.3075	NA	91.0302	105.863	125.695	87.7261	89.8785
AT1G20010	tubulin beta-5 chain	59.5349	33.2998	32.932	50.3571	24.475	22.5977	47.3298	14.9636	36.3002	68.559	29.9887	32.8371	72.7133	70.1234	47.4317	NA	37.8247	41.1001	31.8141	26.8268	27.7234	41.2216	28.328	47.919	32.0095	25.7025	NA	63.8352	NA	23.6709	13.6168	34.3855
AT1G20020	ferredoxin-NADP[+]-oxidoreductase 2	465.344	449.862	397.399	368.33	399.658	337.557	322.221	408.071	651.079	683.986	544.928	542.47	817.388	829.596	678.306	554.094	535.703	526.971	443.47	409.705	399.308	406.653	445.51	445.018	463.111	523.314	412.075	453.394	438.429	376.528	335.801	386.619
AT1G20050	C-8-2C7 sterol isomerase	273.171	148.39	155.128	139.152	98.1984	52.1773	53.7112	62.0981	132.024	81.5463	99.1821	221.371	12.7683	41.4117	48.8656	25.5535	110.24	224.694	223.344	214.593	142.283	82.2874	89.6207	79.5846	239.759	247.844	221.513	153.128	76.4814	81.8817	96.6169	71.361
AT1G20110	RING/FYVE/PHD zinc finger superfamily protein	125.864	129.091	108.412	150.605	91.8141	128.85	90.3955	99.0008	107.927	103.668	123.959	93.0244	89.8323	98.7514	92.1443	99.4513	172.659	140.084	114.734	132.062	116.106	121.772	97.0296	118.978	122.312	135.296	85.4397	115.134	122.971	117.078	120.169	133.013
AT1G20200	PAM domain (PCI/PINT associated module) protein	399.131	385.791	361.832	293.677	273.074	248.532	223.797	224.51	517.474	428.806	580.952	576.153	175.507	278.94	289.17	182.702	328.807	348.65	423.621	448.965	282.624	304.509	267.177	197.185	644.244	635.088	627.572	652.497	419.191	307.748	506.835	290.41
AT1G20220	Alba DNA/RNA-binding protein	113.601	166.752	208.746	162.759	256.897	228.456	214.204	189.8	177.971	215.922	202.505	252.591	497.752	356.854	338.394	384.696	161.959	290.333	255.055	315.011	302.35	271.321	361.371	335.419	223.546	175.113	208.127	228.138	315.76	294.564	186.326	356.386
AT1G20225	Thioredoxin superfamily protein	735.508	763.689	754.524	741.074	987.068	821.978	807.983	801.729	710.149	505.55	457.895	556.924	711.027	504.587	585.994	562.418	848.003	801.432	626.373	873.027	818.929	985.264	982.779	1111.53	612.315	686.446	602.173	725.986	679.929	606.613	499.925	875.939
AT1G20260	ATPase-2C V1 complex-2C subunit B protein	1130.61	1209.96	1306.87	1350.91	1453.4	1502.48	1501.33	1387.79	1075.62	1510.28	1146.17	1186.37	2073.57	1769.1	1604.48	1816.73	1472.88	1453.74	1411.06	1449.9	1596.57	1533.99	1569.71	1633.24	1142.61	1120.4	1087.08	1132.93	1351.56	1535.68	1222.62	1657.97
AT1G20270	2-oxoglutarate (2OG) and Fe(II)-dependent oxygenase superfamily protein	98.8165	102.535	79.2542	99.5952	78.8331	87.6069	59.1567	58.1884	53.1466	63.6818	56.9911	82.0997	47.0912	44.7865	43.6348	44.4357	76.5883	68.4104	121.101	108.089	70.5567	76.7508	67.3306	51.8986	90.4154	81.7354	141.712	51.2055	67.6169	90.6093	95.2168	NA
AT1G20330	sterol methyltransferase 2	107.478	77.8134	68.8126	73.7491	53.8381	46.6687	71.455	68.3426	74.5802	118.618	65.5027	69.8652	51.341	34.7	28.7357	NA	74.3313	77.6755	74.1187	90.4701	54.543	53.0288	40.7468	45.1317	91.4263	109.365	141.358	85.1504	63.4411	60.0248	42.7988	43.4239
AT1G20340	Cupredoxin superfamily protein	2375.3	2214.72	3155.99	3321.33	2110.59	2452.56	2169.63	2689.53	1872.58	2853.95	2315.09	1890.32	3055.06	3159.07	2885.21	3260.26	4232.83	4226.18	4404.07	4465.61	4015.19	4649.59	4978.64	3862.89	2344.38	2178.62	2469.82	2568.28	2177.11	2307.47	1236	1626.55
AT1G20540	Transducin/WD40 repeat-like superfamily protein	46.2541	NA	34.4851	81.7788	46.0198	47.5566	53.1253	59.3154	48.5368	NA	47.435	49.6544	56.5233	51.5568	46.1144	NA	68.1413	53.1046	40.8978	55.461	62.3209	52.5578	44.7925	51.5812	34.6893	78.9693	NA	NA	32.4595	NA	30.7916	NA
AT1G20560	acyl activating enzyme 1	112.624	107.846	NA	255.446	117.782	92.6149	83.0686	92.3236	NA	110.909	97.551	86.2098	80.4675	73.6923	34.7733	85.7506	138.722	141.796	149.104	149.344	89.4907	106.822	110.306	71.2699	136.914	104.331	249.413	NA	103.282	71.5319	117.13	100.061
AT1G20580	Small nuclear ribonucleoprotein family protein	141.821	236.433	134.959	189.91	124.875	133.395	95.4983	112.117	210.054	163.208	174.765	238.776	225.034	242.88	194.483	248.954	159.408	187.078	196.073	205.081	180.069	162.917	145.724	186.687	158.543	152.481	152.183	133.129	153.791	165.727	99.6964	112.451
AT1G20620	catalase 3	3008.74	3238.11	2848.92	3048.5	2895.32	2881.68	2676.74	2586.23	5817.92	6494.2	5299.07	5732.73	4452.73	5739.11	5275.65	5149.44	3784.22	4193.45	4468.28	4598.73	3990.5	3906.19	4745.13	4100.18	4681.06	4993.19	4279.15	4905.37	2559.26	2542.15	3140.59	2510.76
AT1G20630	catalase 1	1960.84	1725.76	1905.93	1760.32	2318.94	2202.57	2325.05	2353.74	1792.62	1540.21	1871.42	1837.01	2135.25	1759.55	2112.13	2289.03	1927.39	1962.98	1946.66	1844.72	2137.12	2102.18	2049.87	2089.62	1559.42	1514.75	1584.57	1531.48	2134.92	2361.8	1878.56	2386.57
AT1G20816	outer envelope pore-like protein	19.2707	35.9778	23.8109	42.711	31.3395	38.2203	19.7674	37.1606	45.8271	30.9255	36.2487	35.4958	20.0818	24.8554	21.2614	11.143	NA	20.9677	37.8606	34.103	29.9119	25.5159	19.9739	25.9405	37.807	65.6478	NA	20.47	26.461	24.6496	39.9119	NA
AT1G20960	U5 small nuclear ribonucleoprotein helicase	40.7849	55.5133	77.3357	NA	49.6847	NA	29.127	52.4739	70.9935	59.9096	78.7861	100.003	44.936	58.3685	61.9153	57.4194	61.7512	73.7882	70.9295	78.0038	47.0138	47.5796	60.8481	43.8695	68.4707	101.216	82.8805	66.5327	46.9339	72.741	50.8096	NA
AT1G21000	PLATZ transcription factor family protein	203.636	212.053	249.814	126.12	148.809	126.467	126.313	94.5202	255.981	230.659	200.875	301.896	115.637	171.908	167.616	140.798	215.405	266.288	186.687	225.11	191.022	199.836	141.859	192.637	249.7	292.151	295.932	202.935	156.62	153.288	145.656	138.244
AT1G21065	secondary thiamine-phosphate synthase enzyme	286.333	351.556	377.292	388.424	448.432	339.616	306.384	327.51	397.269	281.388	274.771	316.983	374.976	283.367	309.436	403.962	412.372	438.216	360.861	376.8	444.234	413.679	432.533	415.159	280.597	290.044	377.218	347.994	375.156	394.76	396.78	497.767
AT1G21080	DNAJ heat shock N-terminal domain-containing protein	174.009	165.119	187.085	154.202	169.084	182.553	210.141	177.349	116.731	95.3953	93.8224	99.6146	121.929	120.598	114.039	134.697	165.298	194.707	134.914	155.683	188.651	171.497	197.901	185.657	105.398	111.204	115.88	115.264	155.993	178.235	142.932	144.087
AT1G21380	Target of Myb protein 1	94.7038	98.7289	108.256	61.469	92.2642	121.075	111.777	102.326	71.1805	60.0993	63.6824	71.9949	89.3314	85.686	86.7652	88.4931	96.6111	84.9756	95.4194	115.868	96.6852	97.396	94.0904	115.417	81.8328	91.5301	72.2358	89.4689	80.3707	129.003	73.5075	95.2774
AT1G21400	Thiamin diphosphate-binding fold (THDP-binding) superfamily protein	109.381	86.7739	81.6483	78.8631	64.4279	72.2573	60.5401	81.8212	60.5118	83.9904	63.8808	67.5451	95.1115	78.489	76.898	74.0466	90.9682	63.4986	76.2734	70.4071	60.1257	69.5813	76.6083	64.3467	100.529	49.1057	96.4363	92.3058	69.1627	79.2253	69.3004	91.391
AT1G21440	Phosphoenolpyruvate carboxylase family protein	198.196	197.278	207.189	168.163	165.119	151.027	133.526	174.7	199.799	167.176	160.237	182.903	233.007	198.236	192.669	246.583	164.528	170.431	180.391	169.535	159.282	160.867	125.916	139.93	155.453	109.358	144.64	147.194	156.163	161.521	128.839	150.29
AT1G21670	DPP6 amino-terminal domain protein	141.204	179.504	156.627	164.618	155.289	126.335	137.326	123.752	140.816	137.071	138.427	129.625	130.805	117.039	122.931	126.092	247.571	222.946	237.75	234.925	213.969	205.892	221.75	218.613	137.822	128.223	147.892	140.017	125.011	122.553	104.801	163.455
AT1G21680	DPP6 N-terminal domain-like protein	600.249	673.606	685.561	620.476	562.967	590.747	574.894	515.599	678.499	692.993	618.291	610.162	656.398	609.647	635.369	707.677	377.897	380.37	348.113	421.96	434.173	392.95	408.139	479.683	304.659	326.618	287.11	314.346	319.246	372.131	347.997	329.277
AT1G21720	proteasome beta subunit C1	347.608	320.189	335.299	362.475	431.023	461.227	500.622	466.623	618.26	606.543	617.781	602.869	588.586	566.684	547.433	508.89	397.149	323.96	214.6	230.807	330.066	377.303	334.44	350.015	421.86	511.894	441.733	421.435	474.954	391.769	527.868	540.569
AT1G21750	PDI-like 1-1	10100.2	10510.3	10889.4	12925.4	12649.8	14244.8	13872.2	15007.6	9371.34	9118.64	9751.26	9576.19	10131.3	11173	11214.1	12257.6	12473.9	11602.9	11447.3	10673.2	12699	12022.2	12974.1	12686.9	11828.6	11791.7	11713.2	11659.2	15281	17299.4	13519.2	17522.7
AT1G21900	emp24/gp25L/p24 family/GOLD family protein	153.182	91.2141	92.3483	158.963	173.414	106.488	73.4669	63.0903	135.531	91.7794	118.506	109.506	65.4768	80.1823	78.8347	69.8372	119.045	148.176	125.538	202.561	145.871	136.22	132.784	133.501	214.831	193.501	215.182	182.267	216.808	163.727	138.44	204.391
AT1G22170	Phosphoglycerate mutase family protein	88.8351	84.7058	59.8234	53.6377	92.6456	84.1873	72.1113	66.8162	32.7747	46.5942	37.3615	47.8618	84.9315	82.5207	57.0127	70.457	63.9879	69.034	56.2697	47.6414	71.81	63.7345	66.6687	63.2204	80.554	60.7618	70.9148	63.3438	129.994	96.3985	90.7517	168.374
AT1G22270	Trm112p-like protein	130.684	131.923	89.9414	84.4333	157.685	169.763	185.909	178.867	95.1402	119.844	113.279	108.876	216.254	203.206	207.049	201.42	200.492	143.747	121.532	134.217	162.128	156.53	144.742	161.306	86.7142	128.003	NA	113.127	133.143	170.563	141.348	131.997
AT1G22280	phytochrome-associated protein phosphatase type 2C	90.3506	109.294	104.046	164.393	86.4028	57.8205	66.5086	99.6858	110.453	79.291	60.2628	61.2487	75.9612	73.0045	62.8181	76.8101	85.8672	103.249	136.182	86.7212	92.7542	101.018	101.491	115.764	89.0932	104.652	87.5537	108.033	106.144	83.9428	64.9447	113.219
AT1G22300	general regulatory factor 10	537.74	540.41	520.454	487.969	666.895	581.503	558.761	620.861	445.536	544.562	493.366	479.865	792.819	726.934	609.534	559.89	555.74	554.081	463.289	468.105	561.367	572.018	606.071	541.571	610.679	665.723	538.613	593.29	599.264	488.211	526.202	605.289
AT1G22430	GroES-like zinc-binding dehydrogenase family protein	219.38	213.843	167.292	177.678	202.584	157.755	176.735	177.495	195.368	126.298	148.387	169.532	107.153	130.059	139.047	100.613	146.104	197.437	174.324	190.559	162.709	178.832	158.479	150.701	249.425	276.482	322.709	296.037	230.115	151.4	252.554	220.809
AT1G22450	cytochrome C oxidase 6B	239.808	157.397	223.575	294.225	270.157	315.949	261.262	335.639	166.784	235.451	189.917	161.954	372.942	318.771	312.454	208.268	361.329	330.953	300.602	287.361	285.446	272.528	234.99	284.102	188.671	154.329	181.218	209.381	241.462	277.963	164.36	220.864
AT1G22510	E3 ubiquitin-protein ligase RNF170-like protein (DUF 1232)	67.742	52.2971	NA	NA	37.3499	31.5523	23.7959	20.6305	92.427	55.7813	75.8342	68.8455	NA	22.0753	35.5923	NA	22.5539	44.9202	32.3234	79.4106	49.696	40.4938	14.9948	18.946	83.3414	53.9992	65.3844	49.5845	42.1476	NA	49.4956	NA
AT1G22520	MICOS complex subunit Mic10-like protein (DUF543)	51.0809	44.7667	38.8753	65.9601	24.2301	47.7364	25.0231	28.8883	35.2746	27.913	50.0281	52.3166	23.9563	32.6359	40.7246	27.3004	21.659	27.2103	36.5809	41.1654	10.5305	21.3902	24.0114	22.9222	24.389	74.2383	54.2541	51.5675	23.7934	15.2027	60.6451	25.5198
AT1G22530	PATELLIN 2	232.997	302.947	295.244	241.585	31.1845	NA	NA	22.0968	67.7966	176.427	72.5983	92.8591	202.745	179.865	141.855	135.793	206.778	176.608	206.027	207.508	89.1389	102.018	78.28	93.9739	212.503	132.368	239.742	214.372	30.627	53.9044	37.5773	81.0637
AT1G22600	Late embryogenesis abundant protein (LEA) family protein	NA	23.1034	32.9048	NA	24.8231	12.9155	23.0607	NA	55.959	43.2114	52.1577	24.9969	15.5981	23.9746	36.6592	17.876	45.2219	22.131	33.8236	35.3648	40.5965	40.5328	44.143	30.1056	43.7525	44.1476	NA	NA	17.0868	NA	37.398	31.9254
AT1G22780	Ribosomal protein S13/S18 family;Ribosomal protein S13/S18 family;S18 ribosomal protein	1850	2570.3	2466.07	2333.14	3161.64	2873.93	3259.27	3232.83	2227.37	2395.39	2525.66	2334.04	2163.15	2551.18	2397.35	2675.13	2518.97	2573.73	2172.2	1928.76	2915.89	2731.69	3111.85	2959.1	2787.05	2959.81	3079.93	2537.24	2886.17	2932.22	3014.83	3612.43
AT1G22800	S-adenosyl-L-methionine-dependent methyltransferases superfamily protein	46.8052	48.0334	NA	NA	40.8646	29.1619	33.9952	NA	47.8125	41.7802	58.1955	32.9094	52.6164	44.6792	33.2339	25.3103	57.7432	58.9265	53.0858	53.1687	42.0193	35.7106	39.0844	51.4112	39.0891	25.2815	NA	48.1333	40.2672	39.6129	43.4317	34.314
AT1G22840	CYTOCHROME C-1	1160.23	1476.99	1639.83	1408.57	1880.98	1641.46	1626.2	1332.48	1175.09	1628.38	1379.67	1308.15	2258.17	2085.7	1860.71	2649.33	1751.18	1514.81	1598.6	1438.54	1667.71	1680.77	2085.32	1978.33	1532.44	1323.82	1401.66	1313.57	2146.57	2187.54	1713.91	2851.89
AT1G22920	COP9 signalosome 5A	42.705	40.4359	36.1864	70.2965	44.6826	45.5243	49.5783	43.1483	39.2941	53.5709	44.6812	46.6466	59.4041	51.0118	55.6818	55.6511	51.71	50.1695	52.401	52.1584	58.6322	62.4779	45.7048	56.0338	35.471	44.5816	29.0978	59.3856	46.7771	58.5018	47.8507	57.7888
AT1G22940	thiamin biosynthesis protein	68.4475	75.8554	80.0597	NA	61.1629	57.2734	69.6163	81.1648	93.4454	87.824	85.7269	74.2711	72.9242	89.1665	80.576	83.8874	78.4514	89.7725	89.2921	64.0396	92.6272	102.8	99.8884	89.7303	79.904	68.7543	64.1145	75.4072	81.4712	110.964	86.9013	95.8937
AT1G23010	Cupredoxin superfamily protein	103.856	143.767	145.404	119.504	71.423	63.2412	71.2471	90.032	177.658	141.82	154.412	205.467	110.725	88.2979	66.8631	67.3929	65.4103	95.3874	58.868	78.0082	76.2271	67.634	71.2202	88.6305	NA	109.893	157.04	92.3583	54.9159	67.6406	53.241	NA
AT1G23100	GroES-like family protein	197.841	229.181	280.584	215.762	346.897	298.568	289.844	323.441	171.272	267.16	212.032	183.162	339.288	306.113	254.463	397.293	260.67	245.718	229.623	239.415	279.577	248.327	255.732	306.385	180.099	209.344	185.49	174.087	270.339	286.803	251.101	352.984
AT1G23190	Phosphoglucomutase/phosphomannomutase family protein	618.547	556.612	565.305	579.592	770.8	715.689	727.065	758.191	547.132	724.762	567.656	501.433	887.75	828.263	765.518	657.631	625.36	687.178	520.289	600.251	665.237	651.233	631.501	649.528	588.702	564.25	653.089	609.092	710.921	674.412	769.317	665.867
AT1G23205	Plant invertase/pectin methylesterase inhibitor superfamily protein	109.108	107.858	139.252	181.111	89.5106	90.3153	89.3587	111.017	117.073	91.7502	145.52	80.2513	68.4477	82.4592	63.5487	70.5011	148.466	110.228	79.4685	159.534	157.654	116.01	141.533	125.546	94.5249	NA	100.51	133.224	96.7794	100.98	84.8227	73.9173
AT1G23290	Ribosomal protein L18e/L15 superfamily protein	889.083	1122.74	1168.35	1144.61	1379.71	1291.75	1282.6	1512.78	819.696	863.733	1022.43	1038.55	788.628	927.238	927.81	686.245	745.139	866.107	786.019	725.192	865.821	726.108	868.4	784.994	1432.1	1480.09	1423.63	1510.23	1567.5	1270.61	1498.49	1573.64
AT1G23310	glutamate:glyoxylate aminotransferase	88.1208	67.3177	NA	51.6559	68.6142	NA	NA	68.4693	123.376	241.814	175.766	171.33	302.789	346.353	264.09	250.411	67.479	NA	58.9342	87.7776	57.254	NA	58.7419	62.7469	158.007	124.599	NA	131.672	139.389	77.2351	101.187	NA
AT1G23740	Oxidoreductase-2C zinc-binding dehydrogenase family protein	97.7747	56.8864	56.5868	46.9599	56.3566	53.3522	56.649	56.6278	81.5744	110.318	80.1377	77.0521	190.537	178.689	139.627	140.832	72.9531	58.5288	59.7733	58.0436	57.0225	55.1506	63.9035	56.1262	57.4113	51.7221	42.8231	57.7279	62.4702	66.1747	55.1028	86.9104
AT1G23750	Nucleic acid-binding-2C OB-fold-like protein	143.414	204.382	198.138	204.565	132.598	127.477	134.684	119.244	172.298	130.946	114.509	154.199	127.039	102.278	119.26	119.356	195.746	188.863	178.499	162.914	135.959	126.242	101.9	118.704	155.239	147.62	NA	153.036	147.833	135.179	115.892	105.158
AT1G23800	aldehyde dehydrogenase 2B7	723.067	687.922	772.008	828.093	1196.43	979.537	1123.13	1142.32	916.744	816.886	729.544	831.85	994.585	793.965	814.212	751.017	707.76	656.047	818.118	739.192	755.634	855.993	774.718	862.813	1044.78	957.298	773.045	935.826	1173.57	1394.83	1429.46	1222
AT1G23820	spermidine synthase	640.689	679.271	781.036	712.111	769.383	786.913	851.323	712.112	702.283	813.253	802.796	741.213	977.042	777.794	814.995	1071.89	614.094	669.737	677.236	637.74	584.372	573.726	550.343	578.055	657.729	545.674	664.431	604.439	684.82	663.633	669.568	756.245
AT1G24050	RNA-processing-2C Lsm domain-containing protein	89.8778	105.723	100.298	163.458	136.901	136.057	151.87	147.934	84.8985	128.514	97.5866	98.5645	137.899	138.969	129.209	157.001	154.352	156.274	159.616	171.751	158.28	160.204	160.977	179.951	116.295	121.401	100.786	122.969	191.077	190.243	122.862	177.212
AT1G24100	UDP-glucosyl transferase 74B1	61.097	72.8197	69.3698	38.2375	49.3274	62.6884	55.3848	30.7422	51.9241	70.1587	48.5568	42.1172	75.8795	72.6959	58.8412	26.9179	61.796	68.6276	90.0288	73.1155	59.3907	74.4212	62.2509	63.2927	70.7192	51.3493	90.8849	NA	47.6362	50.0955	57.6111	NA
AT1G24180	Thiamin diphosphate-binding fold (THDP-binding) superfamily protein	185.363	175.36	186.408	179.194	219.08	223.837	171.027	218.431	192.485	255.702	182.688	253.21	327.771	282.538	273.774	283.526	170.573	175.522	194.375	207.98	204.054	161.531	172.801	186.838	189.411	203.728	203.68	210.074	207.528	223.258	254.094	234.259
AT1G24310	nuclear pore complex protein	NA	58.3129	74.7826	NA	83.7128	74.3979	66.2192	95.2037	101.569	108.477	88.0165	NA	112.181	102.96	87.6367	118.136	57.5236	120.962	152.037	123.882	116.969	97.7516	130.741	115.987	99.0028	86.3045	73.8263	64.5433	79.0779	86.4922	47.5242	98.2144
AT1G24360	NAD(P)-binding Rossmann-fold superfamily protein	6397.38	6238.55	5654.22	5562.38	5041.1	4678.81	5055.24	4801.45	8359.51	6308.08	7102.84	7931.79	3848.52	4203.48	4441.74	4285.43	2865.08	3246.4	3226.61	2877.82	3091.03	3271.98	3187.3	2982.1	5572.3	5301.53	5203.29	5380.45	4819.06	4185.12	4608.46	4999.3
AT1G24450	Ribonuclease III family protein	86.2516	84.658	112.837	NA	99.6795	NA	59.4931	NA	NA	NA	63.8544	52.4155	NA	44.4734	38.4913	NA	57.343	58.7196	52.6058	53.9426	57.3143	56.4963	84.5324	76.8609	137.96	76.024	77.4518	100.006	NA	86.0596	67.9933	116.845
AT1G24460	TGN-related-2C localized SYP41 interacting protein	46.8677	43.0042	55.3012	27.584	41.27	67.2204	43.3453	64.9519	38.8249	24.0023	43.8009	46.0942	47.5227	34.1834	32.8613	54.5155	76.8111	54.0063	39.0899	67.1649	56.2694	64.2421	37.6821	52.7049	59.9712	58.4048	NA	48.6958	63.076	66.2692	50.1541	68.7284
AT1G24510	TCP-1/cpn60 chaperonin family protein	458.78	714.108	538.929	507.489	752.474	622.869	697.753	633.47	667.457	798.644	704.834	778.251	953.984	953.122	823.815	943.236	561.197	642.92	664.314	662.039	742.628	682.038	655.844	738.786	767.835	827.492	834.311	767.78	807.043	789.709	827.729	978.671
AT1G24735	S-adenosyl-L-methionine-dependent methyltransferases superfamily protein	958.533	818.009	863.677	827.707	875.594	874.619	852.358	881.539	506.695	396.839	352.787	364.646	325.36	235.047	288.147	276.118	834.438	812.625	641.715	855.627	922.798	861.122	778.061	1084.64	521.16	554.713	632.93	659.621	818.49	729.858	645.185	733.776
AT1G24800	F-box family protein	68.434	94.0548	92.4327	67.0917	68.5496	54.4298	59.633	15.275	109.277	142.813	118.816	99.0513	81.8937	96.8017	73.5888	42.3292	66.1535	79.3849	77.5608	102.622	62.7411	45.5692	82.9609	68.9773	120.445	99.4703	97.2024	109.346	50.3206	43.883	57.6246	NA
AT1G25350	glutamine-tRNA ligase-2C putative / glutaminyl-tRNA synthetase-2C putative / GlnRS	292.924	333.705	352.368	337.488	324.087	255.366	319.005	277.647	370.182	318.936	348.193	338.532	351.856	310.278	334.791	296.571	328.993	357.445	286.668	353.633	321.553	288.728	281.648	292.524	419.239	345.178	400.532	433.526	335.481	273.884	353.7	367.615
AT1G25490	ARM repeat superfamily protein	76.2338	50.9679	79.3961	79.9844	71.0934	62.2442	82.6712	80.8423	87.6446	99.665	91.6912	105.96	125.05	115.603	93.8024	74.8008	46.3075	67.6255	81.5012	80.3377	72.3046	84.326	63.3566	72.6479	107.366	121.69	111.86	90.2476	98.1575	90.9083	102.896	21.9502
AT1G26090	P-loop containing nucleoside triphosphate hydrolases superfamily protein	95.2275	80.1512	53.3156	74.2627	54.2909	37.9468	62.1076	47.2265	68.9829	70.2579	58.9657	89.4589	54.4599	58.8756	50.2411	53.8948	87.8377	47.1373	39.307	59.6461	52.1403	66.0464	64.9239	65.2193	54.9271	76.4138	66.7763	80.0816	50.844	60.0121	43.5725	52.8805
AT1G26110	decapping 5	175.545	157.644	189.819	180.573	166.01	203.194	153.129	170.452	165.239	208.383	193.388	141.054	242.499	233.563	216.101	267.865	244.711	252.944	216.674	261.215	253.86	276.108	204.985	262.057	155.81	147.65	108.855	137.147	190.351	222.521	138.278	221.102
AT1G26160	Metal-dependent phosphohydrolase	149.465	152.715	160.002	145.691	298.169	189.962	217.506	235.221	165.857	228.448	157.302	171.924	362.786	415.66	341.859	347.682	222.404	184.583	149.574	180.412	300.565	270.479	202.646	305.777	132.283	171.37	158.402	207.06	256.456	247.356	177.316	300.15
AT1G26400	FAD-binding Berberine family protein	382.824	384.566	317.674	309.871	220.494	204.777	187.952	189.805	426.434	214.547	304.488	342.308	127.756	107.418	137.249	88.2576	230.945	278.964	279.734	329.736	209.251	187.845	195.103	183.801	326.561	423.127	371.599	334.235	182.466	139.972	326.386	144.306
AT1G26550	FKBP-like peptidyl-prolyl cis-trans isomerase family protein	82.6964	123.144	124.7	110.81	167.064	148.267	138.589	140.99	119.174	82.0782	91.2895	107.033	121.792	119.882	129.246	133.891	129.262	89.1418	96.1491	140.039	122.165	128.277	144.505	123.112	118.171	106.749	71.7504	82.1507	108.523	149.828	113.731	126.345
AT1G26560	beta glucosidase 40	182.355	172.819	131.637	204.048	105.305	84.2103	91.0782	99.9012	213.021	174.684	193.62	168.834	124.064	131.71	103.149	79.4924	113.803	153.483	137.073	141.64	117.793	111.898	104.891	114.623	172.309	175.421	206.094	182.9	94.0888	73.4601	99.4914	120.793
AT1G26630	Eukaryotic translation initiation factor 5A-1 (eIF-5A 1) protein	462.258	467.608	580.886	483.872	508.219	717.468	529.376	619.518	443.848	605.172	602.194	546.506	861.559	748.224	702.428	478.704	540.38	512.471	484.289	484.547	473.327	453.803	377.101	484.816	430.969	448.988	414.073	593.331	582.059	450.648	431.74	326.389
AT1G26690	emp24/gp25L/p24 family/GOLD family protein	54.1663	62.0149	33.114	67.3381	35.3384	28.9684	30.6761	28.6475	56.7353	51.612	54.322	54.3084	23.8433	20.9256	28.3026	19.7923	63.4278	47.8514	46.7251	68.6718	45.2089	50.0102	36.5293	33.4104	45.9503	78.8966	30.2201	71.2165	48.5816	32.3522	48.6529	22.5534
AT1G26850	S-adenosyl-L-methionine-dependent methyltransferases superfamily protein	30.2511	42.607	32.4259	NA	38.8289	44.2014	20.3903	NA	61.4815	56.6085	47.9949	35.685	37.6429	43.8689	44.5853	47.0824	35.3078	39.4136	40.2215	32.0547	28.2896	27.7756	52.5371	27.7367	63.3902	78.1235	54.7156	59.717	47.3121	32.736	39.0466	NA
AT1G26880	Ribosomal protein L34e superfamily protein	1028.4	971.829	1105.19	1035.97	1570.32	1853.4	1691.37	1673.97	437.263	879.314	759.501	866.694	833.647	1153.7	1104.56	1056.23	777.013	727.278	615.604	552.656	961.498	971.683	948.848	803.895	1309.54	1568.92	1607.65	1423.81	2060.25	2036.99	2399.87	2216.92
AT1G26940	Cyclophilin-like peptidyl-prolyl cis-trans isomerase family protein	117.114	115.694	138.52	142.775	127.688	130.225	94.2644	129.554	63.223	77.9689	59.3327	61.8776	113.672	78.358	84.7788	91.7233	94.8866	102.08	101.054	113.519	84.3357	75.3252	103.999	99.7736	64.5045	NA	NA	69.6223	94.5517	105.473	76.8683	227.146
AT1G27090	glycine-rich protein	93.7619	66.1391	72.7106	73.3578	67.8318	65.9376	73.6796	58.6728	55.6392	62.3996	63.5897	61.9045	85.3566	78.3631	63.0858	59.1675	58.3123	77.805	77.1595	93.0306	78.1431	80.4596	65.6007	87.9852	55.7562	54.5398	NA	34.195	52.9564	52.3743	54.2161	69.1073
AT1G27130	glutathione S-transferase tau 13	113.18	75.0322	106.107	NA	69.2134	69.0885	64.3424	46.0382	101.558	90.6333	73.3125	74.673	69.404	74.2523	63.4841	72.1001	75.5206	79.2845	56.9488	64.5715	89.1656	95.8966	95.0844	87.6407	95.6291	134.223	100.753	100.092	67.5658	54.5317	84.9397	68.9452
AT1G27150	Tetratricopeptide repeat (TPR)-like superfamily protein	27.8324	25.5944	28.6518	44.2544	11.5871	NA	23.9392	43.3997	41.9771	34.1742	46.1237	47.8039	13.1531	22.8738	15.9048	28.0097	38.4355	47.5858	66.2067	62.5861	31.1628	31.6117	29.9464	22.5309	41.2348	59.2732	55.3247	55.4422	31.5614	51.0673	44.1328	NA
AT1G27300	transmembrane protein	84.0357	79.3243	53.963	88.2235	49.0065	56.7498	54.7714	47.4403	109.093	102.087	118.394	137.584	37.2555	62.5813	80.4287	36.9381	85.7433	95.8508	138.996	86.0824	39.6125	46.7752	48.4575	38.2633	90.2898	132.689	133.539	110.77	63.475	64.0554	69.9587	68.0205
AT1G27390	translocase outer membrane 20-2	160.79	156.094	173.952	167.166	201.802	159.9	144.255	151.685	131.615	124.566	157.16	154.697	136.122	142.608	149.659	143.609	162.92	143.557	177.971	179.851	186.14	178.397	174.179	175.191	138.273	173.003	143.058	155.984	219.112	199.629	176.327	289.977
AT1G27400	Ribosomal protein L22p/L17e family protein	1911.03	1928.83	2059.81	2087.6	1969.12	2141.52	2091.34	2213.64	1789.99	2325.44	2372.8	2043.05	2494.04	2397.25	2164.5	2070.24	2082.07	1934.22	2401.53	2048.4	1983.54	1879.81	1736.83	1822.45	2190.04	2096.19	2435.27	2558.25	2303.89	2157.33	2167.1	2068.62
AT1G27430	GYF domain-containing protein	68.069	37.7608	43.0412	59.2791	53.571	48.6567	59.5134	77.3497	52.0991	34.4993	41.9579	37.1986	50.5109	55.8041	52.6313	60.508	60.9038	54.4353	35.9026	64.1642	74.0027	68.7244	57.2074	76.1596	NA	28.8305	NA	43.7047	47.6224	45.8951	28.0688	104.887
AT1G27450	adenine phosphoribosyl transferase 1	45.4168	55.4637	30.0739	27.0233	44.1407	26.1724	38.4119	27.3507	116.097	85.5886	92.4921	54.6328	90.5162	110.728	72.7585	56.4868	24.4814	38.0809	33.1144	66.4324	51.9124	41.3151	35.339	39.1367	83.5393	75.1446	66.3062	112.504	47.6504	55.817	55.7745	50.1936
AT1G27530	ubiquitin-fold modifier-conjugating enzyme	161.188	183.763	156.341	122.787	155.52	139.193	121.349	NA	181.509	153.252	173.824	196.409	107.174	125.248	123.599	125.008	187.478	196.125	166.877	221.048	126.908	139.984	140.205	139.463	276.472	216.34	261.377	260.009	139.374	141.752	207.539	172.769
AT1G27650	U2 snRNP auxiliary factor small subunit;Zinc finger C-x8-C-x5-C-x3-H type family protein;Zinc finger C-x8-C-x5-C-x3-H type family protein	52.1661	57.4899	76.206	NA	76.6742	93.4901	64.8184	49.9497	25.4903	73.8895	71.2746	62.4475	99.8725	85.954	96.1648	86.7087	59.1064	95.9497	104.488	128.523	84.303	86.208	91.536	116.373	51.6563	58.4319	89.3456	60.295	59.3577	56.9937	72.0837	97.8515
AT1G27680	ADPGLC-PPase large subunit	128.805	254.726	256.945	249.688	96.866	77.1344	105.385	319.633	157.031	154.585	141.829	155.515	156.895	151.367	155.509	131.634	224.89	162.752	111.885	128.79	103.766	109.631	125.048	130.109	243.546	113.546	NA	298.388	110.539	101.334	118.78	107.695
AT1G27950	glycosylphosphatidylinositol-anchored lipid protein transfer 1	2269.63	2615.15	1974.64	2218.58	1373.29	766.551	857.246	784.785	1438.08	920.264	999.783	857.472	357.595	269.085	551.972	250.211	2144.86	1943.05	1643.46	1680.46	1150.46	1315.55	835.226	871.864	1144.07	1221.61	1426.87	1477.85	1011.65	618.498	702.96	842.809
AT1G27970	nuclear transport factor 2B	72.9583	35.7923	46.0446	75.3525	54.028	54.8537	58.7137	43.8019	68.3988	79.5364	75.1488	58.5343	58.9262	62.5155	55.1052	74.712	74.1949	75.0427	65.9268	76.4567	81.3676	87.8009	65.2634	63.0035	81.5515	79.6872	93.5541	74.4835	85.2026	82.9349	81.3884	35.9124
AT1G27990	transmembrane protein	893.042	638.092	655.192	789.039	427.735	536.032	554.557	481.006	861.207	692.475	956.332	1162.15	149.303	470.405	527.71	366.53	396.876	591.657	668.299	830.055	450.999	474.096	402.899	330.207	783.182	903.075	920.604	674.474	717.189	756.025	1014.09	597.738
AT1G28110	serine carboxypeptidase-like 45	38.8496	33.7565	24.1828	NA	31.9406	31.3995	27.0775	18.0119	38.5227	38.1331	17.8108	28.0838	48.5454	28.2513	27.6245	33.707	64.5216	46.4168	35.3608	47.0475	29.5471	22.005	39.2416	34.9453	46.7706	31.3714	NA	12.9817	21.9604	25.8804	26.0905	22.2397
AT1G28150	hypothetical protein	42.2361	37.4765	59.0166	85.2913	45.7647	55.3745	43.8524	19.7911	48.0709	29.1935	34.3804	57.8969	23.5747	38.2266	36.4402	35.3805	50.3958	52.9499	43.0524	57.7985	56.4785	50.6097	71.3691	53.4964	63.7919	NA	34.5269	43.9318	37.4414	38.0821	22.6041	44.5096
AT1G28200	FH interacting protein 1	356.035	373.641	406.178	319.86	444.046	416.044	343.829	328.934	263.983	269.962	253.07	242.089	278.597	257.355	261.491	207.002	393.543	416.75	427.793	412.8	439.196	469.436	424.799	461.227	317.13	243.919	211.707	275.689	368.413	362.156	246.306	376.486
AT1G28290	arabinogalactan protein 31	1337.85	1319.55	1339.59	1257.1	1662.48	1384.33	1117.43	1461.18	1069.53	1993.6	1015.23	1171.72	2268.1	2024.45	2020.79	1375.19	2017.58	1815.04	1976.34	1971.91	1907.08	1707.41	1931.18	2064.28	1569.03	1502.41	1175.69	1557.75	1461.59	1330.25	897.197	1618.07
AT1G28330	dormancy-associated protein-like 1	206.613	199.367	236.163	281.073	183.358	263.396	212.662	215.705	197.193	252.945	164.214	139.128	221.655	293.804	232.789	312.18	400.243	359.907	431.251	326.337	412.072	398.492	444.403	385.36	168.18	201.267	171.858	166.444	215.072	298.181	207.325	306.977
AT1G28960	nudix hydrolase homolog 15	42.1209	53.5188	49.4872	NA	78.2547	78.6483	44.8371	63.0844	89.6941	57.5927	72.7078	77.5654	89.3701	84.6257	89.3529	92.0339	67.7243	69.414	71.8326	85.1757	86.655	58.7206	78.3225	94.54	57.2163	NA	65.9102	58.8508	77.8872	77.0182	48.7643	86.2458
AT1G29040	50S ribosomal protein L34	532.437	445.391	409.757	364.525	316.625	247.664	240.756	219.043	469.884	359.745	399.44	437.727	175.207	183.287	192.981	214.157	194.383	285.837	355.894	361.541	220.614	233.447	220.417	189.502	497.146	435.805	553.004	393.176	269.914	245.59	251.054	379.531
AT1G29150	non-ATPase subunit 9	522.044	545.795	466.459	442.503	432.727	411.097	447.906	458.068	649.377	541.984	577.651	570.421	516.255	550.66	503.033	338.022	340.798	438.95	391.99	455.519	381.531	457.808	429.201	363.596	560.329	649.971	612.143	654.443	517.27	402.239	540.964	411.857
AT1G29250	Alba DNA/RNA-binding protein	86.6126	92.927	88.236	75.6145	81.6622	82.8605	75.6335	94.5721	70.6972	78.9584	91.9038	99.4	98.172	74.8494	61.6331	70.7931	78.387	107.351	108.476	77.9042	76.7112	81.9508	65.3859	93.7863	63.4241	93.593	68.2288	82.6851	67.725	69.645	66.0562	94.5706
AT1G29260	peroxin 7	NA	41.2342	79.6733	95.4374	50.0754	81.4088	64.5334	82.5475	72.8036	NA	106.309	63.9074	66.584	91.8454	101.179	59.5917	NA	77.2409	85.1462	95.9987	77.8117	74.2055	79.3627	70.3479	91.0747	94.6923	83.4918	75.0412	66.7705	81.008	82.266	44.5237
AT1G29310	SecY protein transport family protein	512.432	374.139	378.517	358.519	227.236	217.071	167.691	218.236	419.573	439.709	567.987	473.739	99.4895	185.918	233.698	118.814	229.552	278.18	327.762	338.574	198.156	169.618	156.054	142.916	719.812	574.867	651.407	600.457	480.501	342.828	486.384	280.935
AT1G29350	RNA polymerase II degradation factor-like protein (DUF1296)	84.2339	85.9223	83.4717	84.7171	97.432	82.7479	81.6638	68.7641	76.3817	75.9673	81.9348	63.0949	102.533	84.8854	81.291	81.2016	131.73	105.807	86.9138	108.002	110.758	100.562	106.074	103.482	60.1761	77.5562	67.5066	89.1465	91.6099	104.07	72.2063	111.64
AT1G29660	GDSL-like Lipase/Acylhydrolase superfamily protein	157.119	168.351	154.025	164.845	112.955	141.184	92.532	90.4555	188.276	163.42	151.385	185.499	248.003	126.042	140.098	195.87	176.008	155.225	220.376	189.221	149.496	141.316	174.236	157.051	181.296	150.385	189.776	173.058	143.644	133.168	123.378	174.442
AT1G29680	histone acetyltransferase (DUF1264)	2118.25	2036.81	1969.09	1969.77	2159.63	2180.6	2019.86	2019.56	2365.65	1619.86	2161.37	2129.05	2189.52	2029.11	2368.83	3107.2	2974.81	2541.97	2545.85	2416.34	2573.41	2635.76	2836.6	2831.17	1530.29	1741.88	1655.91	1692.48	2329.84	2412.73	2129.71	2647.86
AT1G29810	Transcriptional coactivator/pterin dehydratase	160.116	194.733	188.127	209.123	212.885	193.584	204.59	195.995	164.065	204.774	167.885	168.224	203.049	194.907	214.228	255.528	232.708	292.935	237.494	263.462	267.091	228.412	246.126	285.185	186.998	171.387	239.882	196.483	271.515	249.8	214.167	268.604
AT1G29850	double-stranded DNA-binding family protein	220.681	230.095	233.587	207.056	307.79	304.79	275.012	253.457	210.636	231.912	199.062	216.299	354.908	334.039	287.713	371.273	329.465	320.913	303.763	272.877	352.513	360.083	363.534	423.8	233.634	279.615	237.568	274.603	394.073	409.051	288.029	491.472
AT1G29880	glycyl-tRNA synthetase / glycine-tRNA ligase	505.892	587.285	497.759	495.796	682.469	552.742	586.623	571.068	556.609	583.766	612.754	594.708	639.319	672.733	625.117	537.25	509.239	499.447	552.597	543.752	550.032	532.575	583.249	554.986	760.496	695.371	747.011	690.73	685.108	602.941	716.239	636.886
AT1G29900	carbamoyl phosphate synthetase B	86.0145	99.1227	86.6074	122.846	101.704	83.3668	80.6022	127.379	140.864	175.136	137.263	97.2017	177.036	157.31	152.576	129.747	105.48	107.488	105.365	90.8844	109.829	111.431	92.0192	81.4688	178.122	163.946	168.46	167.716	143.048	116.582	190.478	103.604
AT1G29910	chlorophyll A/B binding protein 3;chlorophyll A/B-binding protein 2;chlorophyll A/B binding protein 1;photosystem II light harvesting complex protein B1B2	526.408	430.522	440.902	443.311	449.402	300.213	236.979	373.527	119.847	1644.5	523.619	844.005	1427.48	4554.33	1939.43	1362.6	296.106	315.551	352.719	232.31	340.47	353.361	174.969	231.56	1033.83	807.441	937.341	865.077	525.566	385.296	381.759	540.945
AT1G29990	prefoldin 6	172.955	325.992	218.33	171.688	371.098	337.866	297.532	331.913	161.313	233.052	208.247	243.191	390.057	311.939	293.439	342.247	328.239	233.256	297.867	256.862	318.66	373.532	348.623	363.09	200.17	245.121	315.463	220.305	420.555	371.57	356.164	549.559
AT1G30000	alpha-mannosidase 3	116.765	106.516	81.3838	170.278	126.208	79.7749	107.768	106.956	105.332	91.4438	101.379	89.0674	105.78	109.511	90.1338	82.6423	44.0619	74.9935	116.352	NA	84.7456	89.6947	57.7698	75.866	90.8214	95.3121	107.082	105.845	82.9794	84.3203	85.8795	130.66
AT1G30070	SGS domain-containing protein	153.627	208.798	141.866	200.226	211.83	243.53	186.606	174.847	173.731	180.128	137.825	215.188	125.274	131.291	122.486	138.624	272.622	268.966	242.133	231.244	231.878	228.501	216.536	223.502	115.25	143.882	141.788	157.51	165.832	151.53	122.921	139.295
AT1G30120	pyruvate dehydrogenase E1 beta;Transketolase family protein	339.625	402.28	381.519	369.468	469.053	401.007	370.073	307.297	211.7	328.295	291.563	261.114	520.104	316.319	333.867	385.194	227.161	176.914	161.547	145.27	206.137	214.923	170.274	188.016	251.599	204.039	224.775	217.109	322.373	239.8	244.941	380.698
AT1G30230	translation elongation factor EF1B/ribosomal protein S6 family protein	1590.1	1729.18	1759.84	1904.92	2521.46	2587.98	2300.27	2391.05	1563.82	1661.22	1406.59	1036.16	2325.2	1792.57	2001.08	2388.22	2585.18	2573.67	1819.74	2249.54	2943.66	2646.59	1875.02	2768.75	1371.22	1371.04	1035.74	1426.92	2249.17	2433.88	1558.31	1903.64
AT1G30360	Early-responsive to dehydration stress protein (ERD4)	463.043	386.159	328.639	414.235	217.811	175.271	183.269	188.963	410.916	356.835	435.53	423.139	117.532	182.687	196.901	93.4453	359.642	397.772	530.187	484.283	293.498	299.116	257.594	193.724	645.407	560.115	593.636	502.043	300.774	239.235	319.69	234.223
AT1G30510	root FNR 2	80.7306	86.803	89.0433	56.6147	78.8812	47.2785	61.2259	64.7349	81.4404	75.3654	67.3995	54.3111	96.0612	69.7503	89.0593	72.1761	48.1862	54.6557	46.5175	50.7166	64.4508	57.2818	44.9365	68.9103	56.7008	43.6187	89.0728	68.7349	54.8523	42.9231	67.107	62.8279
AT1G30530	UDP-glucosyl transferase 78D1	68.1963	75.6214	23.0529	NA	73.9357	50.0295	NA	41.279	77.0544	119.869	98.547	81.5369	122.869	126.397	95.3204	53.8791	97.5208	80.412	51.9874	104.552	98.985	91.5211	66.9634	77.3948	81.7666	NA	65.1851	115.029	102.197	93.6501	104.02	72.4346
AT1G30570	hercules receptor kinase 2	116.799	107.611	84.8036	85.5099	132.764	87.2854	87.3321	90.9364	104.013	89.1628	96.1715	122.077	65.3252	69.6686	77.7806	63.7909	66.0826	79.4325	81.5465	103.737	104.861	97.1753	103.865	113.045	67.9187	113.94	60.1167	105.487	115.049	91.7354	71.3852	188.519
AT1G30580	GTP binding protein	647.129	729.577	712.194	689.901	968.154	841.734	842.259	796.292	851.874	827.002	743.942	813.229	962.084	1015.17	961.143	856.048	832.597	733.943	640.502	672.477	900.717	918.678	905.885	956.903	910.255	918.371	822.852	864.255	1036.69	993.442	1005.58	1264.39
AT1G30600	Subtilase family protein	91.3293	89.7359	84.8454	NA	22.4942	30.6732	28.1232	45.156	177.84	103.536	80.9896	NA	23.9654	22.9026	NA	NA	NA	75.7964	73.7085	43.9575	19.2248	34.1386	23.5947	22.9629	107.992	103.201	101.73	117.321	29.7546	NA	29.3343	NA
AT1G30630	Coatomer epsilon subunit	311.02	355.891	393.479	269.647	345.78	294.741	318.081	341.849	343.665	340.267	357.766	330.011	433.94	441.173	375.582	309.926	226.895	297.507	249.246	258.346	305.64	335.53	278.17	315.724	320.724	318.983	349.376	344.186	341.519	319.008	321.731	346.589
AT1G31010	organellar single-stranded DNA binding protein 4	189.895	149.635	214.292	136.566	132.805	199.268	170.958	202.605	73.7472	180.657	132.224	NA	181.787	169.532	164.507	191.927	232.27	183.14	172.95	154.955	164.071	162.801	158.166	160.909	167.587	NA	130.824	173.158	192.207	211.048	108.482	212.326
AT1G31070	N-acetylglucosamine-1-phosphate uridylyltransferase 1;N-acetylglucosamine-1-phosphate uridylyltransferase 1;N-acetylglucosamine-1-phosphate uridylyltransferase 2	NA	NA	62.8151	55.7478	76.9575	70.0331	71.9346	63.6056	96.2731	76.2837	81.365	NA	90.5969	78.0586	86.8698	32.7839	63.7638	77.3604	88.285	87.4334	83.5008	81.3851	82.5262	90.1459	84.124	80.805	139.279	NA	68.4493	71.4216	65.8771	143.248
AT1G31160	HISTIDINE TRIAD NUCLEOTIDE-BINDING 2	111.493	86.361	100.305	88.7574	155.624	137.801	148.294	137.787	128.534	104.112	103.422	82.6584	96.2054	128.941	122.41	124.109	113.938	105.136	110.429	123.953	135.045	139.251	139.619	156.1	123.689	113.086	68.7746	148.873	155.174	185.63	102.484	166.812
AT1G31180	isopropylmalate dehydrogenase 3	314.186	304.545	361.151	343.493	415.232	479.626	479.386	436.092	395.66	375.443	407.382	337.561	443.137	438.287	452.768	458.397	293.119	308.683	274.958	283.656	373.895	330.667	292.516	366.336	308.269	249.243	226.366	310.172	356.386	355.425	282.395	323.131
AT1G31220	Formyl transferase	46.2487	30.7505	52.5925	NA	35.6872	30.6358	30.9181	36.3916	NA	32.3052	49.712	22.1451	44.1585	55.2429	47.6219	47.0167	25.5693	44.4556	NA	31.85	35.0123	28.0662	34.3938	26.0097	27.7676	22.9353	NA	39.2964	40.1604	30.7213	22.7416	44.089
AT1G31230	aspartate kinase-homoserine dehydrogenase i	74.6627	73.0331	68.6719	64.1983	69.1642	61.828	48.6151	68.2746	72.7247	86.8594	108.293	95.6492	76.3276	99.3396	88.036	60.1063	29.5084	41.2975	27.1398	47.9044	50.2468	54.2767	82.0091	41.9334	113.208	125.668	98.5038	107.046	89.3823	68.008	115.262	57.0266
AT1G31280	Argonaute family protein	86.3412	125.225	43.4043	NA	38.2628	49.6667	NA	NA	122.857	73.7216	105.576	101.992	29.2648	35.8483	39.1276	NA	NA	76.5573	54.9999	79.2986	24.7715	47.4174	48.5474	26.8498	112.682	77.5763	91.3366	121.317	43.3697	NA	50.0132	NA
AT1G31330	photosystem I subunit F	239.88	179.041	211.456	273.551	152.493	182.278	176.38	179.314	NA	1718.15	536.45	500.771	1031.7	2228.96	1343.49	863.563	194.195	178.452	156.182	215.333	175.448	191.709	NA	170.822	339.775	277.583	342.564	527.971	322.187	239.014	186.841	NA
AT1G31440	SH3 domain-containing protein	161.247	151.358	127.092	158.55	145.588	113.901	134.186	117.077	149.385	140.791	130.387	122.224	105.944	107.024	130.997	132.516	172.711	147.295	182.851	227.05	225.279	176.628	168.839	201.889	126.206	138.61	140.109	144.839	99.51	123.873	136.912	193.261
AT1G31480	shoot gravitropism 2 (SGR2)	NA	38.1875	63.0766	NA	72.4019	37.6417	34.5376	NA	59.9464	28.7742	49.7104	42.0223	28.4294	29.0935	44.5361	13.3567	40.7341	41.9814	49.563	54.5521	55.3762	49.169	63.6875	58.9434	102.415	88.0518	NA	79.8681	51.781	33.1346	66.5749	71.9751
AT1G31730	Adaptin family protein	162.197	148.695	170.941	101.629	120.654	80.0497	79.2436	115.026	156.689	125.801	164.106	156.323	69.3705	96.967	87.0367	NA	83.9329	118.268	115.07	150.144	95.5876	113.711	80.5686	71.8405	207.906	176.84	214.152	204.085	148.803	112.687	154.131	95.3229
AT1G31812	acyl-CoA-binding protein 6	194.363	200.705	254.083	234.414	389.627	421.077	445.807	376.57	268.957	250.142	310.386	248.297	339.219	371.664	403.243	656.122	397.076	318.511	384.434	397.385	533.678	532.924	481.959	491.61	290.841	249.807	339.854	258.055	633.212	631.905	443.121	557.715
AT1G31860	histidine biosynthesis bifunctional protein (HISIE)	45.4672	47.5641	60.9125	NA	67.3847	57.2578	45.7249	38.8634	51.5163	50.5227	44.1782	49.7429	74.8279	57.9406	65.8716	62.8025	55.6049	42.8921	60.8825	42.4156	65.2059	60.4279	41.6374	65.9307	100.369	43.8182	28.1396	74.7295	59.6419	50.9269	48.7856	66.4156
AT1G32050	SCAMP family protein	108.236	104.202	83.7207	108.24	86.932	71.6614	70.8595	62.4918	80.9779	48.0667	76.8707	68.2858	45.062	46.4579	43.8051	41.9958	106.96	82.6624	77.6278	99.5732	100.36	84.2835	72.0227	67.6251	92.1056	144.546	89.8621	77.1298	96.35	80.3142	98.0352	116.592
AT1G32060	phosphoribulokinase	813.425	712.31	800.397	768.93	673.871	719.632	737.569	723.796	855.432	1237.41	889.741	907.402	1124.79	1400.72	1216.94	1234.1	946.982	792.225	854.491	809.713	884.064	834.465	893.748	859.183	874.055	891.079	828.641	869.128	852.756	925.48	753.525	989.37
AT1G32220	NAD(P)-binding Rossmann-fold superfamily protein	138.661	102.422	112.528	144.338	77.3022	87.3244	73.6051	82.7595	92.9077	73.2172	95.1823	90.4535	92.8495	78.8942	73.4036	66.1438	101.439	105.75	93.3643	138.308	100.048	93.5163	95.7397	110.333	112.962	54.0953	90.8612	71.6855	70.5394	72.5045	32.9534	61.9734
AT1G32380	phosphoribosyl pyrophosphate (PRPP) synthase 2	136.606	117.075	184.853	181.809	130.546	133.683	140.43	146.451	152.024	188.63	138.832	159.447	157.174	141.786	167.169	227.36	126.194	98.6123	147.299	109.972	108.846	134.078	135.982	121.678	165.673	105.076	112.526	185.478	145.36	184.709	159.248	232.566
AT1G32400	tobamovirus multiplication 2A	60.114	41.4344	47.0522	41.1901	24.2734	25.2856	26.5896	31.7746	22.5391	8.37175	16.1811	14.1853	14.8651	17.9618	17.7157	NA	43.3385	40.6715	NA	44.0963	32.3898	21.428	25.8683	24.2831	43.4974	54.7911	NA	42.1604	33.4427	38.1541	35.4975	15.7154
AT1G32440	plastidial pyruvate kinase 3	484.987	427.75	414.593	385.495	346.877	282.67	389.031	327.539	398.761	454.512	560.56	463.749	397.994	416.411	400.699	525.413	238.456	150.077	186.346	156.875	213.002	282.367	176.251	214.135	363.809	352.186	449.964	362.816	402.769	378.152	417.682	448.042
AT1G32470	Single hybrid motif superfamily protein	110.113	112.281	107.708	93.8539	113.356	128.586	111.781	127.897	117.637	207.347	162.18	173.093	394.282	487.508	347.272	347.626	134.705	118.939	107.517	102.427	130.2	132.5	136.183	121.364	99.648	114.597	79.4955	130.436	121.498	145.739	102.979	145.854
AT1G32560	Late embryogenesis abundant protein-2C group 1 protein	1403.07	1287.15	1414.97	1331.05	826.01	1188.75	1120.45	1194.04	1590	1390.84	1208.22	1368.82	1137.39	917.302	1075.56	1141.56	2076.14	1761.78	1808.17	1632.45	1333.72	1220.49	1318.03	1349.61	1115.46	1131.47	936.345	1167.33	815.844	872.377	636.133	760.518
AT1G32580	plastid developmental protein DAG	65.2967	NA	62.3905	30.3784	48.27	43.5806	38.6414	41.8033	45.1231	42.2566	39.4359	32.6166	86.9783	38.5467	57.1099	34.8032	56.4421	54.3707	25.9049	54.5789	63.2811	52.4279	39.1979	52.7559	61.7948	26.3935	NA	37.4186	44.948	38.0508	39.3028	36.2353
AT1G32710	Cytochrome c oxidase-2C subunit Vib family protein	115.739	113.551	108.684	87.3302	98.5475	116.694	107.104	128.343	99.9198	74.5351	94.0875	84.5476	101.953	110.143	90.6548	92.6414	121.659	150.012	139.686	156.866	178	159.41	149.797	168.946	84.3645	98.088	80.3285	82.7641	99.6479	110.321	75.2426	84.7111
AT1G32790	CTC-interacting domain 11	365.364	279.921	305.118	206.779	295.035	319.087	297.586	255.537	206.904	168.561	224.862	229.149	220.011	216.49	221.693	254.508	300.429	353.502	306.251	292.337	329.869	331.549	291.347	315.978	230.783	248.871	247.739	236.667	280.354	305.12	291.246	320.546
AT1G32990	plastid ribosomal protein l11	135.303	150.923	87.338	116.252	140.391	85.4022	85.811	97.9796	156.545	257.803	189.177	167.504	502.358	486.052	344.189	354.688	149.193	126.434	95.7377	129.483	128.571	124.156	123.465	121.501	158.859	177.747	148.098	202.429	194.544	155.987	130.318	393.174
AT1G33120	Ribosomal protein L6 family	2807.53	3419.18	3619.62	3172.66	2769.68	2519.29	3089.81	2860.34	3586.49	3621.71	3698.85	3823.44	3277.53	3510.3	3130.39	2483.72	2468.78	2815.24	2548.94	2342.15	2435.64	2762.52	2707.07	2746.78	3882.74	3943.31	4414.94	4003.45	2767.33	2954.28	3231.79	2732.72
AT1G33230	TMPIT-like protein	90.673	181.856	77.2132	NA	82.7043	NA	34.5554	NA	141.801	55.7744	151.568	178.253	14.8645	36.6842	41.7253	NA	100.893	153.612	136.629	148.469	98.3542	86.7602	71.6123	75.6079	155.738	179.131	119.544	121.581	96.0138	55.3169	69.4976	72.0241
AT1G33490	E3 ubiquitin-protein ligase	296.292	292.091	197.542	197.212	161.294	150.083	166.928	119.56	302.633	152.907	407.494	299.33	81.2052	127.292	115.503	78.9503	209.149	314.607	310.734	370.908	211.28	171.739	156.665	157.465	290.696	238.744	253.404	316.599	161.912	146.91	193.29	110.887
AT1G33590	Leucine-rich repeat (LRR) family protein	64.3755	87.3408	109.3	NA	64.5766	25.9325	46.8906	87.8622	88.2483	185.563	94.4603	83.4224	200.142	231.119	130.495	95.9777	NA	83.4618	75.4114	47.6866	50.9233	75.6169	69.5606	73.4469	68.7361	75.8391	98.5261	94.9703	58.7033	71.7154	45.4825	63.1792
AT1G33680	KH domain-containing protein	27.7442	51.9049	48.4553	96.6196	52.7063	67.625	44.1135	48.1244	39.672	71.1596	52.8166	45.733	111.839	97.0079	68.6601	56.5216	60.9948	61.4112	35.3351	49.7275	57.091	69.3286	67.6975	71.0004	28.6853	110.878	115.222	62.8569	58.9369	77.5821	46.2029	85.9742
AT1G33760	Integrase-type DNA-binding superfamily protein	58.675	82.2866	35.5515	NA	133.324	54.14	65.9558	81.0382	57.3382	NA	45.1284	62.468	50.1875	74.7568	65.37	37.3063	128.652	114.887	91.1585	148.977	115.099	131.519	143.082	111.822	136.47	62.8709	110.976	103.021	93.8598	165.734	58.3612	127.433
AT1G33790	jacalin lectin family protein	69.3995	21.0294	44.8611	NA	98.9015	94.3289	120.962	117.689	80.8093	50.7627	54.0848	54.5124	32.7404	81.686	69.8059	66.5624	47.1563	73.7459	60.495	61.5343	79.0181	93.9521	71.9357	77.7861	113.45	174.467	97.4167	140.259	157.217	175.655	332.648	163.377
AT1G33810	zinc finger/BTB domain protein	NA	79.1641	68.7691	119.773	62.486	69.6926	89.9999	74.1338	111.782	92.6443	104.78	116.609	86.702	87.7266	85.1239	90.0562	NA	85.1973	86.3843	74.34	66.6856	79.6614	57.6531	65.6924	106.015	125.9	88.4545	125.501	65.3585	75.3726	79.8966	78.9774
AT1G34220	Regulator of Vps4 activity in the MVB pathway protein	NA	83.2744	36.7153	NA	49.1453	NA	47.2502	85.6752	48.5962	46.7738	42.3166	74.373	60.5642	67.1779	67.6963	38.0347	68.8078	53.8146	61.2537	59.7428	51.6358	53.7845	74.092	61.9655	87.0169	NA	NA	67.5137	87.6804	72.4811	66.3178	88.13
AT1G34430	2-oxoacid dehydrogenases acyltransferase family protein	1521.24	1224.44	1299.84	1125.17	1057.85	1140.22	1294.92	1519.3	1126.14	1263.67	1533.47	1266.5	1410.29	1848.9	1522.59	1283.69	543.256	666.472	490.824	571.984	727.228	688.993	677.099	635.669	1249.38	1163.47	1179.52	1285.73	1592.86	1284.82	1348.01	1195.32
AT1G35160	GF14 protein phi chain	4319.75	4282.49	4885.72	3918.54	4483.11	4516.85	4249.73	4611.11	4233.02	4866.69	4278.89	4858.28	5669.7	5417.43	4694.78	4775.39	5491.95	4909.99	4414.89	4705.06	5079.22	5010.15	5178.49	5351.9	4999.75	4587.4	4435.8	5011.94	4385.5	4450.29	3952.68	4602.46
AT1G35190	2-oxoglutarate (2OG) and Fe(II)-dependent oxygenase superfamily protein	498.978	466.967	469.849	404.742	401.289	362.496	380.677	338.56	469.738	338.87	413.508	479.502	310.161	294.757	287.238	273.432	462.618	523.117	515.328	548.735	413.469	398.934	397.289	394.037	497.274	452.577	539.879	429.489	368.501	379.865	444.92	343.756
AT1G35620	PDI-like 5-2	178.077	143.059	211.774	245.722	207.722	199.616	168.785	187.648	244.732	218.807	242.874	221.536	180.157	207.745	212.381	194.702	229.377	197.971	250.668	304.53	247.957	247.916	251.971	249.115	255.774	251.484	317.118	300.292	295.36	287.237	313.39	332.475
AT1G35680	Ribosomal protein L21	118.365	147.109	145.016	NA	118.839	64.3136	116.298	82.3204	135.624	279.98	74.461	131.516	247.336	386.463	228.635	254.021	NA	127.44	NA	183.163	110.005	106.151	134.541	90.8825	172.286	169.459	NA	NA	99.3703	106.732	113.072	235.579
AT1G35720	annexin 1	134.198	108.334	140.64	155.67	280.231	258.902	261.879	254.933	119.848	544.527	192.92	154.962	1320.29	860.63	560.617	499.232	177.123	206.854	186.04	184.044	250.711	221.908	186.847	250.506	218.022	285.016	210.831	237.089	403.862	511.47	633.795	513.832
AT1G36160	acetyl-CoA carboxylase 1	65.3664	51.8684	58.5921	51.0793	41.9362	38.5134	34.7543	47.9555	57.8997	62.5876	85.2302	70.9016	51.2147	54.567	53.3157	34.6162	53.6944	65.9519	64.1504	63.939	40.8013	49.368	39.016	37.4301	87.2289	68.6673	68.5919	67.8646	53.5912	41.8247	68.6285	43.4596
AT1G36730	Translation initiation factor IF2/IF5	128.443	150.735	146.602	125.781	231.475	184.877	177.458	183.88	186.667	172.927	203.12	218.027	211.339	244.446	252.411	211.168	166.355	183.272	191.512	217.626	202.389	214.21	216.012	234.513	187.903	139.716	176.321	130.393	186.59	182.945	139.58	158.313
AT1G41830	SKU5-similar 6	430.425	457.474	378.192	342.162	264.274	240.75	294.172	267.838	615.047	511.669	510.157	445.597	222.29	278.987	260.84	162.79	286.547	379.958	407.068	385.176	285.997	314.994	301.44	272.434	700.758	758.022	677.465	702.27	296.762	248.38	437.434	265.175
AT1G41880	Ribosomal protein L35Ae family protein	164.367	180.602	163.606	262.239	221.926	226.025	266.58	233.956	128.439	139.842	119.721	133.643	262.979	239.785	215.633	135.432	183.277	159.334	211.862	164.617	254.249	256.919	203.245	255.12	213.009	133.562	270.198	189.941	301.456	256.091	157.444	320.581
AT1G42480	TLR4 regulator/MIR-interacting MSAP protein	156.323	118.874	104.665	141.658	83.4359	54.2324	38.4915	90.0879	108.052	151.97	132.611	141.918	255.153	189.283	170.49	158.443	187.251	149.618	148.689	149.74	205.359	155.607	123.168	178.918	201.877	151.864	89.6388	173.609	115.981	97.3553	116.244	160.736
AT1G42960	inner membrane localized protein	399.186	310	294.64	454.957	460.211	583.493	502.083	641.49	313.17	443.906	497.307	430.045	582.339	586.565	591.805	760.687	377.421	227.551	339.247	254.18	322.855	351.71	309.56	330.466	670.708	530.185	420.144	684.759	761.028	631.958	428.627	679.048
AT1G42970	glyceraldehyde-3-phosphate dehydrogenase B subunit	1507	1513.42	1448.17	1510.48	1238.23	1027.14	1173.2	1145.13	1934.91	2136.77	2178.24	2028.84	1927.85	2244.81	1960.71	2104.6	1152.22	1102.22	1162.16	1147.46	1204.89	1291.86	1205.25	1120.02	1656.77	1717.03	1466.24	1780.1	1312.27	1228.24	1255.62	1461.82
AT1G43170	ribosomal protein 1	2234.15	2192.73	1932.67	2022.33	1840.05	1528.06	1709.19	1929.16	1846.34	1913.2	2255.44	2361.38	1057.29	1642.95	1787.64	901.319	1562.44	1857.21	2200.44	2085.92	1514.06	1794.62	1587.02	1432.66	3248.47	3155.66	3120.06	3057.36	2359.32	1778.17	2903.35	1551.84
AT1G43190	polypyrimidine tract-binding protein 3	39.0491	64.3629	51.9195	13.402	46.1267	51.9436	62.2321	56.7157	143.154	110.357	106.466	126.351	89.05	101.04	120.321	80.2249	51.1982	77.6825	79.1076	98.9215	86.2976	87.8832	68.1225	78.249	107.297	143.607	53.8034	85.8433	82.5142	71.3028	89.0847	76.1326
AT1G43670	Inositol monophosphatase family protein	111.24	102.916	112.889	131.792	109.672	119.212	98.128	127.047	125.716	191.799	164.198	143.971	161.572	187.93	164.105	172.15	107.289	124.861	106.828	117.777	112.411	110.158	117.395	103.582	156.692	179.1	140.149	148.897	127.681	111.039	135.585	105.015
AT1G43860	sequence-specific DNA binding transcription factor	28.1925	NA	33.3634	36.4596	65.2628	46.7002	40.6067	38.6325	NA	27.8947	43.3978	19.8646	55.4404	50.4179	64.8501	29.8118	45.9611	29.5722	64.7888	50.8028	48.7256	42.6435	61.4286	41.6623	33.6615	52.8922	63.4214	35.2802	64.5435	59.0593	82.6222	45.3296
AT1G43890	RAB GTPASE HOMOLOG B18	314.653	316.025	308.96	286.61	261.315	199.993	200.755	188.691	377.738	309.133	367.704	319.561	178.14	210.894	232.882	135.309	210.903	283.961	315.522	336.03	200.983	261.919	189.083	191.503	471.279	512.489	516.754	378.822	309.473	320.031	408.337	295.425
AT1G44170	aldehyde dehydrogenase 3H1	113.454	101.535	74.3726	98.3574	49.5062	61.1969	58.8827	60.6454	123.296	112.228	204.031	147.124	95.254	109.846	116.879	84.8534	59.374	95.9636	93.0745	88.0897	58.4761	67.2157	52.5803	53.3918	110.653	111.109	152.121	123.527	95.7521	74.1896	107.724	55.3281
AT1G44575	Chlorophyll A-B binding family protein	1187.67	1094.29	1002.69	965.719	726.088	733.402	557.641	674.75	2370.21	2921.21	3100.08	3389.93	870.086	1962.6	1588.18	1258.25	1212.03	1469.57	1485.24	1459.77	1041.12	961.853	828.256	699.842	3871.21	3565.88	3749.14	3309.75	1909.25	1494.69	2063.03	1582.84
AT1G44820	Peptidase M20/M25/M40 family protein	108.481	121.994	87.8533	117.514	93.7224	109.032	98.7025	91.4365	71.1181	73.9398	58.2475	72.6849	94.6916	86.277	76.9505	84.7023	102.371	104.579	110.375	112.42	95.648	96.55	77.9158	104.017	82.3154	81.2786	101.2	66.7988	82.4587	98.6214	73.5808	106.318
AT1G44835	YbaK/aminoacyl-tRNA synthetase-associated domain-containing protein	101.217	75.4418	67.5708	46.2222	63.7774	62.0134	100.951	67.6676	45.3415	100.318	57.4225	78.1602	86.0877	91.8708	89.1961	90.6302	76.7452	90.429	103.644	96.9973	81.3124	76.7858	75.1519	84.4499	93.3952	61.6268	109.031	105.015	80.6261	78.1094	83.1694	84.7162
AT1G45000	AAA-type ATPase family protein	1865.68	1986.84	2157.29	2117.11	2592.33	2140.5	2139.88	2002.48	2183.69	2159.19	2171.11	2252.52	2726.4	2642.64	2311.18	2697.13	2556.45	2639.98	2479.63	2377.29	2836.28	2546.61	2212.28	2919.1	2015.87	2014.38	2086.81	2174.75	2355.05	2098.01	2110.16	2294.89
AT1G45145	thioredoxin H-type 5	223.229	230.517	204.123	218.976	208.759	178.31	186.408	189.142	262.13	331.73	298.229	235.305	258.793	415.845	254.929	233.43	243.333	197.316	242.123	209.535	248.365	245.597	296.77	304.169	400.734	379.789	342.968	385.282	242.108	206.562	179.099	296.508
AT1G45150	alpha-1-2C6-mannosyl-glycoprotein 2-beta-N-acetylglucosaminyltransferase	104.206	107.601	69.8668	92.2918	63.2166	66.6052	68.9987	44.8808	78.0254	81.8725	77.0781	96.5024	47.0251	62.0936	66.0143	58.5786	72.6251	67.4456	94.8088	101.416	83.1999	77.0624	84.5335	73.8655	72.4888	102.512	97.2648	102.469	65.4691	63.514	97.5032	74.0442
AT1G46768	related to AP2 1	95.7289	102.954	82.7001	90.9025	68.6122	68.0674	87.0448	68.9854	86.3741	61.0199	84.9299	NA	46.9012	55.8016	66.8257	57.4203	179.946	191.297	116.186	203.157	175.361	157.946	146.234	179.127	94.848	64.0329	93.3074	90.6068	92.3598	94.1907	70.4623	60.4528
AT1G47128	Granulin repeat cysteine protease family protein	1388.39	1169.95	1437.19	1812.54	1128.35	1286.08	1097.9	1230.44	1146.96	2010.78	1383.97	1486.28	3180.94	2234.36	2007.98	2302.66	1733.37	1436.28	1448.53	1346	1260.51	1264.98	1174.48	1217.69	1016.7	844.123	926.952	960.251	912.411	1006.76	760.435	811.76
AT1G47200	WPP domain protein 2	318.267	244.912	295.444	366.902	292.543	415.56	298.198	391.028	253.685	325.002	249.285	180.941	431.337	351.59	354.866	442.65	448.96	336.862	382.257	378.666	358.446	349.871	448.142	396.136	281.253	285.007	232.927	273.334	381.831	403.217	304.08	342.805
AT1G47250	20S proteasome alpha subunit F2	835.247	713.775	781.603	809.875	979.154	1021.03	996.951	1126.29	1016.09	1008.79	1004.07	991.09	1201.74	1057.48	1072.18	1363.81	768.623	695.229	663.982	656.508	786.333	721.01	745.085	778.378	675.866	708.392	661.314	649.541	800.261	1001.76	797.65	866.527
AT1G47260	gamma carbonic anhydrase 2	564.274	582.219	671.267	640.633	598.64	642.312	582.826	587.113	524.798	565.019	535.112	559.171	733.462	700.286	620.685	824.976	698.637	676.22	686.023	677.687	741.244	638.111	658.023	707.689	470.812	491.125	496.681	459.122	497.196	597.256	493.141	443.259
AT1G47420	succinate dehydrogenase 5	420.517	392.958	406.55	515.911	518.915	604.958	540.563	581.157	307.67	370.498	296.02	305.829	531.652	445.223	409.763	595.104	490.221	422.747	511.164	414.283	484.163	448.409	656.023	490.908	390.888	299.394	374.246	294.728	443.572	557.627	447.063	510.463
AT1G47490	RNA-binding protein 47C;RNA-binding protein 47C'	42.5331	73.4787	NA	157.486	73.6292	62.7729	66.5403	51.914	NA	53.1656	38.4012	49.2408	67.6697	53.6492	43.5212	56.9949	171.055	64.099	89.3591	91.8451	71.1481	66.9983	58.4417	80.3499	NA	75.4279	NA	52.211	64.416	81.3483	52.9174	NA
AT1G47540	Scorpion toxin-like knottin superfamily protein	67701.4	63880.3	61795	85649.1	33714.8	59298.3	54566.9	41920.3	53427.8	33358	49549.6	50569.1	21861.1	17359.8	26731	66673.8	139280	71182.1	81072.4	49656.7	57160.2	60755.6	57988.7	52587.3	57878.4	59161.5	75955.7	61212.8	48348.1	59896.8	83766.9	76523.2
AT1G47710	Serine protease inhibitor (SERPIN) family protein	324.271	385.223	331.826	221.433	367.584	304.388	311.625	317.138	367.396	327.616	278.129	249.011	347.059	327.873	302.116	283.154	204.365	245.219	239.21	251.776	262.596	276.1	272.148	275.938	316.934	325.159	324.298	320.198	305.753	290.018	350.61	348.483
AT1G47830	SNARE-like superfamily protein	181.766	213.768	199.952	NA	181.687	190.081	137.4	78.4698	196.14	159.097	141.232	249.42	124.348	163.109	166.25	70.6962	236.694	167.066	161.926	214.141	141.558	142.78	164.358	108.603	326.921	290.42	249.783	263.184	230.295	219.384	263.231	413.598
AT1G47840	hexokinase 3	81.5145	80.8421	95.6037	103.488	69.4106	80.5188	83.8555	88.9208	83.6323	66.4564	97.6201	101.657	73.9317	84.5991	81.1027	86.102	96.8121	101.51	67.9694	73.285	117.304	94.887	68.1006	99.7205	95.2499	92.396	132.612	73.3375	77.1627	72.8207	72.3836	95.865
AT1G47960	cell wall / vacuolar inhibitor of fructosidase 1	98.0106	130.008	113.057	98.3443	96.698	133.853	141.039	112.901	116.544	126.605	176.298	112.437	167.878	208.175	189.673	219.852	176.017	148.845	155.29	117.954	157.398	152.793	143.349	142.279	101.156	83.5905	45.7611	98.2557	96.5041	129.963	74.2046	119.624
AT1G47980	desiccation-like protein	937.52	853.097	964.625	910.93	902.448	737.226	849.491	926.291	1241.46	1331.31	1146.96	1198.86	1860.94	1134.69	1091.18	1189.95	1631.6	1606.72	1256.31	1226.49	1458.56	1502.04	1591.79	1474.75	1446.59	1499.77	1706.81	1394.68	1139.9	1213.68	1282.85	1483.86
AT1G48030	mitochondrial lipoamide dehydrogenase 1	956.508	947.961	956.172	875.677	1137.84	1171.02	1112.59	1025.84	1182.72	1229.59	1050.33	1071.36	1280.86	1234.28	1172.05	1248.95	961.907	893.598	884.023	872.418	949.834	932.458	853.866	961.586	775.616	803.507	723.155	790.45	899.394	915.55	925.005	975.849
AT1G48050	Ku80 family protein	79.2849	78.1828	68.5499	36.371	74.5729	93.4305	76.28	75.6555	65.7785	76.362	59.9904	93.6221	84.2263	70.0469	98.8206	56.1678	82.0371	88.6381	83.6633	86.5371	83.7363	81.3745	64.3187	76.6258	56.6265	88.7839	55.0082	68.6922	86.8188	61.4988	64.8444	72.5904
AT1G48130	1-cysteine peroxiredoxin 1	49156.4	46824.6	50444.2	49868	62884.6	77066.8	63032.5	75598.2	34435.4	27381.9	27867.7	32962.8	36573.4	36660.4	43198	53614.6	59768.1	50282.3	54800.2	49982.2	59589.4	59508.9	71105.8	68211.5	35182.6	36757.6	38844.8	41628.4	57930.8	63316.6	45440.5	65879.3
AT1G48160	signal recognition particle 19 kDa protein-2C putative / SRP19	53.5901	81.7743	127.405	96.1363	126.722	115.136	88.6544	112.533	110.531	92.2285	118.173	70.3873	105.727	91.9252	104.275	89.8935	130.157	105.885	155.549	124.772	93.9214	101.623	140.078	109.629	125.134	124.858	126.061	139.637	133.654	184.42	153.498	150.852
AT1G48210	Protein kinase superfamily protein	106.132	108.247	109.625	NA	142.238	76.2054	77.6011	123.194	88.2974	106.064	132.758	132.639	116.118	142.902	97.6083	83.9265	133.493	135.688	69.5319	114.016	135.164	145.028	105.961	142.228	181.733	122.156	127.473	125.244	170.169	89.8937	133.982	292.414
AT1G48410	Stabilizer of iron transporter SufD / Polynucleotidyl transferase	269.541	271.773	217.945	229.452	175.927	105.063	139.107	118.606	278.682	244.772	241.553	244.689	136.369	167.579	159.449	102.928	153.355	205.492	181.397	214.185	172.491	181.99	155.963	124.079	337.507	288.305	300.033	278.902	189.613	139.835	241.925	163.671
AT1G48420	D-cysteine desulfhydrase	91.6751	93.1853	86.7067	95.7745	97.7992	93.8141	97.7872	98.3441	105.705	102.693	83.7806	88.35	124.825	117.14	108.597	113.575	106.899	98.142	98.3025	96.4305	105.618	111.243	92.8406	105.152	78.306	91.4265	70.5254	99.6717	87.973	92.2754	85.2493	96.2808
AT1G48440	B-cell receptor-associated 31-like protein	100.08	70.5592	86.7066	78.4951	49.1085	63.0532	37.7056	43.3741	60.0957	67.8664	78.6348	69.5464	38.8216	32.9407	47.451	31.8262	74.7702	64.8407	73.5908	78.4502	51.7253	57.5313	46.3751	42.7775	96.8236	125.874	63.0188	126.875	91.414	60.97	86.1955	64.3062
AT1G48470	glutamine synthetase 1-3B5	1142.69	993.076	1061.12	1267.34	1250.12	1387.38	1261.69	1624.17	853.247	720.368	704.519	779.822	898.827	827.826	920.066	924.15	1022.92	1022.31	951.893	923.773	952.907	973.521	962.882	1085.39	987.316	910.428	886.892	935.632	1239.17	1297.22	1119.21	1271.5
AT1G48610	AT hook motif-containing protein	152.666	153.774	175.758	150.824	156.455	166.678	155.771	150.336	133.155	176.997	135.487	96.2719	147.046	139.624	142.299	132.951	202.191	239.963	247.792	229.907	230.835	240.826	219.198	256.683	158.732	134.049	114.879	150.069	138.063	160.932	124.952	174.343
AT1G48620	high mobility group A5	114.115	63.7278	112.211	110.479	53.105	115.911	48.3209	85.6359	115.17	110.523	75.9962	71.5396	100.087	86.7677	84.8966	131.309	133.568	120.484	92.1465	114.067	142.019	118.019	104.202	122.302	36.4892	47.7961	43.2465	61.587	62.2985	56.2625	54.3329	20.3555
AT1G48630	receptor for activated C kinase 1B	2249.88	2461.01	2187.13	1645.75	1645.85	1447.75	1604.4	1625.02	2716	2703.4	2765.35	2672.74	2738.32	2127.6	1975.25	2436.73	1355.13	1532.67	1530.27	1507.34	1294.12	1315.88	1578.75	1198.46	2573.95	2484.42	3050.29	2297.04	1629.86	1474.44	1709.45	2211.63
AT1G48830	Ribosomal protein S7e family protein	1584	1988.18	2290.84	2238.95	2667.93	2937.94	2493.47	2880	1630.98	1933.76	1759.66	1738.89	2338.43	2293.38	2134.81	2418.36	2603.85	2576	2429.73	2361.72	2394.19	2492.33	2782.33	2824.62	2282.29	2161.45	2084.42	2199.83	3573.37	3435.18	2312.43	3355.22
AT1G48840	heat-inducible transcription repressor (DUF639)	48.9221	73.0596	59.2868	NA	48.8421	NA	64.2797	NA	138.39	80.3017	138.502	185.698	40.5067	59.1326	71.2557	41.0667	NA	76.7408	79.9068	94.3926	46.5299	67.6716	57.2467	40.6053	104.012	NA	NA	77.4444	61.9618	59.2303	107.068	74.1169
AT1G48850	chorismate synthase-2C putative / 5-enolpyruvylshikimate-3-phosphate phospholyase	206.286	217.18	224.036	262.154	174.408	211.384	166.097	138.153	170.934	228.908	169.622	144.763	216.695	212.694	235.188	187.054	190.78	190.729	208.082	191.488	179.859	187.923	184.42	165.649	152.323	136.182	181.7	201.378	175.514	147.706	200.077	141.828
AT1G48860	RNA 3'-terminal phosphate cyclase/enolpyruvate transferase-2C alpha/beta	74.1553	76.1992	57.7131	97.6318	69.7303	83.2013	84.6507	64.7156	106.387	121.285	127.979	101.051	153.397	157.181	124.501	124.727	73.6784	79.6113	70.928	59.3788	71.1827	75.3172	77.2823	79.022	106.561	136.407	143.354	88.5289	99.5934	96.9655	113.879	127.39
AT1G48900	Signal recognition particle-2C SRP54 subunit protein	55.048	65.0642	61.9942	80.8042	67.6758	77.9265	71.7634	70.2861	77.758	51.1597	61.9742	61.6875	59.2186	69.5974	60.8499	54.2154	48.6316	61.1025	56.8932	56.4727	68.9081	66.9541	58.5131	67.8956	61.4996	64.4467	81.3059	67.676	62.9836	68.2228	76.7105	59.2872
AT1G48930	glycosyl hydrolase 9C1	63.2437	44.6433	50.5565	NA	43.1428	NA	30.6823	33.1749	72.3448	63.8668	96.9509	84.2372	73.6995	50.4593	55.1966	22.9836	47.769	56.3406	81.8685	79.463	55.2756	84.4687	44.8294	78.0425	110.007	99.3125	149.643	112.133	81.0282	89.7409	95.9365	NA
AT1G48990	Oleosin family protein	521.151	608.986	503.245	538.376	388.082	351.144	380.099	329.897	308.359	255.905	314.003	461.634	93.5542	124.191	194.48	128.002	574.463	763.748	742.771	775.216	485.543	431.252	472.178	366.182	583.582	521.554	485.684	512.677	386.315	363.138	403.285	335.932
AT1G49240	actin 8	3956.72	3511.99	3447.93	3568.8	2905.21	3458.27	3591.1	3568.27	2835.51	3159.66	2971.74	3319.78	3086.86	3249.55	2850.35	3377.69	3265.64	3006.41	3512.91	2551.52	2680.2	2853.91	3691.51	2885.64	2625.03	3632.67	3396.57	3895.22	2804.94	3289.15	3894.64	3218.97
AT1G49300	RAB GTPase homolog G3E	35.1489	10.0211	13.3198	19.6457	3.61597	23.7791	25.1936	NA	37.8969	21.9932	22.3503	27.0773	28.615	25.8665	23.216	4.29882	30.687	32.9846	19.98	40.3745	23.1626	39.5153	32.3145	42.7115	NA	39.2637	NA	56.9854	36.3701	15.6889	NA	24.0287
AT1G49650	alpha/beta-Hydrolases superfamily protein	97.5115	116.506	58.391	83.6111	126.166	88.9705	108.627	80.6764	136.37	126.732	123.104	84.0176	130.947	176.952	176.929	151.221	97.9209	125.366	122.113	124.724	152.734	144.179	149.026	168.783	100.3	128.976	119.358	107.59	167.597	152.55	101.705	186.098
AT1G49660	carboxyesterase 5	24.7235	58.4295	53.0574	51.9607	51.5086	70.0358	59.8312	65.7532	63.5753	64.6693	66.6815	57.0219	80.3914	80.354	84.4254	79.9895	60.4429	61.6919	55.0093	60.727	64.9925	69.2048	71.3435	66.9913	63.0263	57.4726	37.6644	89.3253	62.6478	69.4537	66.1348	86.7755
AT1G49670	ARP protein (REF)	86.0826	79.2566	67.499	81.4919	72.7134	44.6969	62.1301	64.3053	142.614	106.139	140.683	122.603	81.4146	70.0039	85.3987	50.693	59.724	77.6539	60.4421	80.9029	60.3902	74.1005	47.9522	36.4058	122.935	106.496	109.717	104.163	92.2225	65.8534	124.706	62.9464
AT1G49740	PLC-like phosphodiesterases superfamily protein	248.535	386.738	364.938	316.806	362.828	243.739	288.182	232.9	234.069	320.027	213.589	225.08	273.151	198.074	249.711	170.963	380.371	289.108	300.508	311.738	277.205	282.956	306.746	294.457	276.462	210.911	333.159	261.925	237.221	223.283	168.268	317.487
AT1G49760	poly(A) binding protein 8	522.514	543.177	563.005	577.004	732.477	682.653	626.562	659.407	449.995	414.028	412.198	400.662	603.532	569.4	521.298	606.625	686.471	635.014	646.581	595.342	668.5	598.624	600.043	625.787	482.385	522.73	512.907	465.516	716.218	772.828	686.76	715.21
AT1G49780	plant U-box 26;plant U-box 25	1691.72	266.782	602.141	1770.62	147.173	366.505	232.167	180.766	820.42	583.004	373.258	452.511	340.698	193.145	372.909	324.765	905.422	301.753	366.34	583.34	193.583	171.11	1600.49	417.503	365.35	456.484	591.656	593.174	194.981	281.858	120.55	1454.56
AT1G49820	S-methyl-5-thioribose kinase	70.7369	52.4589	52.6457	60.7855	48.8403	28.813	35.2988	35.16	46.0112	69.5084	68.9015	78.7616	58.5533	54.6017	46.7995	54.2216	44.9713	48.2068	64.2693	60.8805	56.4245	67.9043	57.0976	55.9851	72.401	58.7446	71.0784	43.4635	42.7506	46.8444	52.9686	37.4433
AT1G49970	CLP protease proteolytic subunit 1	149.959	127.756	98.1342	NA	122.677	87.2768	96.5085	67.022	145.229	121.542	147.051	112.333	177.27	189.941	158.753	156.863	115.93	115.954	115.507	116.136	134.367	128.258	112.225	123.28	NA	143.442	NA	132.482	132.537	92.0145	104.001	121.195
AT1G50200	Alanyl-tRNA synthetase	353.016	311.082	303.277	322.76	266.303	208.667	250.402	218.575	402.401	425.945	468.419	444.773	387.531	387.957	358.853	255.838	271.58	287.507	314.97	329.648	273.747	268.796	244.682	256.562	476.848	497.29	469.568	436.282	329.152	289.847	394.542	278.982
AT1G50370	Calcineurin-like metallo-phosphoesterase superfamily protein	201.714	181.893	169.109	166.588	148.594	126.046	175.603	170.843	193.378	190.952	184.723	183.925	187.276	168.566	166.939	168.2	171.921	168.111	143.826	151.523	154.902	170.106	146.476	149.446	189.487	204.176	167.488	195.842	166.677	135.844	161.858	153.873
AT1G50380	Prolyl oligopeptidase family protein	1100.4	1066.12	935.448	966.131	1192.71	1075.22	1071.95	1076.39	1088.24	822.086	925.568	993.109	728.644	703.964	781.42	684.73	659.17	720.843	773.749	806.571	757.685	805.597	787.283	783.603	942.519	867.237	931.553	868.95	817.905	798.344	991.209	927.362
AT1G50430	Ergosterol biosynthesis ERG4/ERG24 family	131.96	81.6609	119.825	74.2666	54.1231	50.2024	61.1353	63.3176	202.735	160.153	224.042	160.341	40.248	67.3273	65.3323	NA	71.0287	117.797	92.1478	127.591	61.6969	64.3429	51.3038	44.3859	286.277	299.937	228.246	238.336	102.305	73.6038	140.298	57.922
AT1G50480	10-formyltetrahydrofolate synthetase	195.752	229.11	279.615	269.475	245.308	237.426	234.875	230.876	293.687	436.938	337.361	338.086	446.044	437.845	411.28	424.27	198.923	213.789	278.948	227.007	237.891	233.794	222.781	213.145	321.176	347.801	323.196	315.635	288.699	284.56	329.236	323.373
AT1G50500	Membrane trafficking VPS53 family protein	44.0257	63.1347	60.8855	NA	26.7928	NA	32.7008	34.3874	57.1053	64.5522	49.969	55.0539	28.8509	36.7625	39.9146	13.5167	53.9964	76.498	36.0564	90.7971	45.1436	53.3795	54.5298	41.4987	49.1826	50.0278	93.7849	67.8689	54.4708	36.0022	54.4875	43.0363
AT1G50510	indigoidine synthase A family protein	83.9616	114.434	92.0648	104.046	86.8561	72.74	82.2944	66.8561	111.681	105.514	133.537	112.052	84.4862	100.562	94.0759	90.4379	95.8614	110.457	115.714	103.656	96.3704	94.3911	85.9677	87.0318	134.184	116.586	109.531	69.3481	102.956	104.407	106.676	98.5327
AT1G50600	scarecrow-like 5	57.2731	51.6505	33.5377	NA	43.1132	43.0895	53.2314	41.8243	69.1763	63.9726	53.0175	48.4305	51.0673	50.2581	55.1521	68.2684	74.6717	55.6227	66.6842	66.061	61.8496	65.3226	54.8848	68.8502	43.1426	67.4083	NA	74.8905	31.2007	49.6884	49.9708	57.3116
AT1G50670	OTU-like cysteine protease family protein	NA	43.5077	49.6469	NA	73.716	43.5629	52.7126	42.2268	63.4341	65.5002	71.3606	70.8211	103.646	100.148	91.8816	116.578	88.6042	57.7986	50.5734	NA	70.4313	53.9009	39.5282	58.1182	51.6641	97.3366	40.3627	49.4996	57.3162	71.518	48.9449	70.5742
AT1G50940	electron transfer flavoprotein alpha	74.1576	59.3114	55.6459	81.7878	49.8319	62.0653	48.376	72.4525	46.8344	69.1249	51.5149	56.5752	71.654	75.0255	66.9698	79.4792	65.8625	79.9735	55.745	67.1592	60.566	63.5957	50.3753	54.7002	35.7548	73.1582	64.9378	42.7958	64.8019	58.1132	59.3046	34.3872
AT1G51060	histone H2A 10;histone H2A 2;histone H2A 2;Histone superfamily protein	NA	76.904	129.046	108.795	94.2462	99.3768	81.5355	81.6943	50.3405	89.8198	61.8468	54.198	103.554	102.165	96.9126	97.5492	120.366	129.868	161.067	110.317	144.165	150.269	162.183	196.866	113.701	93.1803	118.991	67.9714	122.449	87.6	92.2317	94.2108
AT1G51390	NFU domain protein 5	122.551	131.39	99.9567	73.2422	144.775	110.842	102.13	77.4302	107.934	100.349	101.432	113.965	132.349	119.551	98.9414	128.324	139.096	175.92	82.7953	122.99	119.568	151.351	106.018	133.642	110.981	91.1974	63.5506	NA	102.636	137.673	87.8428	149.756
AT1G51570	Calcium-dependent lipid-binding (CaLB domain) plant phosphoribosyltransferase family protein	102.17	114.338	138.205	146.746	135.119	112.276	105.483	142.248	NA	158.331	232.755	214.83	151.981	143.616	139.699	NA	NA	NA	115.135	162.665	138.4	111.105	NA	107.04	144.244	208.931	134.936	107.257	84.847	NA	75.7657	NA
AT1G51590	alpha-mannosidase 1	50.2746	42.1121	50.9539	51.4925	NA	28.9558	38.3605	55.5656	42.041	33.1495	43.491	57.4907	34.5035	40.0565	38.6529	NA	37.8511	58.8188	30.2674	48.8232	23.5985	45.5395	38.5542	33.6794	58.3899	55.9847	68.3103	56.4907	43.5732	29.0756	42.4062	23.8681
AT1G51650	ATP synthase epsilon chain	125.802	112.795	97.22	67.0659	144.727	188.581	98.2687	103.825	173.262	387.347	295.84	263.489	467.989	552.642	377.504	627.78	189.213	125.7	203.638	182.573	244.678	170.468	181.46	202.267	270.868	117.431	257.414	169.526	239.579	284.563	248.358	NA
AT1G51680	4-coumarate:CoA ligase 1	102.48	162.684	NA	72.2284	156.162	88.8792	84.8296	86.9612	174.653	162.983	184.917	139.564	111.821	123.443	179.228	NA	134.631	195.97	119.143	166.602	237.36	249.357	158.507	180.575	107.173	154.394	193.423	164.11	128.532	166.413	116.324	NA
AT1G51710	ubiquitin-specific protease 6	635.36	696.148	596.073	630.284	789.097	688.971	638.351	636.393	686.377	572.841	610.139	665.901	723.838	631.264	643.487	683.779	641.286	625.536	640.362	653.428	793.359	722.026	755.099	765.217	601.216	653.448	631.488	543.045	641.358	719.606	664.921	984.033
AT1G51760	peptidase M20/M25/M40 family protein	62.6862	92.4964	96.3522	NA	72.366	64.5473	61.0915	38.6949	144.245	112.646	77.4924	93.4388	107.649	90.8779	72.5867	58.3912	38.6146	63.0808	64.1611	60.7808	74.2676	72.3243	68.8773	77.0512	67.9728	92.1284	54.9082	NA	51.1521	60.1013	38.8736	77.0046
AT1G51980	Insulinase (Peptidase family M16) protein	769.464	874.338	899.603	867.316	838.423	969.75	921.555	843.504	738.866	944.678	793.177	781.041	1081.01	1011.12	895.821	1279.48	868.975	840.306	863.433	815.873	826.261	849.945	946.848	863.73	669.985	681.666	693.569	677.542	807.929	915.949	767.671	976.882
AT1G52260	PDI-like 1-5	246.157	259.722	240.613	249.956	330.979	292.512	228.971	229.461	264.224	198.772	204.662	219.902	217.905	227.542	221.289	247.495	292.67	300.526	361.626	291.679	260.809	296.158	335.376	322.013	300.386	316.729	226.507	257.353	296.959	313.053	236.72	466.693
AT1G52340	NAD(P)-binding Rossmann-fold superfamily protein	31.3241	37.3036	30.7879	47.187	22.7273	30.2115	38.0813	52.5643	34.6066	35.5653	39.8028	34.4543	32.7018	36.4577	29.6925	33.0279	32.348	42.8727	46.119	35.2484	40.4625	33.5702	45.1574	35.7592	41.1243	41.4243	28.441	45.8106	48.968	33.2914	34.8508	39.5728
AT1G52360	Coatomer-2C beta' subunit	135.568	155.659	132.755	102.429	79.9688	83.2431	90.043	92.1448	225.415	280.106	290.244	296.744	206.775	218.08	189.033	112.299	90.1659	128.566	98.9544	114.316	114.414	124.648	108.955	101.851	205.613	207.959	204.486	183.315	135.91	98.2681	204.837	126.199
AT1G52380	NUP50 (Nucleoporin 50 kDa) protein	175.554	187.169	201.741	165.307	187.195	197.298	198.356	191.81	196.726	223.087	219.789	191.458	260.912	217.306	228.033	233.083	240.075	195.131	211.665	247.599	248.898	234.661	214.643	256.811	162.202	249.149	205.541	207.34	201.38	180.108	185.373	124.131
AT1G52510	alpha/beta-Hydrolases superfamily protein	211.918	228.83	239.597	205.758	238.984	240.349	258.473	251.29	297.837	250.559	322.578	262.418	328.253	354.18	378.651	325.106	291.874	279.134	259.496	186.835	237.041	257.409	277.131	246.119	260.927	254.987	260.042	284.157	302.739	274.198	230.221	377.526
AT1G52560	HSP20-like chaperones superfamily protein	327.939	338.461	310.595	259.107	213.943	201.765	162.658	119.745	462.713	318.399	272.24	362.334	191.903	125.256	180.854	233.462	504.61	528.114	696.304	676.299	647.519	600.107	868.939	895.289	183.29	196.984	144.38	222.395	66.5047	66.4463	54.5326	117.28
AT1G52600	Peptidase S24/S26A/S26B/S26C family protein	270.44	243.213	249.065	217.785	149.45	152.78	176.697	155.485	319.838	294.582	300.37	286.024	111.321	147.673	154.284	94.063	132.894	222.143	244.167	243.752	146.798	169.8	143.918	102.35	312.339	315.142	408.244	360.689	224.62	179.73	266.945	172.317
AT1G52670	Single hybrid motif superfamily protein	225.752	218.769	177.365	187.691	291.199	362.048	419.435	352.715	108.122	141.227	161.66	152.562	284.862	301.034	268.28	307.659	197.051	145.882	122.704	85.1816	220.52	187.823	188.698	243.156	148.804	160.353	245.234	151.056	341.309	459.509	328.661	418.214
AT1G52690	Late embryogenesis abundant protein (LEA) family protein	2298.25	2913.95	2597.55	2798.78	2943.46	2578.56	2658.32	2655.91	3424.06	3868.97	3764.77	3575.92	5006.34	5081.09	5099.81	6320.74	5003.04	4335.71	4878.01	3947.72	4385.63	4123.95	4599.09	4665.29	3825.69	3994.37	3582.1	3451.69	4815.01	4702.21	4201.11	5596.24
AT1G52730	Transducin/WD40 repeat-like superfamily protein	64.043	71.4119	66.6517	71.3691	64.8989	82.1403	66.2488	72.3643	62.4695	59.1739	67.4706	66.3066	91.6785	74.6607	87.7272	74.2208	66.3276	68.137	75.4599	91.9932	72.9618	69.9592	68.9206	76.1562	69.7746	75.412	65.1021	64.7497	67.8499	71.0494	60.9112	70.7304
AT1G52740	histone H2A protein 9;histone H2A 8;histone H2A 8;histone H2A 8;histone H2A 8;histone H2A 11;histone H2A 11	858.429	815.963	798.989	880.115	517.626	588.76	563.279	364.168	599.248	675.847	547.667	678.612	569.183	528.216	510.823	550.715	1061.38	944.043	982.605	777.889	927.043	951.077	962.228	895.029	650.549	656.598	853.512	542.016	535.441	597.056	442.567	529.583
AT1G52760	lysophospholipase 2	225.161	207.298	170.964	142.461	148.886	102.337	129.608	138.317	245.101	195.798	227.632	188.971	158.674	138.947	148.502	100.824	121.934	176.246	111.45	181.737	139.233	134.676	108.321	135.607	248.576	210.907	206.92	190.357	151.481	115.358	117.705	123.943
AT1G53000	Nucleotide-diphospho-sugar transferases superfamily protein	76.592	48.5445	58.6436	93.7815	56.9433	71.2804	72.24	76.7059	59.0468	46.5513	56.5581	56.1111	52.7474	69.6742	74.9807	44.6074	74.403	71.0307	65.2008	80.0849	80.8135	84.2451	78.0794	88.0303	54.0844	52.7041	56.3767	74.3142	59.375	75.5114	69.9527	73.4264
AT1G53070	Legume lectin family protein	353.715	371.008	332.82	281.667	219.541	205.124	221.592	210.141	354.082	373.271	298.164	335.283	285.458	315.541	277.828	248.905	231.914	257.316	226.242	293.303	196.92	199.261	190.459	205.926	335.302	280.356	318.354	301.651	172.16	145.061	164.902	183.066
AT1G53210	sodium/calcium exchanger family protein / calcium-binding EF hand family protein	88.781	97.37	92.8179	95.513	57.8626	47.4474	71.6096	72.5949	116.047	86.12	144.926	99.5322	45.8812	76.2175	60.0264	64.3549	77.8144	111.52	139.645	140.566	56.0261	74.3197	98.7996	55.1702	123.491	171.142	171.15	207.164	57.8259	76.4595	66.3405	50.8919
AT1G53240	Lactate/malate dehydrogenase family protein	675.294	697.404	698.47	765.64	981.125	918.509	861.611	956.509	464.618	677.76	696.645	760.947	1213.73	1150.19	1135.46	1170.59	747.404	598.236	744.389	617.869	856.374	730.785	770.767	839.628	722.911	643.022	690.647	670.101	1084.92	967.564	841.856	1179.69
AT1G53280	Class I glutamine amidotransferase-like superfamily protein	713.349	663.378	624.342	757.998	892.842	912.517	775.797	903.513	651.332	626.927	667.716	736.557	919.585	848.269	958.795	783.045	653.314	633.765	628.205	596.788	826.416	866.428	685.206	806.308	665.968	662.89	505.657	747.349	917.765	839.423	945.617	1066.91
AT1G53310	phosphoenolpyruvate carboxylase 1	770.183	775.481	734.537	695.314	711.006	589.312	621.839	729.829	669.267	834.852	766.48	816.378	718.988	683.745	630.104	462.883	425.763	500.611	518.414	561.693	480.005	529.599	481.364	454.163	657.999	641.055	686.018	653.529	575.849	445.741	620.098	395.325
AT1G53500	NAD-dependent epimerase/dehydratase family protein	68.261	83.142	87.3096	52.1242	63.7546	76.1169	78.5294	57.9301	55.4914	115.032	95.982	90.9701	155.094	113.708	87.4403	98.5989	47.383	75.8906	75.6188	71.6912	51.9161	60.0293	53.0594	57.4712	61.5581	75.9781	74.8795	83.092	60.0859	71.0401	70.0036	57.6091
AT1G53520	Chalcone-flavanone isomerase family protein	219.236	242.778	224.314	171.402	146.9	120.662	151.868	124.231	353.026	236.334	344.786	306.547	160.593	228.586	175.298	199.102	163.777	204.622	160.778	197.537	153.253	161.685	141.983	137.219	291.832	322.467	254.874	343.782	195.717	159.159	211.566	213.165
AT1G53580	glyoxalase II 3	130.313	92.1018	97.61	114.093	130.094	121.8	101.135	104.662	130.96	273.72	151.852	164.74	402.315	296.047	296.872	294.47	138.262	125.941	119.226	138.633	145.273	115.96	104.566	137.839	103.786	116.426	79.1907	117.424	157.074	150.625	116.872	156.574
AT1G53750	regulatory particle triple-A 1A	596.374	502.717	561.123	524.359	638.082	622.757	579.757	601.886	575.323	584.026	573.093	596.414	777.656	698.392	710.586	616.346	556.892	517.167	521.766	553.81	574.141	560.657	517.274	569.646	577.809	551.656	549.069	553.009	596.345	527.052	574.322	498.473
AT1G53850	20S proteasome alpha subunit E1	791.918	865.153	856.837	914.572	1008.55	1151.75	1165.94	1211.85	1011.08	1025.02	1026.51	1092.19	1215.51	1106.79	1199.59	1498.43	957.068	962.705	752.434	821.24	861.289	838.971	865.708	886.095	694.822	745.782	604.221	717.252	954.695	1076.95	836.768	1074.52
AT1G54000	GDSL-like Lipase/Acylhydrolase superfamily protein	243.724	243.066	240.617	267.877	427.455	368.586	298.746	392.964	153.761	115.422	131.429	134.517	171.591	165.078	228.217	208.583	393.192	412.787	453.157	373.868	495.833	434.109	579.525	597.258	234.904	189.248	128.685	163.095	346.41	326.715	216.207	366.757
AT1G54010	GDSL-like Lipase/Acylhydrolase superfamily protein	982.305	1005.87	968.799	1086.04	1082.56	1147.13	1042.38	1042.73	678.392	595.876	567.731	580.694	546.697	586.188	653.691	825.925	1575.82	1606.44	1595.91	1584.99	1561.52	1471.51	1602.97	1635.01	770.791	723.305	662.965	705.548	958.389	1059	712.455	1179.48
AT1G54030	GDSL-like Lipase/Acylhydrolase superfamily protein	33.1755	40.8619	NA	52.3146	57.6374	36.3952	52.1334	76.1209	60.1187	29.4857	22.4385	23.6212	33.449	48.3428	39.8992	48.4653	73.1645	47.7596	58.1133	39.5472	58.6376	55.9205	56.1593	63.5576	41.3776	NA	NA	33.6456	38.7135	52.4702	49.7487	NA
AT1G54050	HSP20-like chaperones superfamily protein	376.726	501.999	471.492	452.426	470.481	422.086	374.219	326.106	725.369	661.062	566.424	656.795	543.576	439.433	543.745	742.935	863.264	731.044	1067.34	863.012	832.869	700.635	1006.72	1068.31	461.803	638.751	461.676	487.351	257.876	375.236	242.457	370.734
AT1G54080	oligouridylate-binding protein 1A	239.335	296.069	295.164	267.362	332.139	289.501	294.125	248.262	325.558	361.931	299.909	335.946	410.695	310.906	315.697	333.99	367.581	349.284	323.419	349.118	286.509	316.045	332.619	334.567	323.403	413.706	353.366	306.212	330.478	308.611	343.241	362.819
AT1G54100	aldehyde dehydrogenase 7B4	1530.97	1303.65	1155.38	1089.59	1313.56	1014.85	1316.89	1403.4	1302.13	1584.1	1743.27	1540.94	1724.33	1706.53	1622.23	1135.49	859.59	982.242	973.753	1097.32	910.61	933.353	806.814	756.308	1842.49	1603.23	1624.19	1665.21	1421.21	1176.93	1593.25	1107.83
AT1G54170	CTC-interacting domain 3	82.326	96.8418	132.41	61.645	192.367	136.281	101.023	210.096	80.2605	95.4661	72.6185	85.5294	219.785	206.867	165.957	96.9206	125.762	131.205	107.251	154.651	174.548	139.421	143.093	203.476	111.403	140.428	78.6613	127.625	184.367	204.425	158.09	659.915
AT1G54220	Dihydrolipoamide acetyltransferase-2C long form protein	291.398	315.179	323.867	292.288	306.36	282.268	315.492	381.926	259.854	350.611	289.593	292.305	449.828	387.026	340.364	439.768	285.568	224.92	267.803	264.128	306.06	294.11	327.092	303.325	280.606	305.971	337.784	233.63	305.311	356.317	285.379	368.864
AT1G54270	eif4a-2	455.927	518.129	499.574	427.395	457.595	438.589	514.001	529.21	579.402	681.39	624.061	628.58	723.472	773.557	648.185	571.757	342.791	437.62	394.728	395.935	461.283	497.395	464.343	459.253	635.08	705.278	691.832	631.076	585.905	566.877	694.891	552.107
AT1G54340	isocitrate dehydrogenase	57.7396	56.1925	72.2504	NA	72.7172	59.5132	68.6281	62.271	48.663	51.5111	37.1026	47.4573	51.0508	34.5374	52.2834	37.8491	23.417	28.6253	NA	25.217	37.8068	36.4116	46.196	34.3815	21.2745	23.6164	37.709	NA	42.3132	36.0198	42.9353	77.1212
AT1G54570	Esterase/lipase/thioesterase family protein	56.8313	62.4321	58.4561	107.025	37.0658	23.056	37.1244	45.4755	60.1595	38.1533	45.4755	49.8352	38.4083	35.4954	32.4105	28.723	NA	45.862	52.8869	50.8687	37.2469	35.2388	34.8781	43.4434	55.8651	110.345	36.5974	66.8033	29.682	27.7723	42.8893	36.6788
AT1G54580	acyl carrier protein 2	127.281	207.068	206.948	110.961	131.414	114.219	118.122	74.7553	223.296	330.046	222.675	190.343	181.848	344.386	226.097	261.717	166.381	357.977	415.436	361.171	267.535	221.274	304.991	169.564	471.166	198.988	366.576	247.85	220.985	171.16	287.594	298.127
AT1G54630	acyl carrier protein 3	264.506	365.133	196.973	269.391	185.546	277.857	207.913	110.355	209.917	284.131	408.94	547.469	501.628	405.019	350.605	723.436	611.355	385.116	452.863	304.384	228.709	216.859	377.5	206.715	394.688	440.573	810.437	481.025	567.896	587.975	377.487	544.37
AT1G54780	thylakoid lumen 18.3 kDa protein	558.403	534.061	602.515	469.298	449.116	361.877	321.648	350.381	899.091	967.349	889.963	894.928	522.563	905.706	682.917	524.838	785.421	837.237	829.539	763.721	643.672	699.447	621.817	628.616	1035.81	983.19	941.351	944.682	685.588	587.679	568.769	675.954
AT1G54860	Glycoprotein membrane precursor GPI-anchored	9172.97	6079.44	7102.26	9865.27	6569.62	6875.81	5731.82	9096.69	5357.41	4371.37	5891.02	6479.44	2946.5	4147.28	5973.46	1726.89	5272.95	5418.69	6541.37	7839.34	5836.45	4581.05	4319.58	4841.21	9111.48	8004.87	8174.94	10795.6	8806	4816.66	6796.04	4341.88
AT1G54870	NAD(P)-binding Rossmann-fold superfamily protein	76750.7	70412.2	76011.5	84608.4	69574.6	86924.3	77363.9	88470.5	69369.6	55689	56718.9	66946.9	56071.1	49860.8	52060.8	74256.7	104372	89795.3	102270	86535.2	96548.1	87920.7	102956	96684.9	61691.9	67923.1	67303.3	67168.7	73149.1	84727	70249.5	86178.8
AT1G55020	lipoxygenase 1	49.9338	80.9877	55.8957	122.349	50.802	59.5686	59.5149	72.6454	105.492	174.515	81.5727	58.5487	95.107	60.2216	62.2522	60.2724	345.121	68.6868	31.9554	54.0269	55.6283	58.2528	102.699	71.303	117.237	94.9501	119.57	158.322	63.826	66.0303	70.8688	86.1697
AT1G55160	WAS/WASL-interacting family protein	116.575	100.348	104.325	85.6742	68.6389	71.4031	52.5799	48.1109	129.314	121.519	116.327	103.278	63.4839	64.739	69.4442	52.336	109.327	133.625	134.541	135.134	94.6888	96.771	91.5061	86.1904	114.078	103.964	95.6677	95.2468	94.264	85.5275	66.3465	74.4962
AT1G55210	Disease resistance-responsive (dirigent-like protein) family protein	289.59	343.65	382.593	239.122	324.767	313.717	265.039	210.683	325.614	511.206	319.487	316.421	521.473	623.269	385.782	334.316	263.429	265.437	260.028	275.49	285.901	267.116	265.508	278.071	299.669	263.433	268.539	234.876	200.382	190.425	145.287	219.986
AT1G55265	DUF538 family protein-2C putative (Protein of unknown function-2C DUF538)	127.739	91.0631	80.5562	131.234	95.391	86.465	88.1551	106.353	131.201	102.345	86.4643	97.2798	149.696	137.16	109.855	120.739	124.08	82.948	107.452	92.9844	113.84	95.5624	129.274	104.838	148.082	116.413	172.484	164.074	118.239	119.945	129.708	121.102
AT1G55480	protein containing PDZ domain-2C a K-box domain-2C and a TPR region	85.9189	81.9596	82.664	84.9216	68.9863	62.4877	70.1891	78.6536	60.2424	96.4381	94.0521	89.2541	100.322	128.769	99.3748	128.082	131.807	126.398	119.044	95.4884	113.065	104.259	102.386	94.8896	87.654	67.1268	80.2601	79.4153	87.4951	93.7373	51.8131	94.8587
AT1G55490	chaperonin 60 beta	695.962	718.155	720.825	685.028	722.688	841.553	857.988	800.522	735.639	1186.26	977.154	872.519	2141.87	1812.19	1410.89	1627.46	631.722	590.33	561.49	572.518	600.417	587.058	589.385	566.739	657.417	731.493	795.393	691.697	773.315	814.364	741.893	686.886
AT1G55510	branched-chain alpha-keto acid decarboxylase E1 beta subunit	44.0426	59.318	35.9683	NA	48.2118	24.6675	36.7349	51.5948	35.6225	55.0964	57.165	45.199	79.3301	69.5976	72.2058	83.3292	49.244	65.7998	NA	45.0938	46.8839	52.46	40.0051	60.0453	68.6812	NA	63.7692	42.9015	57.254	37.4313	59.3816	77.7234
AT1G55860	LOW protein: E3 ubiquitin ligase-like protein	NA	74.5105	49.1444	NA	58.0814	NA	33.9607	26.0893	83.7091	92.3369	80.8067	77.873	40.7371	66.7595	54.7383	29.8968	41.4782	80.5448	70.9014	92.8171	51.7976	61.6711	66.8274	56.5625	135.251	114.08	102.727	113.458	77.8475	53.0752	80.9939	61.0073
AT1G55900	Haloacid dehalogenase-like hydrolase (HAD) superfamily protein	12.5376	11.8693	18.207	12.3829	12.9534	15.4772	16.1348	9.25848	17.4181	10.0071	5.16713	10.1917	14.9409	7.51397	8.33031	11.8269	26.3419	13.9983	6.23089	10.5941	21.3859	19.0512	13.9294	18.5472	11.8876	12.124	NA	9.16277	7.55514	14.6767	13.2582	29.7888
AT1G56050	GTP-binding protein-like protein	59.8446	47.0878	71.0767	71.1086	61.504	48.2395	43.9504	63.7197	38.4895	88.205	60.3366	71.8783	113.121	99.099	79.4808	104.185	65.4995	52.0259	71.2305	61.9241	52.5018	66.1616	65.3178	78.8314	55.7216	59.7145	82.9584	52.304	67.1401	71.8707	51.0744	132.299
AT1G56070	Ribosomal protein S5/Elongation factor G/III/V family protein	4096.86	3535.84	3404.86	3635.8	3795.27	3425.69	3738.91	4160.55	3775.68	4071.06	4356.92	4166.96	4191.12	4416.94	4313.31	3878.44	2797.59	3036.87	3108.99	3160.95	2900.93	3092.94	2922.63	2543.44	5260.92	4978.33	5257.48	5233.39	4168.52	3842.46	5205.61	3296.66
AT1G56190	Phosphoglycerate kinase family protein	3139.67	3378.58	3532.06	3608.27	3424.13	3332.83	3147.68	3476.58	3473.21	4135.41	3939.61	3518.81	4859.47	5321.32	4166.2	5041.05	4078.62	3858.38	3236.18	3251.31	3760.27	3724.29	3897.88	3832.93	3201.95	3005.96	3184.63	2962.8	3392.22	3751.25	3117.02	3558.04
AT1G56330	secretion-associated RAS 1B	165.163	106.838	147.032	64.4809	100.154	62.0994	85.658	76.0759	170.746	168.886	172.694	158.771	66.6612	98.1342	121.055	73.5123	66.9867	150.307	142.69	134.243	137.404	132.611	105.469	112.422	226.508	173.955	210.522	203.801	141.127	99.4268	119.875	125.004
AT1G56340	calreticulin 1a	81.3111	100.2	100.839	129.916	127.266	114.469	126.645	95.2357	186.664	188.09	232.335	227.304	306.954	254.058	271.215	159.374	173.137	144.996	131.46	148.078	143.593	150.564	153.464	164.564	199.974	206.814	149.05	202.674	202.948	207.298	159.337	189.367
AT1G56450	20S proteasome beta subunit G1	1072.08	940.5	890.258	817.457	1162.71	1180.87	1210.41	1338.92	1356.51	1367.22	1242.7	1310	1289.47	1388.38	1359.75	1377.77	693.7	865.557	555.68	639.444	823.722	1023.2	1003.66	941.589	860.841	915.966	804.308	918.137	953.869	924.55	921.484	1016.27
AT1G56580	plant/protein (Protein of unknown function-2C DUF538)	65.4824	72.27	81.8288	107.998	75.8159	59.9076	35.9044	57.8737	112.336	98.6805	111.122	89.0595	202.717	128.7	111.36	107.843	48.9596	66.2413	NA	73.3718	NA	70.4135	60.754	72.7312	100.962	64.3244	82.9307	60.7051	35.4402	44.2887	92.3942	81.303
AT1G56600	galactinol synthase 2	139.617	146.255	136.102	135.716	93.7615	107.753	93.4568	97.9624	128.552	75.3342	73.4423	105.21	34.6982	30.659	36.8343	40.3112	177.255	245.597	166.126	202.649	171.782	161.865	151.564	183.801	142.168	104.669	87.3363	94.0774	36.4265	45.2254	52.2372	56.603
AT1G57720	Translation elongation factor EF1B-2C gamma chain	2812.94	3091.72	2891.54	3011.76	3071.42	3272.68	3365.26	3315.39	2804.16	2779.4	2937.08	3058.07	3108.38	3281.97	2732.57	3327.84	2442.75	2772.44	2668.28	2319.05	2769.33	2827.65	3160.14	2879.01	3581.62	3302.39	3410.27	3230.15	3344.46	3647.33	3873.15	4588.31
AT1G58380	Ribosomal protein S5 family protein	1778.38	1922.3	1969.05	2239.79	1378.88	1708.01	1766.77	1930.61	1570.21	1809.95	1889.89	2178.8	1293.02	1402.65	1458.83	1397.06	1394.56	1487.43	1762.94	1653.74	1207.76	1290.54	1626.11	1298.11	2445.7	2543.46	2514.7	2439.18	1679.84	2038.23	2207.67	1488.81
AT1G59600	ZCW7	28.5486	50.3234	27.2633	16.8222	33.5099	32.1604	33.0359	44.8552	NA	34.793	19.6642	16.8975	39.2583	34.673	32.9248	23.2266	19.5427	13.4917	11.7501	32.3775	32.2798	21.3581	24.569	24.781	25.1692	28.952	NA	20.969	15.4196	26.2677	15.2157	48.2385
AT1G59610	dynamin-like 3	289.397	296.057	290.56	299.998	287.175	217.051	296.806	271.775	301.769	362.425	308.209	287.143	337.812	320.744	305.586	267.505	303.519	289.783	285.777	318.729	287.371	298.081	274.028	315.467	338.189	318.781	346.215	313.227	299.348	255.574	270.708	264.274
AT1G59700	glutathione S-transferase TAU 16	305.955	397.135	337.675	403.872	376.549	339.593	410.055	396.12	340.197	334.582	269.349	357.878	322.436	332.046	327.274	354.123	542.149	469.562	478.338	471.423	446.609	460.172	538.293	461.145	411.391	477.001	348.099	406.07	444.494	403.823	396.464	514.672
AT1G59830	protein phosphatase 2A-2	87.3647	92.1595	112.391	105.432	90.831	87.1015	78.9836	87.6753	96.2051	110.443	98.8451	116.83	108.339	93.3705	92.133	100.428	101.887	83.1435	102.32	96.1344	84.207	83.7908	79.4968	83.4134	91.0483	120.753	97.581	111.374	73.4961	88.248	87.3873	91.6409
AT1G59900	pyruvate dehydrogenase complex E1 alpha subunit	258.138	277.09	207.56	215.455	237.747	214.709	242.426	229.017	257.633	245.459	243.298	231.481	316.66	257.471	287.839	258.474	240.941	226.592	179.294	281.46	243.165	224.379	172.685	240.419	193.525	200.86	164.163	188.527	224.365	219.846	206.179	159.932
AT1G60420	DC1 domain-containing protein	114.259	112.191	118.997	119.926	86.9627	63.1689	92.945	87.8284	79.5984	123.362	88.4458	113.465	120.152	119.605	102.29	119.807	124.947	102.968	98.7236	105.441	108.185	109.39	120.715	100.214	108.683	93.3673	110.328	96.6826	87.0523	104.314	102.594	112.77
AT1G60680	NAD(P)-linked oxidoreductase superfamily protein	618.075	647.762	608.53	554.861	632.283	525.672	507.335	495.141	625.839	457.648	434.035	516.815	407.849	299.963	389.077	435.681	645.166	645.942	678.38	584.082	666.547	684.109	758.563	715.863	351.813	469.384	323.74	482.084	398.533	401.206	500.72	460.512
AT1G60690	NAD(P)-linked oxidoreductase superfamily protein	163.505	143.518	150.503	179.64	172.164	117.149	81.9428	109.718	127.106	129.02	106.391	145.895	117.632	114.689	112.751	99.5245	148.537	169.848	122.78	148.048	144.368	127.659	108.134	154.295	125.232	146.12	123.953	94.0401	128.978	134.784	92.2873	130.99
AT1G60710	NAD(P)-linked oxidoreductase superfamily protein	333.169	372.9	338.597	363.77	582.458	531.85	511.47	520.265	292.567	321.094	296.272	334.254	476.965	405.81	429.761	442.629	364.255	363.066	388.422	370.351	425.399	410.35	448.884	445.113	363.264	319.345	334.506	391.52	469.066	508.398	442.504	578.379
AT1G60730	NAD(P)-linked oxidoreductase superfamily protein	919.194	730.752	859.529	950.787	763.841	1099.2	1186.03	1297.42	879.472	904.818	773.431	821.544	958.161	816.578	839.089	977.569	1075.94	861.4	1117.07	877.838	1120.48	1154.9	1036.24	1062.12	937.701	947.047	953.387	929.124	940.38	974.007	917.661	880.878
AT1G60850	DNA-directed RNA polymerase family protein	64.2289	NA	66.4508	NA	86.4179	128.279	77.8773	106.219	NA	82.4357	65.0098	41.2491	84.7845	89.0691	95.7105	86.9139	83.6396	89.1059	89.7327	63.6569	82.2314	90.3994	73.766	100.506	108.368	NA	85.4624	39.8414	85.2858	69.5949	105.125	19.7202
AT1G60940	SNF1-related protein kinase 2.10	176.254	174.402	172.643	197.782	170.159	136.767	156.333	159.546	200.453	151.357	172.29	199.759	120.978	136.453	145.048	95.6383	147.36	188.356	151.192	203.565	152.651	127.779	163.112	170.576	156.742	137.894	130.457	156.568	96.542	107.39	132.177	97.7473
AT1G60970	SNARE-like superfamily protein	110.469	90.4481	68.6361	34.0817	102.548	75.3338	85.5819	93.3476	59.2084	54.9269	62.5633	68.4481	74.943	76.0512	71.2848	70.5595	79.26	99.0151	51.2563	69.5119	90.6311	96.9238	87.4313	86.8552	48.4263	54.6471	52.0373	60.284	110.627	88.8497	60.7806	88.7778
AT1G61010	cleavage and polyadenylation specificity factor 73-I	66.6184	46.4907	60.5358	67.1528	39.1478	20.8985	39.8016	45.2972	78.7166	53.5202	79.8962	65.034	44.2168	58.3355	46.5654	41.2002	35.0954	54.3857	66.9983	62.3073	46.907	43.5065	55.9365	42.6108	78.4339	66.4716	80.5195	83.6013	48.0002	49.0304	62.5422	NA
AT1G61150	LisH and RanBPM domains containing protein	53.8809	32.1427	NA	43.2341	34.0967	27.3918	24.9728	29.411	40.1796	37.9779	34.2139	18.5775	37.6218	33.7993	25.9084	25.8442	34.4507	33.4254	28.9301	40.304	50.5661	37.8045	25.1365	44.6066	NA	26.7653	NA	15.3039	27.7416	28.9555	18.9231	24.0089
AT1G61250	secretory carrier 3	302.541	280.943	241.885	270.66	284.861	288.747	246.827	154.61	237.165	236.629	282.179	272.274	146.552	212.593	191.76	162.403	229.65	244.934	253.534	259.497	300.519	261.255	260.239	174.583	352.154	256.027	473.428	154.774	350.67	297.697	332.955	260.101
AT1G61570	translocase of the inner mitochondrial membrane 13	139.648	97.1284	171.011	188.07	231.148	166.148	153.682	178.494	175.158	103.302	141.173	160.277	137.953	159.23	131.813	224.339	190.101	123.027	305.689	130.579	261.947	184.795	257.534	247.409	120.641	110.333	137.827	120.674	226.477	271.807	157.548	353.051
AT1G61620	phosphoinositide binding protein	102.993	98.2152	92.462	88.5596	118.137	86.2788	121.394	NA	109.781	121.939	162.454	115.606	115.28	119.133	115.272	133.338	121.087	130.25	145.03	129.402	116.952	102.135	108.366	93.452	117.19	84.9333	77.8595	133.651	99.7162	109.729	NA	NA
AT1G61670	Lung seven transmembrane receptor family protein	159.945	209.466	143.178	56.4013	189.057	97.1813	141.697	119.859	147.682	105.741	115.892	133.724	119.953	96.7205	131.68	95.8522	143.564	161.69	155.396	193.268	141.614	161.731	169.398	140.654	250.706	239.892	283.551	236.063	246.098	185.517	194.436	198.287
AT1G61790	Oligosaccharyltransferase complex/magnesium transporter family protein	174.447	99.9284	100.139	110.69	77.2914	72.858	60.6981	67.7622	122.638	89.9707	162.903	150.819	69.7719	85.3381	82.4364	64.9629	111.041	137.69	98.6689	134.308	99.8969	103.929	86.1427	78.0674	173.701	165.346	95.042	166.037	90.5234	94.234	126.626	71.9881
AT1G61990	Mitochondrial transcription termination factor family protein	47.8801	60.0126	53.0453	NA	62.0038	30.9611	51.8735	46.5079	59.7307	55.0448	66.4767	63.5645	37.0221	41.1271	45.7094	40.6289	34.1935	63.1754	36.2665	67.29	61.5125	57.2631	78.8933	65.4496	112.504	84.5566	81.511	77.7607	48.5026	50.735	50.6288	109.573
AT1G62000	transmembrane protein	718.29	662.691	881.436	990.179	203.366	475.755	505.287	650.207	263.112	207.053	224.168	188.804	373.717	165.715	180.319	172.56	1206.24	1187.07	899.865	1142.58	842.926	670.594	616.596	634.979	509.261	477.214	484.842	410.436	385.901	501.499	337.953	167.728
AT1G62020	Coatomer-2C alpha subunit	365.848	359.301	321.04	365.201	221.083	208.386	221.199	266.524	444.983	383.285	489.787	472.036	222.419	274.344	270.345	165.557	277.256	307.891	319.933	382.585	232.497	291.44	254.635	188.832	516.883	486.127	484.591	505.561	345.343	243.61	484.454	184.415
AT1G62040	Ubiquitin-like superfamily protein	35.7951	43.5976	42.3404	43.5471	34.856	18.0472	65.2624	NA	66.2312	117.766	96.5942	57.6846	139.638	126.709	77.0694	98.9443	62.0481	51.0479	59.3258	53.8225	72.8144	55.8463	70.1883	43.2411	85.6438	69.998	67.8599	69.7239	64.2506	53.5996	91.4167	86.9967
AT1G62060	transmembrane protein	236.1	171.094	256.747	229.463	86.2647	129.126	137.315	176.455	244.707	158.032	183.003	195.362	328.476	173.377	229.207	194.42	110.96	119.704	105.024	105.62	86.3132	79.3921	61.2194	63.2355	80.508	58.4402	63.9042	86.3078	54.0215	74.8929	57.5442	41.5106
AT1G62080	transmembrane protein	898.784	697.49	1019.36	1366.38	240.441	571.74	604.263	814.875	332.979	290.889	351.973	254.185	374.661	178.461	209.25	179.762	1167.73	1322.14	1051.65	1171.8	816.89	783.551	618.32	702.058	586.84	633.892	685.347	606.658	418.385	543.178	413.48	190.448
AT1G62225	transmembrane protein	731.55	738.359	890.157	698.171	440.673	602.331	593.899	647.49	441.003	345.286	438.93	476.81	631.916	373.085	435.754	421.546	810.612	641.272	589.709	627.24	624.585	494.584	569.153	553.137	519.673	492.008	591.255	436.052	471.394	545.126	404.223	462.283
AT1G62240	hypothetical protein	38.9022	33.3406	47.2124	80.9625	13.6637	31.9098	14.9524	26.6146	22.5198	16.7792	12.8293	NA	16.3771	5.76536	11.9355	8.75689	37.8553	48.4149	19.8095	21.7943	27.6718	20.4434	14.568	15.5676	17.6776	23.2859	NA	NA	13.1964	14.4458	7.10865	8.13055
AT1G62290	Saposin-like aspartyl protease family protein	32702.2	33540.8	30536.3	33083.8	31340.2	35690.3	38450.7	43515.2	33309.3	22521.4	24034.7	23820.2	14879.1	20058.6	18398.7	17611.6	33526.2	30237.7	27934.3	29011.3	27255.7	28266.4	27712.2	25687.6	41116.2	39088.4	40095	42460	36685.2	33271.1	30742.8	39045.8
AT1G62340	PA-domain containing subtilase family protein	41.624	62.1785	NA	NA	30.9394	NA	27.1105	NA	109.245	74.5788	85.5681	105.154	50.2689	45.1863	39.8779	NA	61.5914	65.2482	NA	NA	79.1415	78.8775	60.246	62.9115	44.0471	NA	NA	81.2297	34.3021	NA	45.7805	NA
AT1G62390	Octicosapeptide/Phox/Bem1p (PB1) domain-containing protein / tetratricopeptide repeat (TPR)-containing protein	NA	45.7464	52.5836	NA	28.1915	46.9188	46.7416	47.5702	NA	53.6769	29.393	NA	58.0673	55.7247	58.5348	44.9644	33.8883	46.0228	47.9166	52.8475	38.8896	53.1997	67.523	48.0601	NA	NA	46.0713	51.2944	40.6366	27.3143	48.0929	32.0184
AT1G62500	Bifunctional inhibitor/lipid-transfer protein/seed storage 2S albumin superfamily protein	2374.87	2149.72	1583.59	2043.94	1118.93	677.94	678.318	888.211	1381.66	754.117	1001.3	1121.26	219.401	330.904	437.339	201.665	1180.68	1584.57	1449.28	1800.88	984.339	977.903	799.452	641.065	2022.29	1791.33	1767.23	2159.81	980.983	584.889	1020.1	604.364
AT1G62640	3-ketoacyl-acyl carrier protein synthase III	397.096	378.118	356.272	395.52	340.403	333.002	362.657	331.63	439.635	384.43	475.353	410.277	381.736	390.01	409.815	365.192	390.613	395.642	332.469	299.459	388.455	416.965	335.331	371.302	363.487	426.276	486.111	425.851	399.416	373.225	371.468	377.208
AT1G62660	Glycosyl hydrolases family 32 protein	150.362	134.111	144.804	105.446	106.798	88.923	106.578	124.042	188.337	237.812	252.494	180.182	315.701	217.804	186.258	157.735	133.419	142.391	153.171	148.82	149.502	106.933	114.248	132.862	138.526	146.254	143.897	143.963	103.353	126.211	101.253	105.982
AT1G62710	beta vacuolar processing enzyme	2418.55	2111.38	2260.66	2748	3514.44	3658.62	3912.51	4230.34	1771.78	1479.64	1605.71	1645.32	1809.83	1987.38	2572.11	3421.19	1884.15	1766.27	1486.88	1768.93	2587.97	2368.99	2454.63	2542.27	1528.48	1519.58	1512.48	1518.26	3374.78	3409.97	2978.29	3371.11
AT1G62740	stress-inducible protein	139.526	135.789	118.191	137.061	126.819	138.346	134.16	123.059	116.255	117.719	142.409	132.542	134.659	134.082	151.368	161.057	152.663	150.737	135.13	157.983	146.107	142.569	117.009	150.066	125.498	128.036	92.6432	126.309	126.105	125.268	114.611	115.327
AT1G62750	Translation elongation factor EFG/EF2 protein	176.347	170.631	171.426	167.797	177.271	152.152	158.238	165.939	200.86	213.303	248.611	208.229	304.39	315.761	278.316	285.581	151.517	153.539	153.389	179.365	169.359	174.46	166.203	170.818	217.931	195.158	175.585	194.51	152.036	174.617	178.378	152.721
AT1G62810	Copper amine oxidase family protein	99.9982	98.4188	87.1815	134.162	86.2792	93.7289	74.4389	67.0241	84.3313	56.682	73.5807	74.8829	78.8455	63.9383	71.4096	64.4484	84.2982	67.4134	71.0137	63.0247	54.6409	61.9189	72.0161	59.9685	56.1128	62.4198	54.941	62.1749	49.6154	55.2676	65.9573	59.9271
AT1G62820	Calcium-binding EF-hand family protein	104.643	139.209	149.513	153.112	157.183	175.147	133.197	130.412	109.614	110.421	115.365	89.31	158.006	121.885	108.478	158.316	168.38	167.741	144.026	167.567	187.644	182.028	196.045	198.085	118.038	124.985	121.091	106.223	130.606	146.614	109.586	182.303
AT1G63000	nucleotide-rhamnose synthase/epimerase-reductase	371.262	327.723	345.1	374.183	393.502	371.966	373.555	377.998	341.082	330.491	352.423	320.064	506.931	394.688	394.333	469.77	408.583	418.973	321.211	319.247	353.271	337.075	292.511	326.673	281.213	264.08	210.047	232.698	330.86	315.307	317.652	337.27
AT1G63050	MBOAT (membrane bound O-acyl transferase) family protein	296.967	230.008	185.296	257.911	143.056	149.64	119.062	107.101	214.047	205.722	219.496	261.222	48.5294	94.6437	116.59	61.7228	167.579	213.116	206.76	288.422	179.034	141.729	153.103	133.805	176.151	302.957	330.395	260.332	233.008	150.72	185.872	117.773
AT1G63055	transmembrane protein	71.7536	40.9152	73.2771	141.616	30.7586	52.0051	34.494	20.1043	46.1686	35.5946	NA	59.0468	110.729	38.616	42.7121	63.8314	113.411	100.516	80.5689	112.896	92.0435	70.1245	51.4323	73.569	74.0683	75.2	56.4775	NA	51.0387	41.9305	29.7146	37.456
AT1G63120	RHOMBOID-like 2	170.952	186.07	163.983	232.151	178.813	124.088	146.376	161.82	55.3453	NA	106.346	151.676	39.0616	44.7746	85.5705	NA	87.1786	154.824	154.231	230.996	117.895	110.344	96.421	82.219	200.022	152.993	207.856	227.6	172.328	100.198	132.832	92.9904
AT1G63160	replication factor C 2	76.4367	NA	77.1541	NA	67.9655	NA	39.3302	43.7091	53.1072	115.897	102.227	80.2906	123.293	126.707	102.693	79.2594	71.4471	92.7488	72.4127	86.3993	92.5033	85.8833	75.3284	76.551	70.2458	NA	103.22	85.0997	64.7637	78.8466	60.9445	71.1714
AT1G63180	UDP-D-glucose/UDP-D-galactose 4-epimerase 3	170.535	199.141	206.48	186.385	222.433	190.286	144.221	171.869	237.056	261.651	247.266	260.28	353.94	271.022	289.782	322.316	201.174	192.342	188.302	210.042	173.087	183.241	202.472	217.094	194.377	181.804	199.261	179.669	176.774	162.672	185.091	302.807
AT1G63290	Aldolase-type TIM barrel family protein	56.6778	37.0194	43.6036	64.382	29.8948	24.8964	59.4485	35.2604	49.4751	59.7163	32.8547	49.0517	34.2258	34.6009	36.5496	61.782	13.5915	15.4312	33.3036	19.9011	NA	NA	18.9746	19.6159	32.81	32.5229	60.0751	23.2556	30.7605	33.8116	27.6591	49.4877
AT1G63660	GMP synthase (glutamine-hydrolyzing)-2C putative / glutamine amidotransferase	47.109	43.0144	68.2154	41.4226	43.4195	51.0252	48.7608	24.602	49.0033	93.8519	86.7297	79.2885	107.597	103.582	84.2887	79.0134	46.6762	51.3927	67.3042	54.2967	57.965	44.5051	44.7265	44.205	65.4927	62.7554	55.4108	66.6853	52.1898	39.0701	69.1143	60.6272
AT1G63770	Peptidase M1 family protein	1036.47	998.004	948.645	1018.03	1157.19	1075.92	1213.41	1242.79	879.146	932.504	907.421	921.268	1129.59	1081.45	1140.68	953.611	818.179	816.988	797.144	868.649	866.172	885.886	849.509	855.936	1074.65	935.533	969.964	1094.09	995.809	888.13	889.49	877.087
AT1G63940	monodehydroascorbate reductase 6	544.814	596.684	581.718	518.34	536.883	582.459	567.989	590.464	585.797	697.388	738.506	592.691	588.105	770.814	660.594	636.28	518.441	520.331	509.217	507.883	515.246	515.212	568.115	513.49	732.055	788.917	712.083	851.289	696.934	659.992	666.951	761.769
AT1G64110	P-loop containing nucleoside triphosphate hydrolases superfamily protein	145.33	153.915	114.608	160.404	112.758	75.3437	83.0225	83.5233	231.833	162.261	185.531	192.943	79.5813	116.199	110.449	66.72	92.8085	88.2242	121.161	124.957	120.262	119.542	123.655	111.539	185.04	172.045	151.248	170.425	94.1072	83.6525	144.255	175.134
AT1G64190	6-phosphogluconate dehydrogenase family protein	852.089	874.985	951.577	1019.04	751.205	647.008	740.182	698.031	931.491	908.751	1061.81	1062.26	900.484	850.826	871.797	819.479	755.418	793.184	786.352	859.198	792.924	801.57	737.54	735.453	911.758	1000.92	962.31	982.073	822.054	710.703	769.578	712.382
AT1G64350	Transducin/WD40 repeat-like superfamily protein	42.854	41.9653	42.9222	41.6359	35.5025	53.7817	36.5783	30.3731	49.3271	58.0618	46.6626	36.8554	47.4734	50.3866	48.3474	54.2868	31.4053	34.3519	NA	19.9101	36.04	38.1953	63.1587	51.7836	56.1004	41.6692	31.1085	38.8661	30.2521	32.3928	49.0226	36.3667
AT1G64390	glycosyl hydrolase 9C2	283.38	414.537	377.75	343.032	360.419	477.816	321.705	437.222	135.554	196.924	135.643	163.168	153.595	129.235	111.562	86.4613	246.62	245.969	238.728	247.747	247.99	216.62	201.443	266.424	193.738	NA	241.425	250.076	238.784	292.121	210.286	281.747
AT1G64440	NAD(P)-binding Rossmann-fold superfamily protein	NA	61.4036	44.021	NA	53.1498	32.5452	NA	60.5176	37.9379	38.7405	NA	NA	67.6263	35.3911	51.6191	NA	53.0322	51.1559	120.68	68.7969	78.4507	64.1185	56.8468	77.0966	68.5403	80.9823	48.9972	30.7822	83.0503	67.1057	67.6969	71.5763
AT1G64520	regulatory particle non-ATPase 12A	522.608	541.208	532.695	469.428	634.404	609.014	607.269	583.76	496.056	521.35	513.874	518.614	649.934	580.934	568.152	644.568	653.939	639.083	509.795	506.845	654.394	648.798	668.718	657.78	473.315	551.096	512.951	494.056	593.889	649.231	550.506	654.398
AT1G64550	general control non-repressible 3	87.0219	104.238	112.578	99.266	86.2308	88.2057	96.3757	117.233	130.925	117.671	173.214	129.909	70.7122	130.912	84.9214	55.2251	63.4902	83.6297	67.634	90.4522	73.947	87.5694	69.9748	70.4597	129.554	143.448	125.86	144.639	81.7909	59.3703	164.221	40.4372
AT1G64710	GroES-like zinc-binding alcohol dehydrogenase family protein	20.61	24.585	32.9384	NA	NA	54.137	NA	20.7722	38.1714	28.8884	34.7586	55.2148	16.339	15.7148	27.1001	NA	NA	36.5317	NA	57.4558	31.4666	NA	45.1419	NA	NA	60.7994	NA	61.288	41.2259	NA	27.534	NA
AT1G64790	ILITYHIA	112.183	98.1933	74.4237	78.3223	61.8197	41.9445	55.1523	53.5698	113.086	88.0281	129.953	157.439	35.0035	62.1559	65.1846	33.296	55.3766	98.043	97.2514	115.957	64.2537	77.59	80.0725	43.3458	188.37	164.276	146.773	157.998	100.764	69.3113	131.971	39.7524
AT1G64950	cytochrome P450-2C family 89-2C subfamily A-2C polypeptide 5;Cytochrome P450 superfamily protein	56.3346	86.273	NA	NA	59.3345	NA	37.2811	NA	102.795	44.5886	81.9993	84.8899	NA	45.8105	47.6612	NA	64.4309	63.9683	68.7807	106.419	62.5216	79.7482	64.7549	57.9578	157.056	106.18	NA	169.197	85.2733	74.9432	94.4275	76.6297
AT1G65020	plasma protein	51.4313	67.4965	68.6121	60.5057	90.0356	64.108	62.8251	57.0896	123.068	120.277	105.961	128.22	89.208	87.559	88.9701	56.4697	68.4613	74.5128	84.3845	106.331	80.7295	90.1137	76.6395	78.0027	153.767	163.487	169.944	161.008	127.008	80.8152	118.387	81.9753
AT1G65040	RING/U-box superfamily protein	25.6716	28.709	NA	55.4399	24.1927	32.4657	12.7389	NA	29.274	30.0532	37.2519	24.1851	20.0144	21.5584	26.9821	NA	38.6894	38.2771	56.0279	41.9826	26.2683	29.418	38.31	25.2759	54.1308	34.7312	NA	49.987	30.0182	21.4833	45.6765	16.6251
AT1G65090	nucleolin	2917.04	2190.38	2287.76	2306.32	1249.74	1618.92	1849.46	1699.33	2239.62	1687.91	1730.68	1633.24	904.681	893.205	1061.66	1012.67	2432.4	2667.41	2894.63	2851.64	2435.51	2088.44	2111.15	2358.74	2049.99	2439.77	2070.36	1986.76	1568.77	1420.87	1575.55	1155.84
AT1G65260	plastid transcriptionally active 4	161.597	142.52	246.707	183.51	191.542	182.082	169.803	167.691	168.701	121.2	145.42	170.355	223.388	216.04	219.297	239.513	224.668	219.14	216.966	211.596	228.232	266.778	225.423	244.847	181.296	153.877	156.232	153.499	213.612	221.452	159.212	210.126
AT1G65270	ER membrane protein complex subunit-like protein	159.336	111.369	133.696	141.097	112.358	111.236	123.926	119.451	75.317	103.776	101.657	84.2061	106.421	113.23	100.111	135.185	131.822	123.732	88.8114	134.115	121.645	124.09	108.526	131.573	73.5639	84.3325	125.747	125.199	131.31	118.404	118.883	84.6235
AT1G65290	mitochondrial acyl carrier protein 2	176.634	228.128	232.43	222.709	172.512	170.394	203.673	108.24	260.839	116.361	263.944	116.193	137.717	176.065	146.116	380.247	179.811	286.149	257.035	182.993	235.86	243.325	274.836	220.719	114.087	214.376	NA	151.191	194.145	249.282	308.485	279.823
AT1G65480	PEBP (phosphatidylethanolamine-binding protein) family protein	100.253	86.2129	80.0115	103.703	80.2906	80.9966	NA	NA	131.215	194	185.886	187.344	437.438	210.552	170.818	222.391	104.899	111.66	98.2366	101.82	119.91	111.509	90.3943	117.675	182.891	135.093	119.961	74.8162	88.3561	80.3345	94.6478	114.776
AT1G65540	LETM1-like protein	NA	114.839	92.2285	50.0026	101.551	41.1745	40.8635	NA	112.434	117.934	NA	90.5178	40.0197	77.8447	25.1519	65.7529	NA	NA	140.351	83.4883	70.2091	80.319	81.9742	NA	131.275	132.39	113.445	178.728	79.1755	70.5913	110.734	91.6529
AT1G65560	Zinc-binding dehydrogenase family protein	28.341	103.25	NA	29.998	68.6836	61.0773	75.5235	237.151	64.0402	71.0455	28.7931	31.5106	91.0348	71.3313	71.9501	61.3209	NA	55.1443	NA	60.7908	58.5514	41.4376	43.7132	53.6056	57.6844	NA	114.857	NA	112.201	80.9309	56.8334	54.4582
AT1G65590	beta-hexosaminidase 3	195.596	170.657	137.562	142.311	115.386	70.5276	117.961	128.391	136.333	191.015	130.834	109.787	201.867	133.231	138.469	93.659	185.595	186.325	128.474	186.305	180.964	162.633	165.262	151.367	168.474	124.967	130.017	134.787	87.2789	90.6476	99.8128	80.4047
AT1G65650	Peptidase C12-2C ubiquitin carboxyl-terminal hydrolase 1	113.685	135.659	139.088	102.552	162.648	139.387	145.896	144.689	152.641	199.579	167.701	139.201	181.156	179.79	152.674	143.633	164.688	200.942	131.609	166.09	229.882	197.739	187.693	243.457	183.811	192.213	149.304	148.286	193.232	200.525	178.314	282.826
AT1G65820	microsomal glutathione s-transferase	143.638	178.72	96.9096	119.054	109.369	88.2899	114.044	64.576	141.563	106.655	153.516	194.222	60.274	89.6994	84.7953	45.8711	98.8197	128.084	126.641	152.956	90.1709	83.722	75.9117	89.2174	179.557	193.298	169.169	199.32	143.095	129.675	165.017	173.683
AT1G65880	benzoyloxyglucosinolate 1	260.329	233.777	209.426	201.643	220.578	198.397	191.172	228.012	248.382	183.63	188.667	216.618	128.205	123.5	144.088	93.0106	161.303	233.917	165.769	233.821	199.94	194.825	128.498	161.649	346.463	259.481	351.112	334.081	228.925	186.819	171.821	136.322
AT1G65900	plant/protein	NA	59.5125	69.4968	77.5882	63.3923	66.7193	69.2119	63.0511	89.5691	106.213	77.8502	85.9946	106.097	104.614	86.9198	74.6126	96.46	109.022	105.928	82.237	93.4324	72.9134	82.6969	116.679	78.3732	75.5009	NA	80.5195	70.2155	79.7434	94.9862	73.5583
AT1G65930	cytosolic NADP+-dependent isocitrate dehydrogenase	2381.14	2266.29	2550.86	2496.5	2829.53	3170.01	2971.41	3208.93	2987.3	2589.58	2662.38	2799.9	2724.12	2493.47	2801.43	2722.96	1933.07	1890.98	1771.09	1777.09	2048.79	2031.98	2041.59	2041.17	1961.86	1980.1	2001.2	1899.93	2394.92	2424.37	2227.29	2798.17
AT1G65980	thioredoxin-dependent peroxidase 1	4063.62	4563.75	4410.08	4814.75	5702.29	7020.57	5798.92	6172.21	3620.28	3698.18	3348.74	3084.67	5827.3	4412.68	4592.78	6325.38	8491.35	7127.65	6641.09	5696.48	7236.13	7257.11	6992.79	7481.34	4278.3	4042.64	4274.99	4584.04	6629.26	6954.2	5765.38	8642.17
AT1G66070	Translation initiation factor eIF3 subunit	NA	118.611	153.238	180.712	140.932	124.906	116.656	118.833	142.368	126.829	114.451	60.9065	140.894	137.233	129.095	104.426	116.484	157.411	131.716	154.455	168.608	147.408	126.873	156.468	162.865	122.856	97.44	113.224	101.316	162.573	127.635	130.907
AT1G66240	homolog of anti-oxidant 1	866.431	764.803	848.836	1014.23	1372.96	1502.24	1712.05	1539.73	1003.18	1024.17	971.617	992.294	1698.21	1686.7	1745.93	1921.13	1558.08	1406.92	1421.09	1357.65	1658.66	1538.05	1576.51	1789.77	1180.37	1119.03	1142.71	1125.21	2175.07	2043	1740.85	2514.02
AT1G66250	O-Glycosyl hydrolases family 17 protein	102.824	173.143	146.255	105.536	103.369	63.8163	120.802	126.652	165.93	155.863	149.388	191.284	102.946	118.465	102.226	85.3706	54.2392	93.2071	58.9423	78.0363	83.3474	94.7502	84.139	96.9954	124.933	107.972	110.832	88.6733	78.2971	45.87	51.8495	77.3024
AT1G66410	calmodulin 4;calmodulin 1	1586.12	1238.09	1682.94	2018.32	2289.78	3534.78	3222.44	4637.35	832.96	1660.7	1089.58	1366.47	2950.03	3007.23	1895.99	1737.27	1480.58	1213.95	1486.53	798.688	1561.08	1600.37	2890.14	1722.72	614.34	1435.05	1234.94	1558	2450.04	3086.73	2332.51	NA
AT1G66430	pfkB-like carbohydrate kinase family protein	1101.54	1066.16	1187.86	1071.01	1141.71	1087.97	1104.76	1250.84	974.614	997.643	977.014	972.522	882.297	981.583	1054.4	1064.87	986.275	908.244	911.834	829.539	981.475	985.002	872.346	964.072	887.63	908.328	987.322	964.253	1073.02	1090.17	832.793	1149.78
AT1G66580	senescence associated gene 24	79.2407	57.5219	49.2812	49.3148	66.1019	53.359	40.944	55.7459	107.265	NA	119.034	76.883	83.5422	71.369	70.1307	34.7953	49.3832	94.7211	88.2336	94.3748	64.8519	96.3415	75.1385	60.5505	77.0455	142.269	109.682	93.5196	66.4019	50.6447	100.347	53.3089
AT1G66670	CLP protease proteolytic subunit 3	56.9619	21.9389	53.6797	44.9501	34.594	51.5361	NA	57.1569	55.2709	62.8318	48.1602	55.6282	55.588	45.7318	46.0406	60.927	NA	21.8763	34.0752	32.5853	43.6513	41.6867	31.6788	37.5157	NA	27.9473	49.6635	57.7109	37.6609	35.2184	35.2034	36.4054
AT1G66680	S-adenosyl-L-methionine-dependent methyltransferases superfamily protein	27.5822	35.233	50.8144	44.8642	32.6108	49.7435	42.7203	49.4054	48.5131	57.7589	41.943	39.248	71.1097	65.1848	50.7148	61.613	42.7649	46.3773	38.7206	47.7071	62.5733	62.0077	39.4773	67.9475	48.0438	53.2181	NA	NA	37.46	42.923	41.8412	64.9723
AT1G67090	ribulose bisphosphate carboxylase small chain 1A	8360.25	7280.33	8374.32	8729.81	10653.1	11369.6	10875.6	13467.5	7965.5	24377.6	10664.7	11057.8	42905.4	43211.2	28779.5	34782.9	6758.63	6023.08	6030.32	4972.55	6530.23	6974.18	6499.18	6458.62	7545.64	5499.26	6751.19	8335	9190.13	9470.6	6836.89	9745.92
AT1G67230	little nuclei1	74.3121	73.0015	67.2743	157.437	65.799	73.2891	58.141	68.2149	73.7384	62.4865	55.9943	73.3017	67.6532	53.1737	64.2369	57.548	71.5549	69.6478	93.4829	87.2965	81.5788	91.6985	76.1607	91.1917	77.6661	38.771	49.4555	68.8985	56.606	65.7304	51.5758	43.8786
AT1G67280	Glyoxalase/Bleomycin resistance protein/Dioxygenase superfamily protein	443.772	472.072	397.269	335.262	446.087	400.051	325.767	367.676	472.409	416.134	354.85	368.916	443.628	446.178	439.2	378.083	437.675	401.145	377.649	415.27	435.109	415.54	382.776	440.908	369.774	412.805	402.351	409.572	331.636	338.845	291.722	402.627
AT1G67350	NADH-ubiquinone oxidoreductase	292.203	256.581	287.149	280.067	249.569	219.412	267.586	262.246	249.053	263.309	261.188	249.899	356.241	357.553	322.11	407.537	345.532	313.849	312.243	308.633	284.817	242.478	281.584	255.222	281.916	297.003	236.108	228.594	271.343	290.871	222.604	269.334
AT1G67680	SRP72 RNA-binding domain-containing protein	125.43	110.381	97.895	95.0723	110.743	101.652	133.262	120.993	109.627	90.3088	108.61	104.387	93.7186	110.593	101.476	81.6147	111.105	117.105	106.775	119.145	139.727	111.354	98.621	124.701	146.271	195.447	117.214	139.1	125.294	119.949	136.702	124.92
AT1G67730	beta-ketoacyl reductase 1	1018.09	952.702	817.285	779.125	473.945	431.126	441.039	513.01	1073.07	817.383	1216.1	1365.66	299.427	448.832	587.312	362.037	598.914	842.309	797.225	864.74	507.103	584.396	538.475	399.687	1628.12	1512.61	1720.53	1393.64	806.071	565.661	1044.37	498.175
AT1G68010	hydroxypyruvate reductase	137.605	162.637	124.448	136.359	185.684	164.536	188.523	188.614	270.665	471.648	339.833	305.064	522.889	695.769	462.314	387.077	173.136	193.694	147.762	178.316	201.886	229.717	225.603	162.922	213.964	184.063	209.86	242.237	234.879	200.817	176.407	205.869
AT1G68020	UDP-Glycosyltransferase / trehalose-phosphatase family protein	72.5056	65.2556	67.8412	57.8147	49.721	47.5508	40.5385	49.0685	102.626	77.7144	93.2718	64.0884	39.3318	59.7132	49.1763	46.1656	53.9907	67.7518	58.9469	82.8615	52.3726	59.1815	35.6145	49.2135	62.0271	80.149	98.7072	89.4403	51.6576	39.0792	57.7838	34.2012
AT1G68070	Zinc finger-2C C3HC4 type (RING finger) family protein	NA	87.3881	63.1867	90.0425	67.0969	NA	51.139	NA	100.018	50.5967	88.6035	87.5031	NA	56.2876	69.0239	NA	NA	103.804	96.0067	127.092	80.3629	112.704	78.4442	100.338	100.693	80.0636	86.1875	104.934	70.2267	79.7235	73.0737	NA
AT1G68220	aerobic coproporphyrinogen-III oxidase (DUF1218)	44.4069	30.2631	34.1309	NA	41.0808	43.6667	31.0115	25.9888	37.7496	NA	NA	34.0162	9.45927	27.3405	31.6509	NA	NA	61.4137	32.0431	34.442	32.8013	42.0205	46.2668	37.5616	33.118	52.476	NA	NA	52.9515	51.042	40.1517	28.5224
AT1G68310	MIP18 family protein (DUF59)	22.2402	18.8624	51.162	28.0868	15.6698	20.077	22.158	15.7912	15.5832	19.5303	18.86	18.4226	28.6586	27.084	18.4399	24.8663	21.5058	21.6346	16.1261	21.8429	19.4907	19.1722	18.4515	19.2225	18.5091	23.546	13.3428	31.5679	32.7898	34.1882	21.2632	17.7711
AT1G68540	NAD(P)-binding Rossmann-fold superfamily protein	158.294	135.818	156.863	135.99	123.669	106.761	102.624	92.688	76.4085	76.0755	49.7692	70.8136	89.3513	121.242	110.954	87.1573	107.588	120.775	125.872	119.25	103.613	112.5	125.401	115.136	124.461	135.768	163.757	151.691	89.6628	87.245	84.5947	98.54
AT1G68560	alpha-xylosidase 1	3213.13	2968.42	2676.37	2728.95	1944.58	1893.32	2182.9	2138.12	3442.12	3710.94	3374.85	2942.97	3566.88	3058.54	2717.06	1972.42	2903.14	2747.46	2984.26	2945.74	2409.91	2723.33	2479.81	2594.71	3119.05	3195.23	3091.75	3608.37	2102.27	1815.42	2181.09	1802.04
AT1G68760	nudix hydrolase 1	54.0922	71.1225	58.1359	76.5803	69.9241	52.5352	48.1326	50.6684	61.4023	67.6913	49.6516	64.3632	77.9189	67.1278	58.6961	56.4356	104.775	71.4784	72.0166	82.1444	81.8081	69.2938	73.2403	68.2148	82.6252	74.0246	112.949	85.689	60.7187	73.6062	74.5974	122.009
AT1G68790	little nuclei3	NA	106.645	66.4965	72.4572	132.728	46.2665	93.155	106.842	83.506	41.8391	63.1126	91.9491	81.6305	67.4252	75.0508	37.9553	83.9993	61.0372	129.309	111.208	123.971	98.3349	168.835	141.701	117.254	80.4912	NA	59.8893	102.115	79.7457	123.644	238.73
AT1G69250	Nuclear transport factor 2 (NTF2) family protein with RNA binding (RRM-RBD-RNP motifs) domain-containing protein	106.335	154.658	105.581	162.732	140.354	111.516	147.78	103.069	96.6372	105.48	110.894	103.543	131.674	126.687	132.245	172.439	144.808	130.611	142.248	118.585	149.903	139.711	156.584	176.888	125.658	108.78	76.5648	129.368	117.575	126.542	130.568	132.616
AT1G69295	plasmodesmata callose-binding protein 4	144.188	159.061	149.048	194.501	69.7843	46.244	55.7031	60.7187	152.955	147.721	150.46	171.942	56.0568	42.3206	81.5258	45.4327	71.063	137.179	95.2947	119.791	57.9691	80.5553	61.1247	61.5387	145.753	169.516	132.701	152.974	77.0045	57.7087	67.8156	70.1427
AT1G69410	eukaryotic elongation factor 5A-3	666.032	744.545	589.461	583.841	1051.3	849.126	769.414	1070.48	750.508	629.784	524.185	651.126	1077.39	874.37	993.506	668.776	1141.57	823.032	910.729	998.909	1097.48	883.04	803.473	986.293	847.291	582.983	700.886	529.489	1143.73	1197.53	680.039	1059.88
AT1G69460	emp24/gp25L/p24 family/GOLD family protein	124.919	90.8699	80.9482	74.775	87.5645	59.9435	58.1654	45.097	78.1432	54.1831	81.1124	102.577	25.2863	39.9044	47.0196	13.8321	39.9959	72.8598	82.288	78.605	80.7937	84.783	77.9915	62.007	95.0507	78.1896	93.8542	105.334	88.4013	72.9592	103.58	56.3801
AT1G69510	cAMP-regulated phosphoprotein 19-related protein	41.0541	40.9399	33.6486	63.4393	58.1227	48.3144	59.4624	54.4932	55.0041	55.1276	42.4557	46.9387	57.2633	60.9728	67.9093	58.0595	72.6777	59.1668	78.2938	58.4169	87.9034	65.7457	72.5311	82.087	59.3232	48.3561	69.669	44.7584	63.9067	82.0099	72.2891	36.1971
AT1G69530	expansin A1	53.8437	94.2456	53.0781	23.8901	49.1067	40.1683	53.7188	51.4914	100.934	64.7837	102.047	81.4171	34.2173	39.6886	52.8366	31.0657	16.1195	43.2095	44.6524	34.8589	50.1715	46.4529	31.9947	38.1251	68.9602	103.648	116.102	70.1005	60.3419	47.5094	64.5901	32.3
AT1G69740	Aldolase superfamily protein	74.6685	103.402	86.8973	80.1288	101.702	90.3951	125.808	97.489	53.3097	121.015	120.104	85.4977	189.519	188.54	131.918	130.755	135.004	126.364	97.5046	102.027	162.396	122.789	112.553	122.086	116.079	91.8741	137.664	107.069	158.582	145.168	116.182	154.052
AT1G69800	Cystathionine beta-synthase (CBS) protein	885.753	818.613	701.249	614.175	628.072	562.063	640.439	639.127	709.447	481.264	496.392	577.682	341.184	371.909	388.781	366.98	644.957	707.682	743.136	755.513	655.849	666.335	614.279	657.147	743.156	788.234	708.741	773.814	626.61	642.622	728.494	560.423
AT1G69840	SPFH/Band 7/PHB domain-containing membrane-associated protein family	157.714	126.342	99.5053	70.6765	82.6535	81.3013	58.3335	46.444	177.485	147.079	172.53	158.844	64.3095	92.2104	89.0176	51.9498	37.4324	102.705	125.324	150.232	107.476	99.9253	105.697	94.3133	206.054	187.331	173.926	168.101	106.674	91.4484	123.503	88.4621
AT1G70180	Sterile alpha motif (SAM) domain-containing protein	57.1787	70.3071	47.1717	118.529	51.4454	65.4395	46.0854	29.1316	67.0082	69.0736	NA	84.7158	64.4758	43.0596	29.9579	48.9493	157.361	121.391	NA	113.716	76.2425	60.663	68.6662	67.3373	114.386	103.206	95.6814	154.955	58.3221	62.4456	50.0294	95.5996
AT1G70310	spermidine synthase 2	146.064	125.58	167.095	150.839	137.311	158.444	150.012	177.885	184.318	190.833	191.348	187.273	206.369	190.318	177.435	195.287	154.657	156.572	170.552	151.648	139.181	133.143	126.201	134.467	148.542	139.631	179.445	145.638	139.113	188.825	191.073	160.743
AT1G70570	anthranilate phosphoribosyltransferase	200.191	256.138	231.678	202.606	261.695	236.508	241.426	200.938	218.661	243.119	207.859	179.89	237.557	194.726	201.396	223.914	199.152	251.784	234.716	248.543	247.2	233.442	235.503	276.011	236.999	214.809	243.137	236.472	251.563	263.191	223.893	307.459
AT1G70580	alanine-2-oxoglutarate aminotransferase 2	718.324	725.374	686.542	666.258	740.31	660.099	616.574	692.097	738.502	596.654	644.843	688.402	690.729	653.759	678.366	559.948	674.315	639.692	527.964	540.868	544.876	573.288	558.28	499.616	664.297	577.402	630.537	685.726	678.483	619.054	677.092	697.207
AT1G70600	Ribosomal protein L18e/L15 superfamily protein	94.2053	102.632	85.2298	96.1007	42.2755	24.1074	58.5022	58.4571	103.187	71.2912	132.354	117.801	8.99634	45.1055	86.2529	56.9447	61.8193	163.275	107.53	123.842	115.812	98.2801	66.8713	65.2736	81.2055	105.479	118.591	78.6072	NA	49.5458	105.536	40.7344
AT1G70680	Caleosin-related family protein	1227.15	1281.69	1260.57	1343.57	691.25	690.692	597.528	775.28	1312.36	903.634	1560.4	1497.5	448.644	460.652	582.074	438.24	834.218	1039.41	1128.67	1218.26	689.971	695.605	651.824	453.235	1431.41	1190.95	1561.48	1210.25	783.54	610.849	726.27	519.325
AT1G70730	Phosphoglucomutase/phosphomannomutase family protein	1585.4	1441.85	1522.91	1376.94	1579.94	1456.4	1633.88	1662.09	1305.26	1356.96	1254.82	1232.01	1589.48	1610.73	1397.6	1193.16	1367.78	1390.77	1399.11	1364.62	1515.04	1618.76	1602.02	1614.84	1718.16	1695.46	1744.31	1666.15	1625.49	1519.27	1699.3	1612.72
AT1G70770	transmembrane protein (Protein of unknown function DUF2359-2C transmembrane)	788.631	750.886	643.218	685.075	487.507	320.716	421.781	419.943	891.012	744.49	953.742	970.007	271.846	405.968	437.223	239.673	632.755	793.061	703.232	872.802	522.177	587.362	522.406	365.642	1262.67	1130.46	1148.68	1142.44	738.422	557.044	863.201	512.254
AT1G70800	Calcium-dependent lipid-binding (CaLB domain) family protein	112.802	74.7962	47.2273	45.4294	73.0024	94.7678	52.2354	37.8262	92.2403	52.8791	57.8293	76.6249	66.975	51.2711	56.0272	57.974	148.433	137.256	116.967	131.618	168.6	135.732	122.871	152.582	58.8295	75.3818	NA	84.3207	75.8256	42.7923	87.5468	93.5671
AT1G70810	Calcium-dependent lipid-binding (CaLB domain) family protein	381.626	390.189	410.811	331.023	355.894	319.834	314.09	444.969	229.04	167.558	188.31	174.819	133.736	125.376	164.832	174.487	393.906	408.346	403.619	435.927	370.25	322.59	323.913	462.357	244.131	308.804	220.549	250.823	298.433	348.092	224.4	305.265
AT1G70840	MLP-like protein 31	3548.47	3551.75	3530.8	4396.3	2971.29	3181.66	2899.39	2932.77	2684.93	2093.38	1678.73	2144.55	1813.87	1492.32	2090.19	2386.96	4928.05	4317.03	5405.31	5177.06	5481.46	5597.7	7170.39	6695.55	2995.77	3963	3377.55	3216.53	3229.15	3410.4	3230.34	3893.74
AT1G71040	Cupredoxin superfamily protein	58.7913	88.5779	70.4211	77.7741	52.106	58.2932	50.1934	52.0515	72.2317	85.1767	82.9593	77.4688	85.8328	82.8552	72.9748	52.3596	60.5608	102.926	111.057	69.3056	63.4574	70.1095	51.0122	60.7766	76.1664	86.0077	NA	92.5152	35.17	32.6374	42.6615	NA
AT1G71120	GDSL-motif lipase/hydrolase 6	247.834	258.839	241.762	230.678	192.439	166.944	139.477	201.076	374.767	231.667	389.422	379.371	293.766	222.686	277.321	194.008	162.313	174.306	148.569	145.495	132.593	130.021	104.308	111.098	198.128	170.656	151.469	171.669	125.206	140.179	125.061	115.932
AT1G71170	6-phosphogluconate dehydrogenase family protein	17.3471	43.1882	21.3495	45.7701	29.2785	NA	21.6708	49.1126	26.4227	NA	33.1959	40.6197	27.7681	41.3024	38.0275	NA	38.5433	40.2576	24.1756	34.4428	35.456	38.513	28.2931	42.8249	32.6328	NA	50.1272	30.866	35.4153	41.5932	42.5222	NA
AT1G71220	EMS-MUTAGENIZED BRI1 SUPPRESSOR 1	102.197	105.581	85.409	99.6608	61.2218	48.5741	49.768	43.6197	107.799	85.3296	116.827	107.467	57.841	63.4549	69.1809	42.4664	74.1596	92.8281	107.422	109.793	74.8226	77.2103	63.5661	70.4279	143.967	104.74	104.792	107.478	85.4285	49.8421	97.5871	69.1393
AT1G71250	GDSL-like Lipase/Acylhydrolase superfamily protein	371.609	365.659	325.184	388.479	195.106	154.253	223.174	203.16	752.074	404.034	625.072	652.919	174.53	251.867	265.399	217.618	191.311	246.429	257.382	297.395	177.626	195.081	207.538	166.269	356.222	357.687	352.063	369.225	200.727	172.36	255.814	173.732
AT1G71260	WHIRLY 2	48.9436	69.5361	79.356	54.0776	50.9979	82.0531	70.1	NA	67.317	80.0176	76.0643	68.1055	78.1913	81.1037	66.2495	74.8831	73.7757	79.846	72.7643	88.3381	74.4106	81.1275	71.6876	84.959	74.9356	59.065	49.4575	40.1499	61.5273	59.7391	62.215	88.5422
AT1G71310	cobalt ion binding protein	93.8439	77.6742	106.4	105.49	78.1314	79.7745	97.9696	91.9638	106.839	118.787	99.5066	97.2688	100.477	105.423	96.8824	109.14	90.7443	92.4356	84.1461	106.522	97.8298	103.794	99.1641	105.71	76.2504	100.236	103.394	63.0379	74.6211	111.438	84.8565	76.2264
AT1G71691	GDSL-like Lipase/Acylhydrolase superfamily protein	404.436	349.886	459.275	500.912	223.679	239.849	208.36	218.695	360.815	297.882	371.249	378.986	324.217	265.732	346.617	437.152	352.687	317.938	304.682	273.134	244.675	190.391	230.253	246.813	240.362	217.158	204.204	184.94	150.795	161.248	109.676	103.631
AT1G71695	Peroxidase superfamily protein	14460.3	14861.2	16479.1	16077.1	12505.8	14026.7	14152	15784.7	7991.54	6296.32	6295.89	6338.39	6070.58	5840.21	6258.02	6462.15	16682	14768.2	14840.3	12792.3	13183.1	13922.3	16461.3	14631.6	11636.8	11375.7	11333.7	12527.7	9596.37	9474.91	9027.75	11373.7
AT1G71820	SEC6	48.9806	70.5139	54.8528	79.4379	37.1381	32.0064	59.1286	43.2048	61.8827	49.6973	63.7964	53.9566	44.0228	42.7381	35.6129	44.0432	38.6736	47.1547	55.9683	62.3193	32.8068	46.8082	38.1555	43.1541	68.8308	73.6004	81.4057	58.6651	38.6415	40.5565	54.8689	44.5672
AT1G71950	Proteinase inhibitor-2C propeptide	355.071	268.717	277.789	308.346	305.059	470.751	379.116	391.84	258.971	290.396	292.352	263.689	254.596	267.19	294.733	408.423	379.695	340.147	346.972	322.341	341.689	354.547	391.748	414.824	220.912	290.726	286.936	285.831	355.99	344.367	244.488	357.033
AT1G72100	late embryogenesis abundant domain-containing protein / LEA domain-containing protein	1284.14	1017.3	934.922	1004.29	640.182	693.585	627.453	697.234	1194.4	771.422	995.638	975.589	458.341	507.285	624.633	598.7	1093.11	1082.01	1009.85	1228.1	893.911	912.605	914.229	890.097	812.981	912.756	889.74	885.524	736.003	682.646	799.04	539.122
AT1G72150	PATELLIN 1	164.923	187.498	187.926	155.053	18.9295	16.5524	31.51	NA	NA	158.126	55.2535	50.4748	158.217	121.797	80.5511	69.1906	125.442	127.567	74.4795	105.271	38.2035	40.6173	47.563	43.3461	90.7073	68.8786	100.685	75.1341	26.0396	NA	NA	19.1269
AT1G72160	Sec14p-like phosphatidylinositol transfer family protein	252.22	219.383	210.036	169.389	123.005	113.601	116.107	125.274	177.11	170.388	143.412	151.984	129.087	102.113	95.6532	85.783	148.569	141.939	181.858	190.585	126.058	149.277	142.036	122.856	238.911	203.105	253.393	204.752	136.368	97.3982	110.936	74.6936
AT1G72170	MICOS complex subunit-2C putative (DUF543)	32.0299	53.1604	53.6868	NA	35.5548	30.7149	28.2058	36.9759	79.896	59.0273	78.1277	52.881	37.7035	59.2055	37.7166	24.6454	NA	71.9627	69.9869	67.9627	46.1252	45.8806	48.5066	44.1278	63.1014	70.6236	76.5969	56.5732	63.191	56.9551	52.1344	46.1453
AT1G72330	alanine aminotransferase 2	68.8167	87.3571	131.548	96.181	80.9083	78.0046	70.3433	83.2452	71.9568	49.9762	61.6223	46.524	66.8216	68.1752	66.6849	60.1758	89.0778	74.484	51.6854	88.0726	79.7499	77.7791	59.4707	80.366	75.3068	87.2512	75.8051	95.4673	83.492	64.7624	48.0161	87.0687
AT1G72370	40s ribosomal protein SA	4654.51	4740.85	3971.16	4114.23	3604.67	2911.02	3277.5	3426.56	5747.54	5850.79	6372.03	6063.34	3333.59	4486.42	3525.02	2885.02	3141.58	3710.86	3913.34	3730.67	3113.87	3482.85	3073.25	2696.94	6331.23	6568.63	6340.6	6311.52	4760.12	4006.8	5526.73	4318.86
AT1G72550	tRNA synthetase beta subunit family protein	215.274	208.327	163.854	131.565	180.665	113.695	118.979	142.137	255.01	246.817	224.02	220.662	229.117	228.995	196.478	152.852	114.781	164.065	149.46	185.808	147.353	146.509	136.903	121.151	288.629	272.987	247.376	290.265	205.568	163.223	193.309	178.513
AT1G72680	cinnamyl-alcohol dehydrogenase	671.111	687.649	528.146	584.664	484.252	453.859	502.064	537.258	1624.27	1152.17	1410.33	1398.53	654.418	904.965	901.402	717.891	524.837	607.539	724.711	732.4	553.678	569.282	524.046	500.212	940.484	993.273	935.746	979.853	515.717	472.356	763.734	422.834
AT1G73030	SNF7 family protein	142.057	123.69	110.082	135.939	105.524	87.8649	99.0153	77.5218	109.475	135.685	497.494	73.8059	101.622	119.831	105.723	128.009	87.5997	93.5572	178.493	115.894	102.435	95.2633	85.7706	99.0987	88.0033	141.989	82.1746	157.053	83.2128	91.9843	62.2374	80.1197
AT1G73080	PEP1 receptor 1	243.52	231.347	201.815	154.765	207.371	168.529	189.495	180.114	198.073	161.092	150.322	151.8	159.051	118.886	126.673	95.9338	189.213	211.264	224.844	178.092	148.292	126.405	174.199	150.948	193.059	210.551	134.437	183.554	167.11	156.58	145.665	206.622
AT1G73180	Eukaryotic translation initiation factor eIF2A family protein	70.7236	92.7022	97.2516	113.256	97.5001	99.2423	99.2206	96.722	101.752	102.613	85.6416	82.4222	73.5923	113.507	96.9831	87.1096	93.71	90.592	96.5863	118.756	92.6669	90.046	61.641	84.0258	125.01	100.658	138.851	115.779	114.193	101.154	74.2664	112.297
AT1G73230	Nascent polypeptide-associated complex NAC	125.904	98.1003	138.824	92.8944	125.021	152.454	128.527	130.314	111.511	129.071	114.498	97.7115	179.379	169.075	176.974	177.781	180.805	160.204	192.756	162.269	190.402	194.313	126.082	180.885	112.08	113.992	119.167	97.4459	166.505	203.429	143.883	139.729
AT1G73250	GDP-4-keto-6-deoxymannose-3-2C5-epimerase-4-reductase 1	300.062	258.214	270.919	264.64	250.401	267.267	326.627	339.02	290.53	280.114	252.339	260.988	308.67	267.836	284.821	299.571	223.791	292.565	244.798	268.549	204.05	202.793	256.244	242.369	302.677	268.779	352.899	334.912	251.456	277.674	300.425	337.785
AT1G73290	serine carboxypeptidase-like 5	139.117	128.203	140.239	159.257	147.829	160.14	187.895	220.974	225.413	256.712	257.596	247.34	415.734	222.632	238.535	317.421	179.452	212.784	159.57	225.617	184.45	143.03	160.596	174.739	101.635	101.586	126.663	109.633	146.096	155.301	83.7712	97.1512
AT1G73880	UDP-glucosyl transferase 89B1	88.1347	104.988	81.2847	119.026	55.5653	42.3835	48.3225	50.9595	143.112	98.1255	128.775	121.235	61.8141	72.5458	68.4943	44.623	87.5905	78.8563	90.8035	112.301	76.0198	59.4617	61.4776	58.1928	148.305	152.226	102.173	126.784	80.1919	59.1568	85.7311	61.817
AT1G73980	Phosphoribulokinase / Uridine kinase family	84.6234	67.4577	56.1982	73.2628	55.0357	NA	32.6643	46.0473	84.2428	69.0417	67.2712	80.5473	34.2199	39.5562	50.5902	NA	54.3759	69.2655	75.2159	78.5812	53.2358	64.706	93.2315	51.3749	83.1125	70.3089	128.265	89.684	45.3377	49.0498	57.0418	60.2
AT1G73990	signal peptide peptidase	108.464	140.718	126.263	NA	74.1898	NA	NA	81.534	156.638	127.527	172.314	167.983	100.032	73.2075	82.6475	69.5881	NA	99.5827	135.535	123.766	95.8307	88.3344	90.452	87.3821	180.666	139.919	163.196	155.493	95.4078	78.3268	102.341	NA
AT1G74020	strictosidine synthase 2	478.561	480.408	396.592	399.518	367.701	307.592	288.56	270.587	426.926	334.416	443.21	435.924	416.591	271.478	303.098	300.077	254.331	332.958	310.221	316.705	255.369	259.313	222.965	248.603	252.97	213.223	274.034	239.304	201.817	163.857	171.736	161.934
AT1G74030	enolase 1	2047.93	1468.1	1646.43	1575.56	1090.89	1192.28	1069.55	1503.88	1288.1	1270.9	1267.41	1340.5	1176.21	1050.37	1188.19	1128.75	1229.11	1111.15	1095.3	1060.03	1002.08	989.493	734.876	878.301	981.21	979.102	1223.68	1114.46	910.379	798.312	690.483	913.636
AT1G74050	Ribosomal protein L6 family protein	1496.22	1546.23	1420.5	1343.29	1008.07	873.852	1137.94	991.123	1995.11	1674.19	2092.11	1824.86	739.229	1112.75	974.757	693.285	707.367	1241.12	1097.17	1087.63	813.131	1009.44	875.147	733.168	2634.02	2339.2	2570.61	2387.58	1467.13	1088.71	1785.91	972.335
AT1G74070	Cyclophilin-like peptidyl-prolyl cis-trans isomerase family protein	97.6611	66.9182	108.677	75.683	58.1706	70.6903	79.3578	40.0382	78.3952	68.7241	71.6296	70.7631	100.354	68.7166	81.3386	84.4949	152.018	144.723	138.157	124.3	113.318	96.1555	79.8114	95.9762	63.6809	86.8172	31.285	91.3176	78.4758	92.8772	57.6691	86.7391
AT1G74210	PLC-like phosphodiesterases superfamily protein	361.279	382.287	359.784	380.233	482.382	449.639	375.807	450.699	230.601	293.606	228.715	238.512	412.552	353.049	319.788	328.499	376.177	323.974	338.182	372.118	392.17	322.802	374.934	394.737	326.712	278.391	291.492	291.953	339.349	328.263	234.263	408.372
AT1G74230	glycine-rich RNA-binding protein 5	295.447	285.961	209.309	309.855	386.185	408.967	346.642	398.472	241.151	286.036	208.847	212.235	395.952	394.651	375.25	508.735	442.094	363.198	358.328	310.625	387.983	388.715	371.593	365.82	302.555	256.292	220.876	312.048	440.804	455.112	326.105	478.95
AT1G74260	purine biosynthesis 4	91.1241	43.7341	41.4816	86.8463	28.9525	43.0223	33.6883	32.6497	34.1384	50.5476	31.7399	46.7171	57.3142	49.7957	42.5956	32.9888	30.8518	NA	37.1577	44.4896	22.723	39.1799	22.1161	26.9857	50.8621	53.9801	68.8943	45.6697	39.6776	31.5471	42.9186	NA
AT1G74270	Ribosomal protein L35Ae family protein	74.2245	66.6762	51.0196	65.7184	101.984	101.418	103.716	46.9651	76.5466	59.8071	64.874	47.7111	90.5079	118.715	90.0981	64.8369	131.402	110.579	74.4475	76.1303	102.15	92.757	43.3051	103.227	69.3081	57.5076	69.4732	117.395	147.669	91.3297	47.0473	116.104
AT1G74300	alpha/beta-Hydrolases superfamily protein	110.712	98.4589	139.983	65.5083	39.0358	84.7219	56.0705	91.8914	97.9322	27.9865	122.207	132.093	52.4314	18.2726	38.8835	65.5402	NA	109.801	89.8728	124.955	96.518	91.8137	122.783	77.3012	131.443	76.5159	100.772	129.957	77.0186	52.2786	102.984	NA
AT1G74310	heat shock protein 101	1383.78	1367.71	1316.7	1324.62	1159.15	1186.26	1070.6	1075.17	1585.53	1120.55	1379.29	1412.14	1088.66	1030.54	1154.42	1264.81	1529.49	1497.62	1534.21	1629.27	1553.07	1483.77	1731.84	1646.42	840.373	968.388	854.624	945.835	825.724	914.317	825.621	798.955
AT1G74470	Pyridine nucleotide-disulfide oxidoreductase family protein	84.9092	134.504	106.887	78.8214	98.7428	88.6926	86.0052	84.3123	222.111	302.807	305.685	279.673	291.616	344.648	293.692	293.762	139.671	119.917	107.956	115.038	124.638	117.476	89.8026	98.7142	173.62	157.796	152.243	134.67	164.37	121.092	73.6073	150.262
AT1G74790	catalytics	397.26	308.406	251.509	365.72	377.305	331.307	277.929	315.379	355.328	321.943	411.642	352.379	275.279	280.927	323.256	280.287	329.252	377.337	347.51	374.16	327.2	344.025	320.387	331.276	426.349	429.311	494.553	431.028	355.261	317.54	434.948	462.162
AT1G74920	aldehyde dehydrogenase 10A8	234.261	207.155	218.441	249.337	179.542	166.053	186.326	127.957	189.833	193.837	171.561	180.649	215.722	188.867	159.678	209.928	170.803	205.394	159.976	185.078	167.572	151.764	183.051	177.899	198.918	271.882	184.247	175.312	150.868	169.719	185.347	148.821
AT1G74960	fatty acid biosynthesis 1	705.546	603.997	707.182	567.982	588.491	486.194	504.498	471.701	575.435	531.339	686.641	583.042	538.736	519.495	571.231	523.6	524.659	441.113	386.181	511.728	560.8	546.464	455.503	490.429	642.388	556.518	583.355	658.541	536.187	564.445	521.715	530.754
AT1G74970	ribosomal protein S9	72.3519	93.7165	112.556	65.797	53.2562	65.8125	32.0829	77.5888	149.259	243.258	212.088	189.575	286.794	340.875	212.933	208.136	72.8782	70.2797	NA	46.1373	63.5631	65.7917	66.1879	60.6712	134.375	138.149	102.375	101.534	50.7943	41.65	83.22	NA
AT1G75210	HAD-superfamily hydrolase-2C subfamily IG-2C 5'-nucleotidase	36.0252	44.2779	39.1319	22.0948	36.8194	21.7912	44.2099	44.8554	40.3452	65.0206	44.745	72.1209	49.9315	62.5003	44.1713	52.7273	66.5575	52.1531	71.1357	63.8262	58.4317	54.5036	80.8645	48.1274	56.1941	55.642	60.0669	43.0251	60.1545	55.1603	56.4623	NA
AT1G75220	Major facilitator superfamily protein	97.6991	108.614	97.9552	62.1475	47.5241	47.7503	47.7956	65.026	81.5568	72.1241	108.284	103.848	48.208	52.5059	62.3495	36.8622	73.6905	66.2954	65.6852	107.763	53.0792	50.6949	36.14	40.2209	84.013	120.905	56.984	95.2094	71.0573	67.2879	108.771	77.2728
AT1G75270	dehydroascorbate reductase 2	260.591	263.09	239.474	1298.63	219.677	242.833	305.158	298.413	257.197	356.565	272.004	268.768	591.447	377.714	377.196	425.142	188.043	191.626	194.476	246.078	198.99	182.981	190.75	207.716	231.115	162.634	224.674	348.652	230.921	228.255	203.778	297.95
AT1G75280	NmrA-like negative transcriptional regulator family protein	1904.71	1825.78	2089.87	2049.52	3250.58	4021.1	4680.23	4968.92	2750.17	3840.39	2283.54	2765.14	6618.15	2990.42	3536.68	4354.7	1625.33	1511.47	1527.26	1490.79	1782.56	1715.59	1807.8	1887.26	1005.8	1322.2	1045.8	1150.77	1937.65	2027.05	1548.38	1972.99
AT1G75330	ornithine carbamoyltransferase	156.116	130.281	131.884	72.7454	141.715	111.539	123.178	98.7296	115.457	112.692	131.595	117.716	177.879	156.684	165.596	161.621	122.4	107.051	131.239	138.673	146.016	136.242	134.867	139.688	103.25	119.103	121.258	85.9906	120.54	122.682	125.295	124.591
AT1G75350	Ribosomal protein L31	77.5471	58.8248	106.866	74.8697	75.0556	79.5336	64.5594	68.9154	98.4305	98.224	142.749	150.922	164.733	186.238	190.946	212.417	102.519	105.818	97.5228	87.9545	91.6503	93.571	90.7426	91.7107	75.2084	61.183	NA	71.9169	74.1318	86.062	85.7466	76.7644
AT1G75490	Integrase-type DNA-binding superfamily protein	154.659	180.537	166.319	228.48	130.859	119.505	125.202	156.592	124.318	82.0635	104.696	91.3358	65.1052	59.6295	76.0917	58.3225	187.851	266.752	209.859	267.96	222.198	169.962	181.388	202.25	177.768	162.905	165.386	128.362	141.592	147.373	92.3382	162.994
AT1G75510	Transcription initiation factor IIF-2C beta subunit	48.4359	NA	38.016	NA	45.621	40.0801	49.2267	35.9028	75.8385	53.7383	NA	NA	52.954	52.4703	45.2545	65.2478	95.1577	88.1143	NA	54.831	44.7469	33.7602	42.9446	57.8077	170.762	NA	20.413	NA	44.8796	42.9255	NA	NA
AT1G75660	5'-3' exoribonuclease 3	72.9158	55.1806	59.267	NA	31.6321	NA	41.8087	37.338	77.9639	NA	105.298	113.935	35.3201	45.9876	30.7417	NA	45.2349	92.8109	79.9788	111.532	42.2494	64.0209	27.087	34.6162	75.931	75.8863	75.6525	86.6532	46.3655	39.6108	52.1492	NA
AT1G75830	low-molecular-weight cysteine-rich 67	2122.4	2131.26	2331.58	2237.75	1632.98	1474.92	1259.62	1651.83	3298.33	2515.12	2961.48	2580.96	2269.42	1805.79	2834.41	2431.12	2010.27	1828.89	2109.2	1926.32	2313.53	2197.71	2249.06	2440.41	1894.07	2566.52	1987.07	2605.38	1194.99	1615.48	1886.49	2155.78
AT1G75950	S phase kinase-associated protein 1	264.742	274.653	309.952	314.385	347.196	286.529	288.264	310.288	311.824	281.824	209.617	274.995	425.542	337.749	355.225	316.319	457.067	411.623	393.578	375.014	367.926	380.331	349.794	401.75	269.794	268.973	210.755	255.676	289.769	321.133	251.867	366.103
AT1G75990	PAM domain (PCI/PINT associated module) protein	45.7683	49.6935	NA	34.8964	31.7751	NA	NA	52.6951	52.1445	42.9763	50.1177	36.8585	NA	39.1768	37.0578	26.9144	26.5109	27.5916	48.0996	35.7075	30.9727	32.3128	38.9723	29.396	62.1055	66.1766	68.7086	57.4178	33.9907	32.5552	41.8571	81.6556
AT1G76010	Alba DNA/RNA-binding protein	467.812	515.38	516.496	546.698	741.952	732.802	733.945	684.733	393.923	499.836	397.382	364.113	783.928	730.302	664.237	704.448	703.098	561.503	578.145	529.356	828.417	780.085	926.091	897.349	623.453	617.418	468.828	513.772	807.15	814.517	688.789	1045.34
AT1G76020	Thioredoxin superfamily protein	60.678	80.7988	87.5105	79.8107	44.744	31.3204	49.0464	76.8685	79.7948	36.6177	54.0927	59.8761	48.3299	32.8067	28.7493	39.8801	47.7689	57.7129	32.8334	40.1001	29.9245	24.8553	50.0413	31.7637	67.99	53.5145	92.7326	51.0604	33.1787	48.5438	32.3242	50.2031
AT1G76060	LYR family of Fe/S cluster biogenesis protein	NA	41.8118	52.2244	NA	74.2843	51.2337	57.6592	29.4663	NA	35.7296	32.228	25.5827	51.1485	47.5553	50.079	63.5934	33.143	59.4497	67.4531	51.9241	59.3696	54.6347	59.0341	72.8436	37.2129	NA	NA	26.5795	59.3951	57.1004	40.555	77.9506
AT1G76100	plastocyanin 1	1221.24	1266.09	1204.55	1328.9	1000.01	912.453	972.773	906.034	854.931	822.875	824.957	940.347	784.763	959.331	889.995	1386.08	1844.57	1560.63	1547.36	1612.14	1323.34	1549.27	1621.39	1829.08	919.841	905.457	812.224	1133.33	904.995	1019.66	770.611	743.368
AT1G76140	Prolyl oligopeptidase family protein	73.4811	92.7518	73.5312	48.6864	68.028	63.0926	56.1616	41.7009	84.3763	87.6153	82.0555	80.8269	89.4292	93.2153	105.605	67.2402	45.667	90.7488	68.3168	87.3046	72.4852	84.2269	67.5646	62.2611	95.5924	103.255	97.1135	98.5693	69.3927	68.7255	84.6996	68.8392
AT1G76150	enoyl-CoA hydratase 2	263.544	257.282	184.654	283.272	334.548	264.399	295.579	294.59	386.364	287.696	192.407	299.819	300.014	266.92	288.021	198.084	207.073	220.289	288.974	372.636	287.971	320.859	264.963	282.876	326.296	341.512	322.574	249.03	372.269	373.094	442.393	395.724
AT1G76160	SKU5 similar 5	276.584	310.932	262.832	260.834	190.359	180.262	178.519	225.248	314.569	276.158	272.237	254.211	181.817	200.304	194.154	139.532	185.98	250.807	246.387	248.287	218.732	211.664	202.246	206.522	371.954	334.695	382.273	426.812	211.447	164.763	231.916	156.078
AT1G76300	snRNP core protein SMD3	107.184	122.68	149.118	107.907	92.6141	71.2957	102.018	118.92	120.709	105.698	132.565	143.709	156.771	160.667	138.278	151.711	166.24	134.234	143.523	172.357	146.298	122.569	139.168	127.641	102.235	97.5358	162.43	134.299	115	117.1	93.4392	142.569
AT1G76400	Ribophorin I	88.2943	61.5498	45.8443	47.3309	63.144	64.7852	56.8084	53.3329	76.0372	72.4508	64.5921	70.0292	58.3535	76.0868	59.7925	56.3533	56.2446	57.9402	54.451	69.3183	52.428	60.8278	56.7606	60.7271	81.7483	91.6783	77.055	67.9002	68.6998	63.4691	73.9104	83.976
AT1G76405	outer envelope pore 21B-like protein	54.7752	39.5445	71.6677	34.479	54.0697	42.8461	46.7248	36.5187	49.5267	49.0506	60.4254	39.0954	51.7245	47.4548	55.3428	84.8902	32.8603	24.4754	32.9001	37.9575	23.9771	43.4063	34.2846	49.7594	54.3322	NA	NA	66.3485	26.0761	36.971	41.6022	39.0056
AT1G76510	ARID/BRIGHT DNA-binding domain-containing protein	85.9177	142.787	119.723	128.618	106.72	NA	NA	89.6731	NA	152.215	131.962	101.69	100.887	116.374	92.4402	70.0735	162.769	132.642	96.768	154.92	111.402	108.89	79.9068	139.457	148.234	118.037	105.574	101.249	84.8942	58.7097	NA	134.566
AT1G76760	thioredoxin Y1	24.0061	62.433	20.7126	31.1992	32.3889	52.3016	17.8893	38.3077	33.5348	20.6848	38.4965	18.4452	21.381	40.0301	27.3372	17.4247	60.4029	21.2925	34.1499	38.7809	50.1457	53.7782	36.7008	56.6261	58.5142	38.2536	31.726	36.7925	35.4386	58.5205	35.5555	30.8867
AT1G76850	exocyst complex component sec5	30.7804	55.0947	36.5365	NA	54.2652	34.032	28.2901	30.0511	32.5731	52.2695	49.5593	40.7167	37.7609	47.3338	41.8804	NA	34.3202	65.1716	83.4509	78.2043	61.3626	54.2158	61.9717	61.997	63.0943	75.7984	46.2614	45.2757	47.381	36.2464	51.6482	25.0478
AT1G76860	Small nuclear ribonucleoprotein family protein	309.919	397.685	414.503	456.132	555.909	449.439	546.034	444.165	394.705	480.682	459.593	450.414	673.349	613.726	524.583	674.745	590.381	600.907	665.547	528.177	692.597	564.13	684.887	704.398	459.95	357.715	448.329	354.952	558.562	590.094	430.085	1289.78
AT1G76970	Target of Myb protein 1	75.457	79.8457	97.6581	73.7999	86.2764	76.7082	85.3099	60.2536	79.5527	70.7489	67.2923	80.0438	88.3558	87.017	64.8647	69.012	103.622	100.555	154.623	139.983	120.252	114.311	75.939	122.466	107.927	110.521	86.1347	101.484	120.552	98.5851	107.159	136.986
AT1G77090	thylakoid lumenal protein (Mog1/PsbP/DUF1795-like photosystem II reaction center PsbP family protein)	292.255	249.647	362.107	344.529	313.071	312.28	295.128	279.029	355.156	338.815	341.02	274.462	281.218	309.888	292.809	370.304	553.739	433.046	386.675	503.585	478.616	445.43	384.935	456.463	304.711	339.464	291.601	317.294	348.471	318.403	248.383	366.811
AT1G77100	peroxidase superfamily protein	100.81	94.1838	72.4896	108.196	86.3792	83.7844	80.2964	77.2599	72.5716	53.7956	68.8287	48.5322	74.5285	44.9405	63.2022	75.7346	158.567	151.631	149.706	150.886	147.019	143.882	161.683	165.52	102.37	111.833	146.226	114.166	114.51	112.206	105.19	147.575
AT1G77120	alcohol dehydrogenase 1	4719.32	4425.67	4044.07	4600.73	3423.93	4165.43	3969.83	4143.99	5079.3	4045.21	5598.84	5481.64	5270.05	5259.15	5313.13	5897.92	4623.05	4634.74	5042.17	4933.08	4025.55	4150.09	3867.58	3689.68	5393.64	4700.03	4799.52	4867.78	4457.64	4369.75	5130.92	4557.38
AT1G77180	chromatin protein family	44.3128	68.0973	57.2174	92.4965	47.0479	56.5424	56.8104	51.7745	47.8624	64.7095	47.896	57.9447	50.5216	50.9047	59.6661	62.0959	68.9532	54.9344	50.1405	68.0867	57.2356	56.5892	63.9428	71.2626	47.6042	74.384	35.7735	44.4802	44.786	56.6907	30.6213	30.3068
AT1G77480	Eukaryotic aspartyl protease family protein	181.785	124.233	89.0783	185.648	144.932	151.055	143.958	95.2146	113.162	87.5573	80.8051	163.637	77.8679	48.8204	101.665	97.0057	160.918	129.61	134.027	175.987	162.745	141.971	123.812	138.337	139.989	140.756	145.164	148.175	122.322	104.21	108.158	130.014
AT1G77490	thylakoidal ascorbate peroxidase	241.987	163.595	141.648	161.402	125.044	119.937	171.292	117.717	190.648	202.014	181.698	153.013	175.262	215.651	189.577	170.561	153.044	175.248	140.685	162.33	124.827	124.722	129.541	134.494	204.879	196.304	162.172	203.628	152.664	152.634	158.139	181.653
AT1G77510	PDI-like 1-2	2018.12	1994.38	1978.01	2094.99	2865.07	2632.21	2707.84	2649.2	1931.05	1752.22	1834.49	1788.49	2280.42	2364.38	2383.38	2383.55	2319.69	2076.62	2166.4	2206.52	4007.82	3943.38	3478.52	3835.75	2173.67	2204.84	2220.67	2364.46	4488.13	3917.15	3437.01	4452.53
AT1G77525	defensin-like protein	30.666	32.4092	26.0554	14.6937	6.05186	3.65421	NA	17.0225	32.6271	31.191	45.2257	25.2469	19.7458	4.01428	22.2197	35.4972	47.9954	NA	36.118	16.3019	22.0457	26.0006	14.3143	16.0373	NA	20.882	11.1938	NA	14.3535	20.629	NA	NA
AT1G77590	long chain acyl-CoA synthetase 9	150.186	146.863	122.064	161.386	70.4549	69.8604	51.7579	92.0852	203.862	191.015	290.117	296.302	119.438	170.904	169.105	124.852	121.526	118.384	130.125	145.601	86.3983	112.551	85.6842	68.388	250.333	221.885	237.245	220.686	157.066	117.056	139.506	76.2285
AT1G77670	Pyridoxal phosphate (PLP)-dependent transferases superfamily protein	148.617	162.225	127.753	155.813	193.157	160.813	166.541	212.511	100.413	115.044	96.2824	89.478	182.045	134.029	139.869	167.601	101.009	85.9617	82.3304	83.3731	114.042	120.38	69.9851	114.938	97.007	101.905	81.7394	82.6297	137.807	140.586	106.593	144.439
AT1G77710	ubiquitin-fold modifier	345.755	435.48	473.157	319.094	381.97	397.104	438.968	336.341	257.542	331.77	440.106	456.796	280.071	433.95	375.718	461.428	435.438	483.184	551.042	486.15	447.144	441.701	599.121	472.348	595.606	633.734	488.002	504.35	470.824	502.676	488.509	564.83
AT1G77940	Ribosomal protein L7Ae/L30e/S12e/Gadd45 family protein	312.763	341.709	280.909	410.49	250.552	261.121	268.831	284.963	300.672	347.029	421.479	375.995	339.34	329.101	270.273	246.705	366.16	337.519	265.066	260.502	305.686	299.976	194.021	322.077	324.66	326.746	247.236	367.017	204.627	216.444	187.922	223.68
AT1G78060	Glycosyl hydrolase family protein	87.7904	101.25	107.286	54.1832	102.357	68.625	71.0462	71.6365	146.143	155.015	144.812	176.413	140.83	163.881	138.617	77.9061	62.6182	83.3797	75.554	90.6931	112.138	114.524	111.821	112.203	112.84	106.715	140.098	96.8746	67.9887	62.1575	69.3849	68.9945
AT1G78140	S-adenosyl-L-methionine-dependent methyltransferases superfamily protein	57.2671	164.927	69.8358	NA	47.6726	244.164	66.3661	241.996	62.9869	136.422	74.7853	58.8315	155.584	158.064	176.107	128.499	NA	93.145	75.7479	88.6083	225.984	69.2938	111.803	64.3563	72.3979	72.8057	NA	165.554	169.139	NA	57.7581	NA
AT1G78300	general regulatory factor 2	241.154	203.534	191.173	244.94	136.983	186.88	197.417	211.902	190.907	237.717	193.616	164.129	222.025	174.597	161.012	245.332	239.763	239.737	158.033	182.155	205.983	202.517	214.205	220.182	162.828	160.174	175.668	170.964	131.753	174.177	131.483	76.2524
AT1G78370	glutathione S-transferase TAU 20	2807.76	2718.27	2674.6	3156.77	2951.3	3059.13	3081.9	2922.78	2868.93	2364.95	2763.69	2742.66	2539.07	3171.25	3364.64	4385.05	3215.61	2909.28	3107.76	2802.53	2940.41	2793.9	3020.96	3182.31	2926.78	2884.95	3154.74	3003.94	3179.29	3413.37	2798.42	3816.38
AT1G78380	glutathione S-transferase TAU 19	1564.09	1705.16	1643.58	1455.11	3044.02	2442.11	2757.49	3193.24	1651.27	1880.93	1534.55	1594.86	3620.91	3258.27	2680.68	2518.04	1301	1571.6	1545.81	1454.82	2067.12	2004.8	2334.99	2394.69	1748.8	1968.59	1775.31	1923.07	2135.81	2015.58	2141.68	2894.16
AT1G78500	Terpenoid cyclases family protein	148.335	115.494	109.213	127.669	69.8064	51.4504	66.3887	75.9307	152.106	106.989	131.256	127.071	43.4808	73.5974	67.1696	NA	89.5883	130.176	97.4236	131.482	87.4355	93.4645	88.7456	66.6707	195.532	169.859	174.102	194.698	123.813	76.657	130.323	65.3524
AT1G78520	Carbohydrate-binding X8 domain superfamily protein	292.235	241.505	292.237	263.806	196.65	239.54	175.765	193.911	293.421	198.915	221.787	181.432	216.251	105.304	219.449	274.999	426.916	294.861	337.57	238.217	307.654	340.488	291.263	301.295	233.788	247.606	328.01	270.961	223.799	238.424	223.731	340.698
AT1G78570	rhamnose biosynthesis 1	55.6061	33.2317	31.8286	NA	63.8148	40.692	30.2362	64.8393	30.477	86.1091	64.4256	48.9948	148.501	94.7471	69.6385	60.7278	63.632	56.9008	60.5652	69.8592	59.8243	45.4473	47.3045	48.6284	65.2874	NA	NA	116.918	63.5362	66.0364	68.8362	91.9827
AT1G78630	Ribosomal protein L13 family protein	NA	40.6067	44.5576	NA	15.1548	14.8366	14.2305	NA	47.0009	58.5742	37.4817	30.5006	93.2698	58.3656	57.7817	54.7801	25.7395	40.909	20.9943	26.9925	23.1677	25.7122	23.9495	26.3775	49.7486	38.1085	32.1022	NA	34.8166	25.247	30.5605	39.871
AT1G78780	pathogenesis-related family protein	129.623	130.004	83.2557	267.887	102.179	72.9916	85.354	73.9801	117.275	78.3725	102.824	76.442	94.3531	71.0311	82.336	89.9747	121.614	156.739	128.011	154.996	121.305	115.995	82.3223	114.614	239.109	64.832	52.0856	70.3427	75.4062	77.6984	71.5253	96.6697
AT1G78830	Curculin-like (mannose-binding) lectin family protein	57.9763	59.2668	68.2365	45.6547	51.4551	96.5775	51.3398	61.5902	53.0347	222.688	57.2719	112.003	442.912	386.807	222.54	297.988	92.437	78.7616	124.758	76.1604	70.251	70.9893	83.1273	97.759	56.0709	60.0627	65.9437	72.8038	45.3708	67.655	52.546	45.9096
AT1G78860	D-mannose binding lectin protein with Apple-like carbohydrate-binding domain-containing protein	64.2796	82.2511	66.0796	71.0083	67.4364	60.5515	47.906	60.4341	90.6361	108.391	85.741	112.438	125.066	140.767	95.4001	101.182	60.626	56.818	89.2214	64.2705	68.278	64.3557	69.718	62.1418	52.7518	82.1109	43.1912	79.9286	56.4326	55.6146	60.1461	68.8442
AT1G78870	ubiquitin-conjugating enzyme 35	NA	23.0246	23.0302	NA	35.1652	48.639	56.7742	48.0047	18.7869	23.4066	47.2292	25.0821	52.7631	59.43	57.91	46.8332	34.8463	33.7871	25.6718	32.5221	53.1105	53.1504	47.3385	63.7337	41.6807	NA	10.6795	54.3949	36.8393	57.0352	53.0018	28.43
AT1G78900	vacuolar ATP synthase subunit A	1455.09	1433.35	1470.78	1405.37	1615.38	1536.51	1670.97	1767.84	1540.39	2002.08	1511.85	1503.8	2457.18	2027.39	1916.44	1860.4	1395.22	1363.09	1335.19	1295.33	1413.55	1451.15	1457.74	1431.61	1363.43	1337.72	1292.66	1487.16	1403.65	1458.08	1477.01	1295.54
AT1G78920	vacuolar H+-pyrophosphatase 2	177.085	165.852	114.322	174.975	105.43	68.4297	55.8963	115.599	130.203	92.1471	157.64	157.217	38.5426	63.4973	76.0025	49.5936	122.164	148.299	145.093	212.94	94.2242	92.761	73.4445	59.6327	163.142	251.687	209.512	176.309	153.736	94.7625	136.119	64.2052
AT1G79010	Alpha-helical ferredoxin	283.343	318.585	332.594	311.544	502.452	374.206	384.787	347.154	341.171	323.425	269.478	326.114	461.785	425.016	395.212	435.567	398.53	424.415	418.629	393.304	452.878	421.933	433.394	473.671	374.972	405.028	282.331	320.077	426.004	460.367	331.697	517.99
AT1G79090	topoisomerase II-associated protein	29.3355	43.2569	NA	NA	20.8115	NA	29.4651	NA	39.4603	34.2793	36.9345	42.9764	NA	38.324	32.8067	NA	43.8249	35	31.9402	39.1722	30.6134	33.3445	27.5547	29.5405	36.5612	60.0415	27.9384	44.6817	29.1238	22.6722	39.6297	NA
AT1G79210	N-terminal nucleophile aminohydrolases (Ntn hydrolases) superfamily protein	174.796	216.106	166.782	144.16	163.221	192.288	190.497	127.111	201.629	181.674	147.451	123.247	188.763	160.188	171.833	296.385	231.788	160.866	168.787	195.37	184.109	194.613	212.863	190.818	156.061	133.635	109.93	117.306	141.105	183.829	153.899	183.552
AT1G79230	mercaptopyruvate sulfurtransferase 1	1297.9	1174.86	1300.86	1350.68	1222.66	1197.8	1264.98	1324.26	1194.14	1135.23	1102	1050.91	1244.48	1141	1110.74	1238.74	1516.99	1364.96	1320.85	1340.55	1395.82	1283.96	1219.29	1402.55	972.944	989.687	971.837	1032.82	1041.52	1263.45	975.721	1021.62
AT1G79340	metacaspase 4	270.071	181.176	232.504	231.331	133.42	187.297	127.976	189.029	130.468	211.963	147.115	159.937	181.806	155.038	121.71	138.583	140.456	121.984	115.212	104.403	95.3525	83.3024	126.965	89.5541	72.9147	111.829	114.163	109.586	79.9669	76.8495	90.8959	101.177
AT1G79390	centrosomal protein	58.6524	85.9746	79.168	69.3538	125.927	65.8063	NA	NA	73.5236	NA	84.3494	65.98	117.914	76.6003	64.5114	NA	62.3218	83.2539	70.9709	110.619	102.421	80.8193	NA	101.896	105.655	80.2341	NA	92.3463	81.3039	77.8982	66.9019	110.884
AT1G79440	aldehyde dehydrogenase 5F1	790.581	739.572	720.68	828.313	1071.86	1161.47	1051.88	1123.16	616.354	600.181	530.606	608.303	759.368	671.466	721.489	719.706	720.093	641.882	725.596	708.939	743.146	703.795	897.525	792.708	638.7	614.619	663.548	692.163	885.311	995.419	833.27	1005.73
AT1G79460	Terpenoid cyclases/Protein prenyltransferases superfamily protein	74.5595	83.463	66.4554	38.7118	52.963	42.4986	51.1583	46.2771	102.916	75.0207	112.772	94.1684	58.3061	74.958	65.6332	70.5899	48.0669	69.6506	80.4125	79.7728	58.3538	63.4808	68.6823	49.9519	120.275	128.203	121.912	97.7528	75.4174	67.5276	107.217	108.961
AT1G79470	Aldolase-type TIM barrel family protein	231.04	297.522	207.708	182.467	204.798	249.055	188.843	176.109	NA	809.653	NA	522.132	162.589	177.017	157.546	146.086	275.586	220.076	401.597	258.336	293.48	264.166	337.605	215.942	NA	269.671	249.849	NA	241.801	294.004	384.642	NA
AT1G79500	Aldolase-type TIM barrel family protein	264.492	305.476	322.685	279.526	327.296	252.173	249.051	269.311	252.823	242.141	234.92	230.293	291.139	238.501	251.34	288.36	261.291	295.46	254.343	278.484	250.529	233.99	263.453	245.732	222.281	235.612	270.905	198.68	247.189	265.756	244.978	325.832
AT1G79530	glyceraldehyde-3-phosphate dehydrogenase of plastid 1	96.1642	73.0296	69.7719	98.7861	74.6003	87.7228	79.6002	78.9824	68.8166	121.514	84.9816	68.3795	213.297	142.864	115.224	132.766	107.12	104.759	98.818	97.0984	91.5297	100.265	93.2736	100.508	84.3877	96.5031	89.6423	93.778	87.9637	97.5098	95.7797	114.625
AT1G79550	phosphoglycerate kinase	2999.3	2810.12	2978.34	3396.6	3165.05	3200.29	3186.65	3290.78	2463.07	2586.42	2602.63	2590.1	2933.87	2842.24	2871.56	2826.54	2924.35	2914.17	2480.29	2796.38	3001.17	3128.05	2925.14	3220.78	2550.52	2541.7	2599.38	2604.2	3172.81	3027.74	2817.83	2799.72
AT1G79690	nudix hydrolase homolog 3	4519.99	4426.81	4227.54	4150.09	3585.24	3733.67	3829.97	3884.22	2614.17	2034.07	1729.8	2158.16	1635.54	1148.16	1282.39	1242.66	3250.16	3476.24	3211.36	3364.86	3133.41	3163.83	3285.58	3139.81	3173.07	2678.22	3394.71	3181.56	2338.56	2363.43	2015.23	2204.47
AT1G79750	NADP-malic enzyme 4	208.025	189.318	189.709	186.868	205.825	154.778	228.654	259.369	206.497	178.331	161.319	174.92	172.687	113.319	131.073	103.688	63.5273	61.0798	64.3627	72.2669	52.1815	58.9046	52.3534	51.5165	88.0637	81.9958	68.3003	78.9748	79.1558	77.4861	61.8359	107.242
AT1G79830	golgin Putative 5	27.704	31.7419	38.4044	NA	26.4431	16.9287	25.3191	32.8902	NA	16.605	31.3976	NA	22.7745	27.1399	32.1797	35.1268	31.9428	26.257	25.2079	43.2509	34.2081	37.241	24.0974	36.9012	NA	38.0406	31.6564	24.4044	38.8646	23.43	27.8114	41.5764
AT1G79850	ribosomal protein S17	91.1657	114.98	128.513	75.3837	107.664	127.842	144.601	67.0083	153.438	309.109	277.612	280.491	569.837	614.757	395.06	503.97	234.29	188.253	212.845	194.666	201.815	166.436	176.539	211.486	226.068	219.82	165.19	121.243	163.839	150.705	154.298	220.459
AT1G79870	D-isomer specific 2-hydroxyacid dehydrogenase family protein	257.26	248.621	239.301	246.674	143.323	174.18	163.643	157.62	402.773	368.142	407.071	359.765	203.782	216.994	227.76	166.497	230.502	253.038	280.22	229.808	189.749	193.274	168.719	148.52	355.74	337.517	475.883	410.604	239.697	197.848	259.068	200.751
AT1G79920	Heat shock protein 70 (Hsp 70) family protein	590.946	572.131	529.235	509.869	549.667	492.909	547.864	615.772	508.747	462.934	502.854	479.869	568.758	513.223	502.926	399.362	455.369	491.308	520.638	538.162	461.466	493.25	500.838	475.87	502.437	624.85	520.186	529.827	543.435	472.22	571.827	429.447
AT1G79930	heat shock protein 91	569.685	569.665	472.004	566.864	509.71	482.595	385.031	459.361	509.976	473.962	492.079	389.854	581.76	451.352	500.431	415.033	568.721	516.156	488.119	602.675	460.744	488.639	413.447	452.403	575.103	571.932	510.826	591.138	563.571	448.209	549.689	436.928
AT1G79990	coatomer subunit beta-2	82.7375	97.9227	70.0166	NA	54.6769	31.7747	74.393	60.7994	129.178	88.004	78.608	64.4426	68.0392	83.7444	65.2293	45.664	40.7076	58.5087	70.2542	90.1591	49.8652	45.919	45.3981	60.9377	85.4864	91.5795	NA	69.5934	52.8202	37.2739	68.1042	55.9836
AT1G80030	Molecular chaperone Hsp40/DnaJ family protein	NA	39.6369	NA	85.7926	34.6879	40.3331	27.8837	45.3565	90.0219	51.334	NA	32.8961	61.0027	39.3178	47.8894	65.1565	NA	62.7544	55.8504	55.7581	40.3365	54.8415	49.7836	42.2635	48.6044	84.3181	NA	99.7841	35.3729	37.2433	41.9766	30.158
AT1G80070	Pre-mRNA-processing-splicing factor	78.6537	137.865	64.6793	74.1157	59.3084	39.0639	44.9622	52.3225	127.597	118.628	136.865	147.501	52.3616	59.342	73.6121	NA	72.7215	105.406	96.2609	109.376	65.2382	91.3302	76.8307	40.5837	226.567	147.186	213.671	179.055	99.6213	44.6237	120.329	49.7058
AT1G80090	Cystathionine beta-synthase (CBS) family protein	45.5635	70.5672	69.1223	41.8194	96.5006	58.5714	62.8202	73.3985	106.125	85.2028	136.63	154.408	62.3147	91.2723	83.1825	60.2412	48.4076	72.1913	71.7273	81.976	58.7422	65.689	81.9665	56.2293	122.284	115.006	138.613	102.696	119.213	96.9427	153.187	127.317
AT1G80210	Mov34/MPN/PAD-1 family protein	35.1806	NA	46.7215	59.2076	29.7663	34.3856	41.7821	46.4871	41.5439	16.5438	33.4052	36.3779	33.4364	21.6682	25.6488	32.4371	52.3223	42.9029	38.8592	43.4194	42.4281	45.7642	57.7236	29.4815	24.1309	13.1497	NA	51.475	36.0183	28.754	36.0376	44.7302
AT1G80230	Rubredoxin-like superfamily protein	62.2699	73.9397	78.6452	52.5424	71.2113	78.744	75.1847	80.9005	76.0895	98.6997	106.998	99.4727	138.329	128.887	111.144	118.959	107.879	127.236	73.5115	89.9285	94.075	116.273	79.628	88.8506	66.0626	73.5357	NA	70.6495	81.4692	68.6399	67.2941	70.682
AT1G80300	nucleotide transporter 1	283.507	204.881	335.178	265.868	194.255	157.387	171.6	212.201	217.328	227.951	334.747	312.576	131.598	198.576	224.924	114.845	103.577	156.312	158.482	189.843	120.455	122.901	109.004	79.1031	265.863	239.488	336.059	236.842	270.799	157.732	240.517	211.677
AT1G80360	Pyridoxal phosphate (PLP)-dependent transferases superfamily protein	54.4536	46.1188	57.0893	42.934	52.1246	48.2823	63.4588	72.7935	43.2123	71.1389	72.4648	61.8255	86.1955	82.5547	79.0972	67.6003	38.4868	42.7445	46.7486	38.6606	49.5063	41.2566	74.0461	46.1081	59.6349	69.0959	60.9652	36.8528	57.648	88.8792	48.5795	68.3098
AT1G80410	tetratricopeptide repeat (TPR)-containing protein	312.93	258.715	290.245	332.5	211.58	201.016	221.817	188.96	274.656	290.145	245.42	245.383	218.676	248.518	225.439	153.736	231.36	254.114	240.694	243.811	241.674	211.984	228.186	220.657	352.338	338.666	353.214	339.769	272.291	194.083	266.758	219.401
AT1G80460	Actin-like ATPase superfamily protein	88.3203	83.1653	84.5377	90.9813	92.5769	61.5664	90.5346	73.0866	170.075	244.433	222.629	150.849	201.77	215.714	200.285	162.504	111.008	93.6241	106.011	104.231	123.744	110.831	108.728	106.314	181.695	179.96	186.386	127.703	104.663	90.5653	126.665	106.487
AT1G80490	TOPLESS-related 1	145.831	142.314	119.369	129.63	126.754	92.769	108.249	92.4641	185.924	196.299	167.391	169.233	153.282	181.532	150.517	111.598	115.68	156.93	144.752	169.516	123.238	138.763	107.889	128.116	232.582	181.329	180.299	185.649	135.305	97.4523	167.649	161.35
AT1G80500	SNARE-like superfamily protein	30.9849	52.8688	NA	40.2548	39.5662	43.2169	21.3589	31.6166	129.494	68.008	128.885	94.4466	29.8767	60.5887	56.1671	NA	51.0086	50.0742	129.68	52.5182	10.7864	18.0558	25.1959	NA	78.9379	136.67	107.348	75.6041	46.5829	78.6956	126.198	56.3613
AT1G80560	isopropylmalate dehydrogenase 2	86.4788	71.7444	80.8573	105.231	108.92	117.893	108.353	126.265	99.6128	118.684	124.361	98.8251	170.605	165.598	147.716	127.157	96.209	90.7151	76.1861	92.317	112.416	123.521	92.8232	113.972	110.342	93.6098	97.0848	90.3942	129.499	137.355	88.685	117.674
AT1G80600	HOPW1-1-interacting 1	181.897	202.56	233.558	190.797	319.554	335.739	308.844	352.418	213.982	332.189	273.104	308.641	390.231	411.079	365.778	462.817	195.366	192.167	157.833	213.481	218.583	241.638	226.569	243.921	262.12	294.025	238.803	318.221	269.5	287.87	230.037	331.878
AT1G80670	Transducin/WD40 repeat-like superfamily protein	57.2252	61.8768	64.9294	63.9523	47.6981	49.5813	53.0697	44.2001	60.0856	82.6122	73.8485	85.0897	80.0527	79.3432	82.4798	78.2067	106.789	64.3615	99.1417	70.8048	55.7031	63.9324	65.4279	55.6414	80.2757	119.645	55.4683	86.9959	64.2832	73.1807	63.4679	73.4343
AT2G01140	Aldolase superfamily protein	2914.67	2919.99	3114.36	3450.63	2983.18	3252.53	3304.62	4090.86	2603.4	2455.43	2351.47	2648.95	3033.29	2619.76	2730.24	2588.28	2950.17	2237.61	2405.38	2240.72	2407.42	2382.78	2380.88	2428.76	2177.83	1995.97	1995.74	2122.89	2544.81	2620.51	1905.52	2825.8
AT2G01250	Ribosomal protein L30/L7 family protein	3479.59	2972.02	3335.28	2647.65	2098.15	2309.18	2035.92	2672.24	3510.01	3061.81	3842.96	4681.47	1691.98	3008.32	2943.41	1713.54	2000.01	3135.58	3215.45	3343.62	2308.33	2038.48	2295.28	1649.52	5261.59	5121.11	5372.19	4665.37	3653.78	3094.3	4357.68	2821.79
AT2G01350	quinolinate phoshoribosyltransferase	77.0684	87.4575	64.7323	85.505	78.9223	68.7135	83.012	79.4856	95.6252	78.1566	82.0569	104.603	80.5512	111.945	90.5601	80.3393	82.754	101.037	65.8089	65.9998	79.8382	88.4792	73.4729	73.5573	108.282	111.519	104.281	142.653	133.238	115.572	169.724	120.674
AT2G01470	SEC12P-like 2 protein	186.716	173.732	144.786	108.105	109.098	81.1107	91.8876	95.7132	199.72	172.688	190.058	221.591	101.731	111.831	127.382	85.2127	136.507	130.827	140.396	162.865	113.523	120.963	105.721	87.7956	213.301	222.48	179.23	222.487	148.823	143.969	188.192	147.385
AT2G01490	phytanoyl-CoA dioxygenase (PhyH) family protein	81.1737	64.5884	95.1862	69.4708	81.8757	112.063	105.405	95.153	136.371	123.753	115.028	118.392	160.324	129.705	150.084	130.639	134.963	108.328	101.215	142.178	129.816	117.098	137.997	139.948	86.0135	72.7826	114.726	105.714	99.6369	114.619	92.3992	143.779
AT2G01630	O-Glycosyl hydrolases family 17 protein	155.238	135.386	122.325	135.496	90.0466	78.4741	84.9991	95.3099	137.728	118.492	129.983	117.099	78.3746	92.7011	92.6687	66.8247	105.221	141.327	151.071	138.59	94.6874	109.513	107.628	95.663	133.602	151.055	109.815	107.579	74.1535	76.2432	100.23	96.1555
AT2G01690	ARM repeat superfamily protein	49.715	42.1354	33.9322	49.9179	32.976	39.0948	27.4843	NA	57.7093	59.7414	61.995	76.6268	18.6095	42.6308	31.7611	NA	49.7036	88.7236	90.5233	94.5509	61.3455	68.4391	50.0752	46.2232	88.87	74.0342	96.1778	75.8484	56.5855	39.8638	67.9684	NA
AT2G01720	Ribophorin I	68.5746	70.6256	58.0961	NA	47.1859	32.9872	20.2104	NA	91.6527	66.0066	55.6795	45.8388	29.9485	62.4436	45.5538	34.626	NA	47.2714	49.8892	66.1283	52.6186	46.6861	48.0459	32.9524	130.974	83.7858	90.9816	95.1211	60.5602	44.0156	69.0279	59.1284
AT2G01820	Leucine-rich repeat protein kinase family protein	48.7283	37.8385	58.4763	NA	40.0292	56.8157	32.997	42.9627	66.2665	53.4312	44.8774	53.9276	37.7691	29.5486	33.3795	28.1795	31.3754	54.106	25.5313	42.9262	40.7091	39.7763	38.4035	36.8177	55.3429	43.938	NA	42.4258	28.1898	28.4014	34.0253	19.3846
AT2G01970	Endomembrane protein 70 protein family	35.5207	9.66574	17.7843	NA	11.2353	13.0471	9.24439	11.0878	13.0091	5.61584	19.8094	16.7968	13.2409	8.27822	10.7063	7.36916	9.56378	11.0406	11.3173	7.92281	10.6899	14.9221	10.0883	7.34341	20.4997	15.3851	41.9732	NA	17.3221	5.07055	16.6082	8.68312
AT2G02040	peptide transporter 2	114.694	119.336	127.247	126.215	68.3538	56.0894	55.4476	67.102	84.3647	117.694	68.2782	76.7839	28.2305	30.3252	42.7058	26.1354	55.0738	105.084	120.192	104.028	51.8758	62.4293	80.2434	52.0034	84.9226	109.543	118.267	102.184	59.6869	51.1863	82.5181	38.6059
AT2G02100	low-molecular-weight cysteine-rich 69	43.7134	48.5708	74.8868	74.3484	6.15083	24.5633	9.31417	14.6454	32.4016	33.0106	46.221	20.243	16.7957	6.1921	17.4104	31.3489	86.2316	72.7997	42.4819	42.6866	33.1083	21.7834	31.4536	49.1512	50.6582	52.376	40.2396	58.8281	17.4736	29.6729	27.4033	11.5996
AT2G02120	Scorpion toxin-like knottin superfamily protein	104.838	77.1784	76.5719	30.2753	149.774	88.1935	92.2352	63.7526	13.114	16.0841	4.12108	1.23483	5.11021	6.6298	25.5738	8.91888	56.4416	60.5193	81.2018	70.7532	203.864	114.992	45.0347	156.878	36.0299	39.9129	17.8742	12.5963	43.7016	19.6751	17.6645	13.4086
AT2G02130	low-molecular-weight cysteine-rich 68	42.5246	12.5554	26.0871	16.5833	22.1641	5.78906	10.5487	21.9115	32.9249	NA	24.4444	17.0696	5.14864	6.78579	17.0954	16.7674	22.4298	69.3177	29.0212	19.1126	48.2449	34.9466	26.6545	39.2332	16.697	5.267	61.3817	10.2782	19.5614	28.4168	18.0543	13.3078
AT2G02390	glutathione S-transferase zeta 1	575.173	596.901	587.067	585.337	763.24	790.273	810.895	814.715	764.118	667.339	610.714	646.076	672.523	678.409	778.186	912.062	593.436	601.455	630.694	615.013	646.491	637.212	690.835	711.527	461.756	493.319	460.349	560.408	609.072	640.662	655.492	790.716
AT2G02470	alfin-like 6	192.189	188.465	187.266	191.789	137.144	104.48	127.213	123.553	228.627	197.946	177.138	232.626	113.192	154.103	175.508	62.0012	199.135	208.39	225.056	226.442	180.145	183.772	202.772	194.86	213.218	213.808	261.569	166.933	126.131	105.385	101.441	96.3799
AT2G02500	Nucleotide-diphospho-sugar transferases superfamily protein	62.8679	97.6058	98.8654	110.639	107.777	84.0042	70.0893	109.641	120.184	95.5231	98.3498	94.4236	117.395	134.815	123.811	142.768	90.3571	98.7894	87.3008	123.634	149.559	110.2	101.833	122.732	73.7176	67.8277	59.8276	58.2183	89.6701	76.8411	66.7642	159.236
AT2G02560	cullin-associated and neddylation dissociated	137.231	183.028	97.6274	94.221	123.095	58.0702	77.8893	95.1795	198.408	168.766	178.825	212.03	77.9318	96.9468	126.174	37.5342	134.128	137.953	158.153	169.182	116.233	130.165	99.6012	67.5614	300.39	203.697	204.42	265.232	182.385	107.593	236.44	218.162
AT2G02740	ssDNA-binding transcriptional regulator	148.876	152.942	162.567	150.286	128.624	116.214	91.9513	138.823	191.753	211.102	240.215	162.405	170.579	191.745	178.964	166.603	134.253	146.585	136.527	119.246	161.705	162.729	160.437	171.479	182.896	212.889	228.449	182.287	134.871	161.354	160.31	153.016
AT2G02850	plantacyanin	1299.55	1026.9	1165.92	1185.75	1434.1	1055.46	1676.63	1558.91	930.002	1100.11	1144.43	828.137	1791.7	1037.71	1450.48	1658.45	2726.89	2736.67	2427.23	2754.86	3011.81	2623.99	2651.38	3421.85	1060.91	1222.57	1034.31	1602.22	1118.75	1194.37	1538.87	1045.77
AT2G02930	glutathione S-transferase F3	1935.67	1982.62	2065.75	2032.89	1705.22	1512.61	1402.64	1349.21	2991.85	3016.49	2251.18	2577.61	2381.66	2273.23	2125.15	2868.35	4572.58	3352.52	6447.42	4449.97	4322.83	4605.98	8335.9	5924.08	3269.03	5211.84	3189.63	3891.94	1815.35	1989.23	2622.59	3081.68
AT2G02990	ribonuclease 1	474.443	403.948	365.85	323.576	274.514	257.293	203.454	175.863	151.275	241.984	81.639	79.6796	219.276	103.366	167.794	146.975	223.672	192.641	201.559	175.733	194.605	179.221	120.343	179.917	216.449	186.657	186.543	294.437	203.018	139.14	167.115	261.228
AT2G03090	expansin A15	71.6521	72.4141	89.0875	115.367	64.8147	77.5294	83.2374	131.816	69.8087	74.8335	50.5254	76.5954	32.8716	42.8939	38.3327	65.4532	24.957	38.2232	45.9712	26.4123	42.805	59.0346	60.2512	47.6813	113.129	172.192	140.118	129.443	109.866	146.951	132.507	89.4033
AT2G03120	signal peptide peptidase	544.289	552.38	401.33	490.69	372.76	393.562	317.522	392.87	659.82	504.997	673.851	1007.6	140.002	361.414	359.935	308.516	329.135	479.188	636.055	605.081	308.483	356.988	411.213	258.689	1191.25	1119.56	1325.81	939.965	722.771	602.904	838.452	509.493
AT2G03440	nodulin-related protein 1	168.343	145.189	165.763	124.105	157.817	139.823	110.132	126.637	190.163	322.124	166.373	164.411	200.218	308.989	179.988	252.929	221.255	239.208	189.848	256.11	234.137	203.446	196.401	237.39	120.919	119.48	57.1335	127.159	116.978	126.435	120.162	110.585
AT2G03505	Carbohydrate-binding X8 domain superfamily protein	22.1219	48.138	41.295	NA	44.4383	41.9714	33.9366	33.5838	32.4948	NA	27.4106	31.1743	35.0739	NA	33.2629	32.2866	59.7898	55.2838	49.2069	51.1013	48.5478	54.9868	37.7599	49.3776	23.936	40.5552	NA	21.0755	34.2216	33.7293	33.2226	NA
AT2G03510	SPFH/Band 7/PHB domain-containing membrane-associated protein family	214.552	288.558	252.706	214.441	250.689	172.432	204.325	234.682	264.636	251.092	282.017	333.045	270.877	258.872	257.718	220.382	213.461	287.219	287.906	287.501	305.471	258.508	267.046	264.12	330.261	287.798	345.966	297.1	276.53	236.081	306.101	320.203
AT2G03640	Nuclear transport factor 2 (NTF2) family protein with RNA binding (RRM-RBD-RNP motifs) domain-containing protein	52.1381	47.7388	67.2279	NA	46.9042	49.488	37.5735	48.5971	50.4268	36.2293	NA	76.3268	48.6527	51.6757	43.5704	52.1044	41.8093	51.8596	44.6893	43.9992	43.4306	39.8881	36.8228	53.2046	28.7277	50.5725	51.9867	60.1799	49.6726	50.5616	48.1152	57.6898
AT2G03680	spiral1	43.2185	33.7672	42.9641	59.7902	44.8315	53.3737	60.0166	40.7665	39.6105	80.8898	47.3225	33.1718	85.9444	78.7368	54.3692	88.1838	82.8577	110.225	65.172	75.8754	78.0945	63.2597	81.4797	87.0505	54.4873	29.3499	NA	35.6037	72.0679	75.6912	51.8169	33.5924
AT2G03690	coenzyme Q biosynthesis Coq4 family protein / ubiquinone biosynthesis Coq4 family protein	69.1934	83.0286	90.2762	90.448	99.5192	119.651	82.7109	97.0675	86.9254	82.8749	74.8651	79.1983	88.4912	87.4282	77.2109	89.5523	93.4328	100.96	111.741	95.5741	119.55	95.1946	112.792	90.3953	86.454	92.8792	93.7229	63.5383	115.844	90.4162	90.6801	104.038
AT2G03820	nonsense-mediated mRNA decay NMD3 family protein	58.747	67.2001	48.8195	70.5647	78.8698	59.3318	78.5043	NA	70.7788	89.2632	76.1418	93.3983	79.3214	71.4973	77.7052	NA	58.5057	68.7402	107.436	65.2451	58.267	53.0038	54.5704	78.7749	117.222	109.036	68.1469	77.8123	59.0907	82.4306	72.1773	72.5557
AT2G03870	Small nuclear ribonucleoprotein family protein	217.038	383.733	330.591	273.873	458.202	503.382	388.558	443.436	329.965	348.441	338.219	361.304	353.041	253.459	386.443	519.72	340.712	281.238	280.785	305.687	412.332	447.851	583.134	552.327	299.759	321.983	NA	429.513	509.664	627.48	372.205	784.554
AT2G04030	Chaperone protein htpG family protein	177.228	183.605	180.919	169.792	190.381	209.044	201.906	215.877	152.663	202.905	237.645	212.076	280.894	283.067	263.624	253.759	133.237	168.902	208.369	182.472	185.404	152.22	194.205	155.009	175.225	221.757	212.024	191.349	177.308	186.761	202.94	163.374
AT2G04350	AMP-dependent synthetase and ligase family protein	99.0029	92.6471	86.0439	106.259	60.4627	50.3175	55.8945	54.6302	94.1342	83.3977	107.103	97.9263	43.4393	43.9743	48.9642	39.1692	57.8599	65.1847	94.2533	92.5372	60.9431	57.6095	61.1031	46.8965	102.679	86.7896	128.24	112.917	58.9619	49.5487	72.2409	47.1783
AT2G04390	Ribosomal S17 family protein	1318.65	1329.98	1321.5	1369.45	2203.4	1926.1	2001.23	2294.86	1180.74	1310.58	1108.09	988.254	2016.59	2005.88	1986.13	1786.51	1645.92	1609.84	1626.72	1642.58	2236.55	1869.96	1988.61	2350.04	1680.78	1559.07	1540.58	1627.88	2255.83	2078.31	1595.95	2547.63
AT2G04400	Aldolase-type TIM barrel family protein	87.7885	89.1984	107.784	76.2435	103.211	92.3981	82.0768	75.1173	113.299	104.352	109.934	98.5015	91.0281	90.3477	106.595	102.144	85.5323	95.2057	98.0912	106.582	98.3342	95.8807	75.5704	91.959	136.923	144.65	149.836	110.064	107.234	92.5497	136.59	118.318
AT2G04520	Nucleic acid-binding-2C OB-fold-like protein	155.302	118.266	169.143	85.4013	168.254	167.217	136.878	155.345	171.715	130.969	171.748	72.6667	228.897	237.249	236.851	184.575	220.268	168.859	115.951	139.452	159.185	172.051	143.52	168.148	132.095	147.738	97.594	143.344	181.28	178.554	151.146	160.178
AT2G04690	Pyridoxamine 5'-phosphate oxidase family protein	409.879	432.42	419.906	466.755	370.114	387.277	308.604	348.112	533.715	532.728	511.963	444.072	407.433	381.454	469.393	500.074	569.772	456.405	409.48	608.654	504.167	501.326	531.9	563.598	346.002	412.727	356.984	394.287	333.457	322.66	339.338	391.46
AT2G04700	ferredoxin thioredoxin reductase catalytic beta chain family protein	70.8868	53.0897	75.8489	60.3864	94.3733	82.9328	68.3408	99.8737	68.2178	79.191	60.2731	53.7835	106.325	82.7249	128.303	95.7813	75.1775	75.9867	53.4362	74.8553	104.313	99.1624	86.7586	87.327	78.5828	50.6537	NA	88.7861	114.4	82.9094	58.9766	104.413
AT2G04880	zinc-dependent activator protein-1	31.2142	NA	NA	67.604	27.0257	27.0123	30.375	29.4163	48.9164	33.4543	27.8795	NA	50.5137	30.1106	38.3639	27.9883	41.5216	49.2579	29.5898	58.2917	44.8794	44.6146	33.1293	43.5375	42.3651	59.1946	NA	35.2007	21.1332	31.9976	35.1476	46.937
AT2G05580	Glycine-rich protein family	439.577	356.455	479.975	326.733	819.329	925.989	980.743	887.367	89.2073	183.977	150.662	145.625	499.862	713.286	843.677	351.27	187.074	199.693	201.544	213.862	616.901	498.695	521.925	638.345	211.249	215.306	187.127	197.071	909.435	861.931	792.137	685.098
AT2G05710	aconitase 3	1003.58	882.509	735.415	748.485	654.948	727.765	734.524	685.749	825.698	807.77	715.613	745.927	625.918	658.734	644.162	565.004	624.33	659.733	698.524	728.666	615.077	652.199	623.573	629.279	715.625	848.752	714.019	807.594	560.658	445.395	634.308	483.519
AT2G05830	NagB/RpiA/CoA transferase-like superfamily protein	123.433	81.484	97.4093	82.2465	106.783	64.4616	79.1067	73.4471	114.031	119.753	110.712	105.44	117.781	159.911	103.39	91.6932	77.2262	115.771	86.5288	136.436	140.731	116.613	142.859	147.639	118.235	129.404	98.153	119.543	103.918	97.9607	109.143	97.3924
AT2G05840	20S proteasome subunit PAA2	1057	1085.48	1046.64	969.998	1166.98	1284.95	1318.85	1301.13	1295.25	1269.42	1232.88	1244.3	1411.25	1286.96	1337.96	1643.15	1009.58	1042.32	874.657	975.007	937.137	948.13	919.849	1014.48	939.47	1004.27	922.244	944.003	1139.88	1217.24	1045.28	1219.77
AT2G05920	Subtilase family protein	557.456	584.968	523.274	586.704	613.017	663.494	641.331	640.598	459.056	429.552	477.56	434.121	547.354	393.531	441.504	409.029	571.486	469.646	440.291	439.798	480.03	468.531	481.046	519.168	368.102	358.512	457.656	371.62	375.046	337.754	303.557	420.376
AT2G05990	NAD(P)-binding Rossmann-fold superfamily protein	5717.77	5410.32	5787.19	5672.49	5199.82	5240.57	5619.23	5611.58	5259	4583.58	5561.68	5089.68	4919.35	5282.92	5173.61	5896.53	5805.75	5444.06	4718.02	4420.97	5635.17	5968	6077.37	5919.79	5033	5048.93	5860.34	5312.84	5309.06	5365.54	4536.92	6772.71
AT2G07050	cycloartenol synthase 1	169.522	177.036	127.987	128.736	92.7051	70.5453	73.5625	70.4529	219.216	161.183	235.954	246.824	65.265	89.6855	109.193	72.5998	102.655	136.852	136.167	166.233	101.368	121.336	109.077	86.8273	235.717	231.457	212.832	214.392	122.764	102.819	171.733	45.0073
AT2G07340	PREFOLDIN 1	NA	47.9079	60.479	NA	50.4222	41.6647	33.2564	59.4718	NA	33.98	28.6016	19.0001	47.8483	52.5658	55.3135	55.669	NA	37.0965	31.723	47.3561	58.2733	49.5366	46.0675	55.3657	43.147	58.6829	43.008	43.0344	59.871	41.2052	42.8205	59.8322
AT2G07689	NADH-Ubiquinone/plastoquinone (complex I) protein	214.77	325.852	280.902	299.022	333.216	179.318	196.01	203.956	315.514	416.922	452.224	414.993	119.87	210.382	247.463	NA	190.868	242.096	275.794	350.441	188.743	203.491	216.826	150.105	453.74	466.207	542.395	386.275	452.083	293.731	441.487	593.377
AT2G07698	ATPase-2C F1 complex-2C alpha subunit protein;ATP synthase subunit 1	3552.52	3321.22	3088.26	3029.28	3487.31	3368.09	3522.45	3264.34	3439.11	4431.67	3816.46	3891.96	5810.29	5338.61	4799.24	5461.75	3381.15	3052.5	3206.8	2906.34	3145.18	3213.79	3429.92	3156.95	3528.92	3248.79	3849.15	3628.14	3881.91	4022.29	3539.61	4588.13
AT2G07707	Plant mitochondrial ATPase-2C F0 complex-2C subunit 8 protein	323.974	321.097	284.974	306.81	202.903	176.182	186.609	185.007	460.647	535.683	561.538	478.079	272.289	386.669	354.133	264.928	265.806	316.642	292.438	326.239	226.118	261.683	219.925	168.618	501.535	419.669	409.756	383.767	280.175	272.6	351.636	309.452
AT2G07727	cytochrome b;apocytochrome b	539.783	484.078	428.228	451.643	246.534	252.295	293.195	309.813	636.384	699.732	818.561	754.621	147.104	272.961	308.589	143.256	420.366	412.364	505.228	469.917	244.502	188.232	236.491	178.349	762.067	833.889	749.23	665.86	480.559	404.38	642.941	513.356
AT2G07785	NADH dehydrogenase family protein;NADH dehydrogenase 1A	37.1449	10.0733	NA	NA	9.28881	12.9632	11.7989	NA	9.18134	34.4736	33.1385	37.071	5.88861	11.1321	14.6057	13.9993	12.4054	14.4696	28.3202	13.728	14.3273	21.1195	NA	10.3048	NA	15.8496	46.6786	13.4232	8.06261	12.1708	12.67	7.3497
AT2G09990	Ribosomal protein S5 domain 2-like superfamily protein	2315.04	2867.86	2625.75	2435.21	2584.23	2474.85	2455.85	2906.08	2591.27	2637.22	2847.69	2912.76	2303.56	2552.62	2270.83	2343.97	2006.68	2169.29	2260.75	2131.33	2343.79	2227.45	2478.33	2371.55	3623.53	3558.14	4060.71	3370.3	2627.62	2519.33	3043.14	2657.11
AT2G13360	alanine:glyoxylate aminotransferase	105.313	70.6907	46.9347	NA	40.5556	91.0295	53.8988	57.6201	168.454	303.756	146.343	152.474	206.155	324.329	182.266	134.925	NA	38.5962	49.2974	67.4034	44.2688	55.7109	77.2591	42.215	99.7682	111.257	99.0257	140.844	71.1656	54.73	65.826	NA
AT2G13560	NAD-dependent malic enzyme 1	34.7236	48.1641	28.2437	NA	28.9094	35.5634	35.1672	37.3823	43.1339	84.0871	58.9636	55.1943	132.725	126.409	93.1751	83.7722	17.1774	28.2431	NA	34.1745	33.1599	32.8261	22.6026	27.2583	18.9413	44.2998	NA	36.3057	31.3194	23.5942	22.6964	35.5547
AT2G14120	dynamin related protein	32.8499	16.0966	33.4264	NA	20.5801	18.0856	13.4723	20.7724	27.079	15.567	24.544	5.38289	24.9135	28.1059	29.0681	24.1373	29.3204	20.9951	23.657	NA	26.6733	27.8319	21.7704	33.4065	13.0576	20.8111	15.4824	21.9431	22.5279	20.7844	15.7952	25.6252
AT2G14170	aldehyde dehydrogenase 6B2	910.083	975.365	915.18	797.229	942.359	801.619	883.343	843.675	951.712	975.698	862.207	988.994	875.318	805.16	861.253	864.014	736.212	705.403	731.016	714.643	729.075	745.012	677.838	724.358	800.611	711.085	730.738	663.596	762.63	776.414	718.71	744.288
AT2G14260	proline iminopeptidase	478.629	577.803	620.931	519.439	705.23	575.736	619.673	630.625	704.319	656.586	585.815	525.826	602.167	618.346	655.223	591.544	610.48	595.631	496.056	599.794	631.223	594.013	614.457	632.225	589.57	650.249	727.79	562.966	710.623	639.588	528.874	719.088
AT2G14285	Small nuclear ribonucleoprotein family protein;small nuclear ribonucleoprotein F;small nuclear ribonucleoprotein F	35.0095	28.5833	NA	45.3986	14.5821	35.3674	28.6381	39.2124	75.109	87.8429	48.2559	58.5541	52.2778	90.962	62.2562	68.3538	44.3872	44.9604	45.7886	25.9127	41.776	31.6938	28.7186	28.6494	82.2726	80.8007	NA	22.445	35.8971	42.0436	75.8804	40.2005
AT2G14520	CBS domain protein (DUF21)	68.7324	61.2598	56.9334	98.6012	72.8867	61.6643	40.4796	41.7341	46.8389	46.9589	46.8572	85.4299	16.309	21.2467	31.3781	29.973	59.3853	84.2386	42.0714	88.9066	87.184	66.4299	48.3806	64.6838	59.5382	68.9793	93.7054	77.6364	80.1751	37.7725	57.5355	38.2698
AT2G14720	vacuolar sorting receptor 4	504.866	506.866	460.82	404.611	583.116	470.023	363.725	386.463	408.635	282.771	321.168	286.523	250.842	219.797	238.444	194.784	357.258	376.492	247.774	432.622	403.88	443.831	299.818	394.286	352.111	336.092	314.178	440.986	317.254	288.601	255.807	364.435
AT2G14740	vaculolar sorting receptor 3	2948.14	2935.75	2821.65	3037.78	2688.31	2941.08	2514.51	2696.98	2334.49	1738.95	1650.8	1840.58	1650.14	1266.67	1719.08	1389.69	1866.07	1769.1	1706.17	1825.85	1668.89	1711.28	1466.01	1687.09	2174.34	2428	1845.3	2174.52	2078.73	1787.84	1752.24	1820.02
AT2G14835	RING/U-box superfamily protein	87.7253	76.4433	79.1737	69.5182	44.3274	35.1791	21.3184	23.5042	70.3735	53.8996	59.078	46.2461	34.0143	33.6683	35.3478	23.1146	43.7903	50.9911	52.8034	60.096	42.304	51.2704	21.5658	29.5273	51.8629	58.7531	65.038	54.6058	49.6234	51.5926	37.6868	40.3855
AT2G14880	SWIB/MDM2 domain superfamily protein	277.732	353.41	317.47	329.276	373.494	340.908	314.237	367.322	372.479	449.599	334.184	403.539	555.791	608.322	611.741	498.394	404.878	395.806	484.937	429.007	390.429	369.037	435.018	464.414	441.33	491.629	518.887	474.857	394.987	430.149	332.555	628.66
AT2G15010	Plant thionin	810.732	563.021	628.702	568.563	1936.07	1354.04	1097.86	1477.38	178.602	89.4431	88.1315	80.714	122.766	157.67	341.934	268.982	425.569	482.834	477.248	616.216	1517	1416.8	915.211	1460	314.409	251.764	121.911	231.308	1543.22	1360.65	1194.3	1761.53
AT2G15290	translocon at inner membrane of chloroplasts 21	22.1857	15.2977	14.5565	56.8576	18.8811	9.68158	11.5428	33.9782	36.1198	39.163	67.2025	46.3167	15.3329	45.3186	37.1783	18.1836	53.0943	16.4661	13.3971	32.9885	37.4217	22.5766	20.6077	15.7285	25.1808	23.4391	32.543	38.0847	27.0647	37.2966	31.2154	26.8778
AT2G15430	DNA-directed RNA polymerase family protein	170.072	216.302	192.628	239.181	289.88	243.482	193.987	190.615	182.944	157.487	201.66	197.268	301.762	263.23	282.093	241.541	237.929	199.685	247.304	249.139	267.282	280.624	224.369	294.799	219.98	238.611	NA	211.6	206.951	241.968	210.86	298.816
AT2G15570	Thioredoxin superfamily protein	104.532	94.7439	92.0365	101.077	103.759	97.7135	101.588	87.3275	77.7714	118.881	92.4598	82.6539	103.038	113.91	118.91	135.478	143.728	130.714	152.159	111.435	112.516	138.219	118.008	127.898	154.736	167.627	103.106	112.373	126.844	109.517	81.5824	232.52
AT2G15860	BAT2 domain protein	25.7661	16.9319	15.1078	13.5658	17.9318	18.7981	8.56037	20.5491	NA	14.6008	21.722	13.843	10.3231	10.9232	7.78953	16.8741	22.1045	19.913	21.9817	26.574	12.2316	13.0416	25.3521	11.983	13.9777	15.1751	10.3563	NA	12.8441	17.495	12.2471	17.7555
AT2G16070	plastid division2	95.8871	97.3493	56.8685	NA	79.8872	58.4586	50.8051	NA	54.1554	45.2003	70.4408	81.8097	NA	56.2083	95.0007	NA	NA	69.0405	79.0876	104.641	77.7307	83.8723	50.2855	67.6758	81.6853	NA	63.2753	64.3428	42.4598	48.2664	41.002	46.9183
AT2G16430	purple acid phosphatase 10	66.5015	111.198	81.7654	68.4911	90.8454	85.2862	108.385	116.321	118.867	160.843	119.284	111.379	149.1	142.671	101.356	77.3417	74.3754	116.531	113.22	118.314	89.8412	89.4897	104.808	111.287	103.135	141.392	105.117	121.696	76.6504	101.619	123.257	117.625
AT2G16570	GLN phosphoribosyl pyrophosphate amidotransferase 1	96.5428	93.527	51.612	57.4694	93.9679	64.7973	85.7006	84.243	82.0265	73.3793	76.8515	NA	78.3324	72.9833	73.559	92.3489	120.66	87.3483	126.027	91.1066	74.9454	99.9761	113.397	103.66	143.407	109.332	124.593	135.247	81.2326	106.817	93.2858	153.249
AT2G16595	Translocon-associated protein (TRAP)-2C alpha subunit	183.907	123.382	133.146	150.055	58.5285	53.2603	36.2116	43.2993	110.029	112.303	64.77	82.7834	41.9814	30.5004	43.4736	35.8495	92.6464	145.265	150.638	72.8377	57.1105	84.1769	69.7802	61.4151	153.797	156.848	79.4893	107.01	74.141	77.3008	81.0983	76.283
AT2G16600	rotamase CYP 3	3412.32	3548.66	3580.82	4044.38	3503.99	4383.38	3810.89	4434.31	3971.71	4275.13	3516.35	3703.16	5716.29	5329.35	5309.84	5484.9	3869.81	4069.96	3579.7	3746.12	3670.19	3601.85	3226.64	3659.57	3222.43	3968.56	4165.09	3758.07	4892.82	4974.29	4420.81	4599.75
AT2G16780	Transducin family protein / WD-40 repeat family protein	144.053	189.658	115.208	100.214	146.507	137.685	147.233	127.994	153.593	190.779	135.497	145.077	253.56	197.622	174.141	203.583	155.946	138.852	154.168	144.277	158.417	159.293	166.149	157.183	117.136	115.542	99.191	107.639	144.377	150.691	95.8801	195.074
AT2G16850	plasma membrane intrinsic protein 2-3B8	518.742	468.623	412.949	398.756	97.0161	104.771	142.868	125.61	520.962	1674.01	953.299	813.449	387.466	653.108	551.573	343.442	271.464	294.371	364.927	377.976	154.514	182.7	136.388	79.4139	722.28	789.911	1050.78	834.009	286.27	195.207	221.453	172.526
AT2G16890	UDP-Glycosyltransferase superfamily protein	148.244	132.648	137.907	142.988	109.823	98.1402	96.646	141.588	145.636	111.764	131.865	121.489	78.687	72.1237	84.7121	60.3233	86.0777	126.363	111.485	120.735	103.696	107.792	101.89	93.0856	131.98	154.318	135.363	131.476	66.0555	46.8745	59.1756	50.7141
AT2G16950	transportin 1	101.6	82.2271	74.6233	NA	87.8886	48.1511	51.955	77.8487	140.695	142.106	133.276	123.049	81.1139	103.432	90.1577	51.4303	54.8995	113.579	99.5239	90.6246	83.6045	88.4454	58.485	65.7895	155.787	154.302	139.946	134.416	105.062	88.3369	133.812	150.026
AT2G17120	lysm domain GPI-anchored protein 2 precursor	454.888	391.982	362.613	367.982	310.454	271.442	247.095	266.995	321.632	323.403	274.341	322.505	215.768	215.589	231.594	210.602	373.947	432.868	533.053	421.061	317.164	297.03	417.473	270.119	480.471	441.909	435.076	463.674	315.111	279.968	300.263	514.123
AT2G17130	isocitrate dehydrogenase subunit 2	44.89	46.9392	39.2006	NA	31.8527	52.6378	13.7571	56.151	NA	34.3656	33.0451	NA	70.2983	49.5106	49.7218	46.6492	NA	25.1414	37.3612	22.5128	42.2285	24.2756	35.442	35.1982	40.6754	25.5063	NA	33.0442	40.4932	41.3806	23.5712	24.3597
AT2G17190	ubiquitin family protein	160.846	138.763	154.017	157.855	187.445	172.288	158.547	169.648	130.138	139.161	134.909	142.729	163.885	156.444	170.103	210.192	206.286	195.882	189.023	224.395	208.268	183.04	166.631	210.491	108.831	113.004	124.085	103.089	161.429	163.286	136.006	152.021
AT2G17200	ubiquitin family protein	132.321	134.799	141.335	150.327	180.706	167.127	170.935	172.139	144.109	139.583	126.998	99.9268	177.927	176.632	175.497	175.878	185.946	173.642	238.881	213.23	211.828	202.137	196.572	229.136	162.956	132.705	103.223	154.44	176.881	195.978	150.029	210.729
AT2G17265	homoserine kinase	266.947	252.18	212.624	282.131	265.081	323.454	277.084	251.152	265.633	241.377	274.848	256.093	273.177	220.132	249.203	379.496	238.281	226.287	231.35	212.763	217.851	228.588	221.534	215.278	180.415	217.597	183.392	184.226	243.639	273.021	237.171	293.105
AT2G17340	pantothenate kinase	56.9454	109.131	32.0183	61.3426	99.3904	59.8302	73.1252	63.8126	44.0838	61.2279	39.686	46.7256	91.471	93.7362	70.418	83.0922	59.912	54.8361	49.3181	32.953	68.5206	68.7991	69.7737	63.7243	78.3847	36.8695	NA	43.7886	63.4098	34.2913	50.7331	66.026
AT2G17390	ankyrin repeat-containing 2B	83.2184	81.0952	80.2437	90.1474	128.435	111.56	92.3282	65.5469	85.0262	65.7865	62.6685	81.5235	97.1837	97.8018	111.332	101.488	102.031	88.2763	81.8411	118.85	104.114	108.456	88.1253	90.6655	62.2973	69.0637	51.9238	73.1795	90.3666	84.0697	66.3914	97.6134
AT2G17420	NADPH-dependent thioredoxin reductase A	232.229	216.162	306.935	318.91	212.493	265.47	282.427	231.785	245.648	284.885	258.337	267.519	399.831	339.864	301.6	384.071	300.518	261.028	226.856	230.276	227.739	241.011	278.49	258.842	205.655	197.23	236.789	249.43	225.229	264.112	248.303	204.464
AT2G17630	Pyridoxal phosphate (PLP)-dependent transferases superfamily protein	53.8959	51.9542	50.2871	43.2212	42.4912	33.4966	38.897	57.8123	54.3005	96.8347	79.2994	72.2509	71.5792	59.2651	53.9828	71.048	35.9971	52.8255	77.1079	35.8521	41.683	35.8111	45.8326	38.4083	39.3489	63.6856	41.541	53.3426	47.4635	48.1836	37.5092	66.1461
AT2G17650	AMP-dependent synthetase and ligase family protein	146.79	209.922	187.063	157.671	155.166	106.772	125.286	106.625	190.311	122.395	152.832	168.281	86.4299	85.9159	104.175	79.2483	72.3814	162.872	154.541	153.411	119.766	127.934	128.265	131.47	187.727	214.431	200.165	144.809	121.665	101.247	127.722	187.824
AT2G17790	vacuolar protein sorting-associated 35A-like protein	112.491	126.012	128.804	94.8717	88.7525	63.4005	80.7155	58.0667	139.602	99.3468	141.371	127.255	56.5528	85.8782	68.9135	33.6555	113.662	118.486	112.428	140.636	102.461	100.896	93.9995	65.124	188.831	177.494	173.594	150.424	122.718	70.274	132.558	70.1793
AT2G17840	Senescence/dehydration-associated protein-like protein	480.321	528.468	569.115	481.169	528.969	520.371	536.324	530.592	511.404	381.512	397.923	426.488	394.522	364.386	390.458	387.509	414.026	460.173	308.561	346.577	504.693	511.613	474.676	522.149	362.145	426.989	490.189	398.274	431.54	398.825	389.136	416.775
AT2G17870	cold shock domain protein 3	160.154	128.606	130.564	103.807	118.281	121.142	99.6811	97.2366	123.289	105.858	91.7606	101.13	107.761	120.424	128.432	125.629	170.887	156.1	108.042	169.268	132.702	136.683	132.606	183.887	131.154	102.655	133.017	120.22	119.842	135.074	136.243	120.307
AT2G17980	Sec1/munc18-like (SM) proteins superfamily	93.4207	96.9844	104.046	115.493	73.7655	89.2972	114.215	109.583	97.0532	89.0669	109.496	86.1388	78.4335	84.6558	79.3584	69.4277	84.5232	102.023	92.8589	103.727	102.689	108.176	82.5878	94.9449	95.974	95.2999	116.314	102.33	89.5821	82.9257	89.9261	52.7359
AT2G18020	Ribosomal protein L2 family	2161.5	2542.18	2493.17	2503.34	2583.26	2410.33	2332.39	2259.14	2380.03	2724.74	2718.96	3089.49	2336.88	2511.01	2640.19	2026.56	2398.57	2414.85	2329.33	2402.35	2464.15	2385.86	2193.24	2535.68	2826.18	3257.76	3003.39	2778.49	2555.05	2597.18	2742.23	2988.99
AT2G18040	peptidylprolyl cis/trans isomerase-2C NIMA-interacting 1	142.517	114.841	145.774	151.649	98.3004	156.829	176.137	174.037	150.647	153.037	119.085	149.03	239.904	207.648	199.193	204.787	159.987	124.648	121.002	150.777	185.233	145.407	145.377	146.441	126.502	133.173	131.459	166.907	172.281	186.997	122.618	172.37
AT2G18080	Serine carboxypeptidase S28 family protein	1298.02	1014.47	1127.33	870.887	1215.18	1478.08	280.936	NA	NA	154.803	952.103	866.807	126.568	157.735	141.476	130.44	974.42	872.002	218.607	1008.16	253.173	249.698	986.964	261.229	974.293	215.349	NA	714.796	984.127	954.221	1339.52	1064.03
AT2G18110	Translation elongation factor EF1B/ribosomal protein S6 family protein	5851.57	6923.59	7209.8	6919.31	9475.22	9942.45	8964.52	9324.84	6077.1	6670.26	6375.04	7183.64	9336.77	8834.17	8843.83	10552.8	8269.4	8303.82	9360.47	8404.78	10232.3	8929.39	9695.5	9934.9	7726.8	7883.95	9352.98	7517.83	9470.81	10680.5	9197.31	13441.4
AT2G18230	pyrophosphorylase 2	67.1909	78.3984	44.0967	63.146	48.4844	42.9131	62.3382	24.8126	60.2901	113.168	98.321	60.0088	168.723	126.171	114.203	73.3906	74.6739	77.0514	98.0791	72.6312	68.0207	59.9423	86.3724	69.239	56.8801	89.8752	46.1964	42.5487	39.7536	45.5477	43.2007	34.9071
AT2G18250	4-phosphopantetheine adenylyltransferase	151.084	133.383	130.457	172.936	106.247	123.395	121.572	112.954	101.738	94.7225	86.4943	92.8635	79.6502	86.5136	89.9216	113.314	134.189	148.911	144.689	150.916	108.554	109.935	122.437	126.573	103.068	122.511	141.145	101.689	116.223	126.714	109.397	116.057
AT2G18330	AAA-type ATPase family protein	97.0172	130.905	120.346	123.6	158.743	99.982	119.192	80.5673	99.68	104.297	132.011	121.651	126.293	138.821	123.085	123.185	129.594	105.509	123.709	114.265	125.537	104.519	124.801	148.107	116.337	126.729	111.659	113.473	127.56	135.938	129.785	192.959
AT2G18340	late embryogenesis abundant domain-containing protein / LEA domain-containing protein	423.465	539.305	647.74	576.786	346.295	349.979	353.434	372.938	345.885	392.566	425.717	367.911	391.185	309.651	413.18	312.358	564.639	648.856	451.715	611.113	638.711	578.491	502.275	573.421	449.328	391.127	450.105	347.931	386.049	360.471	283.179	376.293
AT2G18370	Bifunctional inhibitor/lipid-transfer protein/seed storage 2S albumin superfamily protein	375.229	398.417	329.319	298.093	327.339	319.884	265.976	371.669	220.188	173.576	156.914	136.05	233.027	123.577	198.962	132.055	502.244	475.619	392.665	429.777	456.421	397.643	408.802	472.152	333.387	269.912	250.905	315.197	301.607	282.886	229.853	298.734
AT2G18510	RNA-binding (RRM/RBD/RNP motifs) family protein	71.1042	72.0426	55.0167	37.4233	56.4864	65.6671	86.6982	62.3701	32.8995	55.5804	74.241	NA	86.6714	75.7963	64.5569	94.3315	110.237	101.552	142.603	88.3309	70.2557	65.4727	76.4511	67.7215	82.8967	79.978	69.882	69.9594	71.4679	86.6731	51.8528	168.869
AT2G18540	RmlC-like cupins superfamily protein	4928.09	4995.59	5305.91	5168.26	4202.06	4751.98	4490.1	4951.96	5634.12	4143.28	5022.55	5419.86	3004.77	3830.48	4496.98	4585.51	6329.59	6597.88	6299.28	5968.8	6181.42	5817.69	6239.89	6166.08	5461.25	6333.86	5538.28	5391.35	4893.23	5041.52	4394.52	5859.25
AT2G18570	UDP-Glycosyltransferase superfamily protein	408.31	355.767	315.08	376.042	320.397	237.88	252.401	292.263	266.67	137.132	150.661	170.63	67.3865	77.5466	115.042	63.6037	271.686	300.883	352.531	395.601	306.804	310.848	294.372	264.321	380.794	366.749	391.104	294.872	268.58	226.627	331.279	225.617
AT2G18700	trehalose phosphatase/synthase 11	93.216	104.459	86.654	112.929	59.4904	NA	47.0656	NA	131	93.9769	99.5487	95.8454	50.1231	71.2675	64.8219	53.9726	64.8797	64.1512	70.4753	71.6551	59.0808	74.3503	47.9957	69.5312	135.471	91.6506	NA	101.314	47.8281	39.5848	56.4469	70.3492
AT2G18740	Small nuclear ribonucleoprotein family protein	268.129	377.579	257.241	250.57	164.369	148.46	139.761	169.642	504.779	344.76	358.323	510.737	244.719	325.395	251.127	229.773	241.949	251.968	189.333	234.447	261.78	256.194	200.97	219.134	374.654	391.766	323.987	357.357	212.381	192.741	190.078	211.566
AT2G18770	P-loop containing nucleoside triphosphate hydrolases superfamily protein	417.528	487.27	465.801	233.872	395.702	233.719	254.154	222.172	605.347	460.993	555.462	558.473	163.289	280.488	236.894	182.111	339.678	386.484	567.564	431.389	315.864	317.689	314.324	259.954	879.059	982.082	856.886	754.572	434.541	425.988	567.524	822.993
AT2G18790	phytochrome B	61.1432	56.2004	60.5382	NA	49.3198	25.246	52.3398	52.686	65.7644	49.5756	71.2181	69.2586	42.5348	60.8141	39.4025	NA	48.9764	NA	83.2661	74.7026	63.0744	67.6041	69.7074	57.4558	112.982	133.183	55.4736	103.096	61.2358	44.6325	73.6818	45.8599
AT2G18960	H[+]-ATPase 1	547.444	441.506	415.694	416.812	293.633	197.381	175.172	148.829	305.184	485.938	453.589	421.337	174.538	257.366	210.284	148.653	260.014	255.719	341.57	314.61	199.157	256.497	218.875	148.087	531.593	417.199	453.602	460.095	331.765	225.807	366.899	217.73
AT2G19080	metaxin-like protein	63.0949	66.8049	50.037	73.3301	31.7545	49.2677	43.9935	29.2878	65.6289	46.5904	78.7604	59.0417	27.7295	39.0355	32.9166	35.3082	40.0823	39.0615	59.8334	47.4874	28.4696	60.4322	55.4079	NA	70.4645	106.162	90.898	60.0322	42.6588	77.4993	72.1227	NA
AT2G19320	hypothetical protein	106.262	131.618	76.5005	102.6	152.078	149.257	139.325	146.268	164.318	228.087	288.514	187.5	224.552	223.096	192.9	224.648	131.854	161.407	182.348	193.809	201.727	241.2	228.257	202.687	184.44	185.007	153.263	116.659	183.802	210.824	188.6	168.585
AT2G19480	nucleosome assembly protein 1-3B2	127.854	91.4559	88.9929	66.0392	150.31	176.701	152.488	199.516	78.7643	77.9958	108.878	157.608	144.281	178.124	185.37	272.773	111.372	96.5916	188.072	154.766	126.638	132.666	182.434	134.05	135.506	117.44	98.506	136.398	154.531	181.048	178.113	127.504
AT2G19520	Transducin family protein / WD-40 repeat family protein	188.222	216.913	205.109	206.97	189.696	179.449	168.658	177.676	229.628	193.933	181.065	199.888	212.607	164.695	187.927	166.385	222.848	205.715	221.405	226.127	199.065	212.78	172.339	214.715	139.069	183.679	187.489	183.502	154.126	164.081	151.823	161.247
AT2G19570	cytidine deaminase 1	123.203	101.325	75.8013	116.49	85.4459	82.4539	49.944	71.4491	130.342	156.677	217.841	187.969	264.891	181.681	107.409	176.872	103.898	122.065	72.4927	74.0069	88.0413	73.9586	71.3006	71.105	95.0474	56.7415	50.6523	99.9243	97.9593	91.6017	65.3689	129.278
AT2G19680	Mitochondrial ATP synthase subunit G protein	86.5069	88.0455	NA	55.5495	72.3976	56.0418	70.2193	37.474	110.655	107.288	122.541	82.915	65.441	76.8817	69.6526	76.0034	NA	75.9625	NA	62.5828	66.6914	81.2334	56.8552	65.4006	88.1187	91.9127	NA	75.4692	90.9009	69.9688	66.4357	74.5265
AT2G19730	Ribosomal L28e protein family	651.794	636.64	746.238	938.194	604.406	723.292	918.55	695.997	659.736	811.493	802.378	745.987	766.776	855.948	824.41	949.903	860.495	776.155	633.365	648.499	718.054	710.265	659.398	708.197	629.5	720.176	615.197	615.168	708.03	780.413	709.234	440.317
AT2G19750	Ribosomal protein S30 family protein	42.4179	63.5235	NA	82.4732	63.3738	39.5147	25.8245	90.7092	NA	52.4701	60.877	56.5577	111.662	92.9602	78.959	88.1385	NA	NA	64.5376	53.2475	57.8154	33.9634	73.0895	80.4122	NA	49.3278	NA	91.2709	88.2911	67.6292	78.7628	137.169
AT2G19760	profilin 1	512.49	460.22	544.001	699.929	623.208	621.055	565.525	699.289	381.057	547.1	370.297	366.188	610.874	556.741	630.129	561.804	865.745	737.471	570.725	622.01	735.257	691.734	658.084	740.581	436.077	349.729	511.758	530.283	757.254	541.758	459.326	561.031
AT2G19830	SNF7 family protein	137.719	195.67	175.446	NA	159.307	153.288	124.003	111.034	147.628	144.504	130.53	151.127	166.496	162.852	158.012	178.265	137.52	133.828	150.264	163.065	157.539	141.804	146.497	154.648	89.3396	102.054	NA	108.103	126.533	143.344	119.59	117.151
AT2G19860	hexokinase 2	138.734	133.962	116.491	95.5837	111.888	87.8036	83.5669	126.493	184.316	221.289	210.003	193.831	177.786	204.492	184.312	94.3011	110.229	129.679	102.03	155.783	122.972	119.225	97.0744	89.8715	169.227	160.255	169.725	163.142	149.227	99.1869	141.055	108.296
AT2G19900	NADP-malic enzyme 1	5438.35	5538.95	5293.22	4864.92	6088.59	5267.73	6085.49	5779.76	6947.26	5703.19	5619.97	5744.46	5112.06	5030.06	5111.33	4343.95	4463.09	4476.46	4733.52	4392.83	4318.82	4926.09	4701.28	4622.86	5338.93	5812.81	5790.99	5770.92	5202.42	5066.09	6055.01	5202.08
AT2G19940	Putative N-acetyl-gamma-glutamyl-phosphate reductase	283.347	315.893	328.987	340.135	389.743	434.004	390.552	418.029	443.685	438.311	431.479	344.8	575.025	479.17	509.712	436.506	320.299	299.36	340.556	303.537	340.724	304.646	291.866	355.578	285.622	269.673	327.678	289.922	345.656	365.175	332.767	377.529
AT2G20140	AAA-type ATPase family protein;regulatory particle AAA-ATPase 2A	712.287	791.149	757.629	685.095	914.245	855.042	850.952	773.172	742.889	799.533	715.623	696.145	1083.85	935.742	876.488	897.773	905.076	875.715	883.341	856.103	875.609	811.3	870.792	887.001	803.941	733.419	710.099	750.833	905.994	835.179	856.07	876.862
AT2G20230	Tetraspanin family protein	135.214	81.605	123.267	144.573	80.3157	92.5743	72.6805	73.0326	87.62	95.0552	90.861	134.363	50.9293	80.1078	69.0116	26.5749	68.4592	113.836	122.315	146.445	80.6872	86.5794	53.8339	81.648	181.374	139.619	158.113	133.368	108.693	96.2001	125.147	77.6717
AT2G20260	photosystem I subunit E-2	103.146	95.4473	123.487	114.92	86.0966	101.085	101.953	82.4623	96.1638	212.671	166.592	111.299	233.286	350.288	234.624	223.201	271.863	235.054	131.071	150.97	173.297	177.154	109.432	155.35	137.269	156.562	129.353	118.775	192.64	172.868	74.7725	116.047
AT2G20270	Thioredoxin superfamily protein	125.527	120.511	164.704	177.044	165.011	186.517	158.909	143.091	173.49	198.485	195.446	174.684	291.215	255.669	241.59	284.927	152.004	146.767	132.867	130.423	172.352	154.417	117.474	138.064	69.2485	153.657	126.942	103.85	130.066	150.113	114.162	159.147
AT2G20360	NAD(P)-binding Rossmann-fold superfamily protein	461.731	644.053	720.877	450.878	655.353	351.682	596.074	562.863	747.142	721.636	613.235	573.219	680.516	736.17	619.866	496.698	423.091	518.097	591.582	453.596	491.636	544.604	583.91	541.841	590.548	639.601	642.219	479.115	490.771	426.743	526.276	671.201
AT2G20420	ATP citrate lyase (ACL) family protein	698.499	729.832	724.607	687.481	711.404	614.398	728.503	629.881	710.013	941.498	759.999	737.814	933.743	896.022	834.538	855.92	761.115	731.457	785.338	764.284	692.735	726.942	745.776	725.232	724.816	768.017	708.156	633.843	727.702	808.236	711.24	862.576
AT2G20450	Ribosomal protein L14	1848.59	2183.45	2434.46	2479.6	2445.98	1950.16	2478.71	2544.08	2091.41	2865.38	2519.93	2207.22	4051.25	3140.84	3192.64	3179.81	3550.02	3464.5	2774.01	2720.07	3430.87	3646.27	2595.87	3451.23	2470.61	2455.5	2711.32	2369.89	3880.34	3331.29	2135.74	3505.23
AT2G20490	nucleolar RNA-binding Nop10p family protein	75.857	69.1296	106.568	96.3725	82.7343	103.917	99.8877	82.089	105.329	138.067	135.892	131.968	217.339	172.981	129.736	257.262	122.625	125.744	150.943	100.389	122.104	120.102	145.866	133.202	115.258	143.663	170.533	81.222	132.061	204.804	138.333	151.887
AT2G20530	prohibitin 6	176.14	138.768	116.751	186.337	107.051	146.505	125.766	94.9576	154.024	176.118	183.989	143.556	171.131	184.424	152.528	158.018	127.141	153.188	82.2702	129.987	118.571	127.962	111.175	111.2	131.968	133.041	130.633	104.967	106.413	112.293	91.942	83.2107
AT2G20560	DNAJ heat shock family protein	131.481	124.206	145.527	164.071	146.249	157.184	134.708	73.07	211.759	138.535	147.036	140.602	144.27	123.369	145.248	159.789	227.206	173.853	157.221	192.05	181.041	185.784	189.837	172.614	115.1	126.021	128.023	156.928	119.195	122.693	110.758	145.574
AT2G20580	26S proteasome regulatory subunit S2 1A	306.913	273.2	226.82	252.321	172.001	129.528	116.035	154.565	324.776	266.965	301.666	310.834	123.722	184.507	178.231	104.408	161.798	196.998	242.382	248.246	178.601	172.812	165.515	151.406	349.825	298.621	286.242	269.241	220.426	159.902	288.02	130.257
AT2G20610	Tyrosine transaminase family protein	122.43	94.2537	52.5504	144.09	77.3661	93.3307	66.4505	76.1341	60.3277	74.9153	107.448	38.1497	81.1042	92.5143	66.7568	96.111	69.3771	86.9092	38.5388	78.8468	86.6303	68.9394	86.8521	85.8859	98.009	111.913	82.8471	89.1025	74.6919	68.1967	76.1214	69.6077
AT2G20690	lumazine-binding family protein	80.9365	93.6501	75.8079	90.4251	106.946	121.617	94.8411	71.3698	133.098	177.222	153.229	135.128	173.692	162.2	158.212	171.094	144.312	108.777	195.865	120.584	117.509	148.416	261.455	158.295	106.27	111.451	146.705	119.051	114.791	140	125.887	126.629
AT2G20760	Clathrin light chain protein	685.362	865.972	766.359	656.654	894.31	1001.28	808.794	825.905	565.048	637.909	540.481	613.005	715.192	708.373	714.04	761.945	1094.29	868.061	988.132	846.203	914.933	798.479	980.567	916.773	733.217	753.321	631.007	697.161	872.554	917.642	734.992	1031.35
AT2G20770	GCR2-like 2	81.272	82.8583	79.8902	75.6801	69.1707	45.5254	51.4379	54.6045	128.491	74.2844	75.6291	93.873	37.7408	57.8246	75.1282	NA	86.7476	104.328	126.375	126.873	90.1206	72.2128	79.7567	78.1454	92.4149	122.991	106.585	118.771	77.2817	76.0616	114.963	58.6937
AT2G20890	photosystem II reaction center PSB29 protein	330.037	477.592	541.877	400.357	490.324	425.067	391.061	385.982	272.831	510.372	485.752	417.332	652.559	738.668	617.559	574.68	703.498	722.446	603.953	592.084	679.664	687.963	593.149	660.776	630.535	475.985	570.782	590.297	692.619	606.525	329.911	560.489
AT2G20990	synaptotagmin A	644.833	606.757	480.633	515.051	469.627	357.345	336.125	385.314	621.09	499.681	647.397	661.534	295.23	360.406	394.748	250.277	416.433	487.022	618.812	612.156	431.688	420.6	465.027	324.285	722.627	694.952	600.722	696.909	480.525	408.204	485.361	425.665
AT2G21060	glycine-rich protein 2B	1270.13	889.723	753.736	1157.59	637.319	837.87	1056.21	1181.58	1054.28	798.573	949.088	972.574	640.319	491.883	934.591	1295.48	1174.86	1133.14	1066.43	1096.3	1089.6	1421.97	1406.84	1200.88	1008.56	977.349	1075.32	901.459	490.517	884.653	394.731	1075.82
AT2G21130	Cyclophilin-like peptidyl-prolyl cis-trans isomerase family protein	22181.8	21439.1	22265.1	23291.5	31212.6	38248.4	29855.3	39470.3	17481.9	15280.4	14720.3	16478.4	17322	17586.2	18294.3	22196.2	25281.8	21953.8	22085.4	20926.7	22201	22752.4	24457.3	24869.7	20119.8	19138	22400	22060.7	25432.5	26073	21163.1	26243.3
AT2G21160	Translocon-associated protein (TRAP)-2C alpha subunit	1061.54	957.608	931.969	1145.42	249.122	427.115	430.918	253.761	1059.02	801.946	977.512	906.56	234.802	212.037	203.875	538.278	871.056	1042.57	881.846	793.912	516.29	601.312	601.263	438.091	924.447	910.495	1201.19	758.045	289.639	635.422	853.427	613.496
AT2G21170	triosephosphate isomerase	3346.07	2838.5	3186.59	3297.83	4004.43	3603.41	3536.25	3932.57	3099.92	3517.12	3244.07	2976.7	4835.88	4103.87	4178.5	4453.94	3024.46	2418.26	2309.24	2655.37	2978.12	2561.25	2318.69	2856.07	2767.58	2395.95	2343.15	2740	3045.93	3274.21	2618.48	3412.28
AT2G21250	NAD(P)-linked oxidoreductase superfamily protein	143.661	133.175	118.631	99.1085	109.179	88.584	94.5104	93.9326	192.927	185.291	214.65	193.69	147.652	161.735	158.675	140.302	103.122	141.657	112.347	158.638	132.726	131.714	107.708	124.949	181.653	166.884	195.296	163.758	117.829	114.775	145.053	111.562
AT2G21260	NAD(P)-linked oxidoreductase superfamily protein	38.4775	66.4865	49.0183	40.9459	37.0465	16.7302	29.6891	22.8956	59.0418	32.2701	63.2409	37.478	32.2338	41.2869	49.2397	40.9153	53.5833	55.6668	34.9171	55.9676	56.4832	54.4636	41.317	64.1839	74.3984	88.9139	61.1331	62.8514	38.0202	NA	53.4521	NA
AT2G21270	ubiquitin fusion degradation 1	446.074	548.772	499.377	474.197	600.784	597.525	560.475	635.109	488.452	495.084	476.264	520.918	544.102	537.698	586.594	682.964	541.331	553.043	484.452	578.795	527.153	491.506	515.754	561.148	414.449	480.045	482.985	427.319	569.86	543.496	491.922	715.128
AT2G21330	fructose-bisphosphate aldolase 1	2669.74	2482.44	2710.01	2444.65	2528.8	2342.61	2388.53	2542.54	3018.34	7001.29	4283.84	4273.3	11819.1	13406.9	7569.74	7706.61	2632	2614.31	2553.12	2482.18	2507.25	2719.28	2570.97	2659.71	2837.63	2500.05	2527.46	2514.21	2577.03	2618.85	2041.64	2976.52
AT2G21385	hypothetical protein	50.547	47.9057	61.0871	NA	41.1183	37.3648	36.339	NA	81.523	87.3913	144.667	57.6201	111.057	115.249	85.1101	133.462	55.6196	52.4568	26.6074	27.8489	78.0585	86.3897	77.0313	131.732	99.6012	129.744	95.9086	101.613	79.2751	113.115	62.8922	124.112
AT2G21390	Coatomer-2C alpha subunit	211.19	190.273	157.553	211.222	124.968	102.942	125.828	116.185	235.56	192.236	254.851	266.222	109.106	142.857	162.667	92.0216	159.415	198.798	191.877	214.132	135.56	160.89	132.485	101.038	264.074	280.514	292.599	243.089	177.612	130.672	228.937	102.254
AT2G21410	vacuolar proton ATPase A2	253.975	255.727	216.616	277.041	151.01	191.281	176.08	127.609	247.628	255.18	280.549	243.488	184.833	179.143	189.795	157.481	153.884	174.849	198.188	218.705	144.685	157.937	136.024	114.259	307.432	330.404	289.729	279.52	192.425	170.658	265.329	142.142
AT2G21490	dehydrin LEA	6435.55	5933.11	3547.06	5145.41	3800.28	3560.71	3684.32	5204.98	5462.29	3838.9	3920.8	3816.22	3766.17	2189.15	3134.83	5069.26	7223.43	6662.9	5190.93	3926.95	4632.02	4670.51	5962.08	5330.67	3165.19	3481.85	3383.26	3037.73	4163.29	3712.02	3465.08	4353.34
AT2G21530	SMAD/FHA domain-containing protein	295.447	291.896	303.312	223.014	239.631	310.183	246.93	281.998	229.341	332.944	319.212	208.373	428.007	546.607	440.627	419.74	310.594	254.138	243.517	261.08	312.631	244.667	292.044	272.969	229.428	214.641	240.127	231.381	325.385	309.276	197.533	286.049
AT2G21580	Ribosomal protein S25 family protein	2503.73	2424.3	2698.21	2324.43	2817.94	2985.83	3000.02	2824.7	1815.72	2182.76	2037.27	2106.49	2423.04	2407.95	2080.33	2374.34	2487.25	2582.74	2525.6	2239.5	2733.31	2332	2455.89	2627.24	2906.82	2924.5	2784.73	2938.44	3368.14	3221.54	3192.54	3587.17
AT2G21600	endoplasmatic reticulum retrieval protein 1B	109.447	93.2096	116.43	NA	80.7573	57.9928	46.6101	45.7413	93.8571	69.469	81.3985	119.335	29.0757	44.1266	43.0841	NA	NA	54.1343	87.7938	91.9817	39.3054	90.8236	72.4105	43.3413	90.6079	119.354	157.433	136.792	95.3632	69.5488	116.991	73.4145
AT2G21620	Adenine nucleotide alpha hydrolases-like superfamily protein	158.071	148.816	163.199	199.245	166.641	172.62	234.002	228.219	152.292	194.573	161.196	200.383	280.201	250.569	249.297	353.173	154.922	167.949	220.014	230.349	192.428	191.535	193.348	180.734	121.545	127.711	163.971	127.724	154.807	198.166	196.228	176.052
AT2G21660	cold-2C circadian rhythm-2C and rna binding 2	1893.7	1784.3	2236.26	2670.99	1496.61	1895.1	2055.25	2105.2	1389.83	1995.92	1811.67	1704.86	2850.56	2623.75	1840.55	2573.27	2148.89	1790.09	1666.18	1603.97	1676.22	1603.27	1614.5	1712.48	1141.66	1172.79	1435.44	1410.68	1759.27	1810.93	1264.33	1868.36
AT2G21720	ArgH (DUF639)	365.353	273.304	253.572	237.428	186.457	193.678	151.135	153.352	346.891	176.473	205.604	274.284	70.9205	79.5503	137.016	75.8779	177.311	244.116	271.552	273.922	186.603	213.351	184.335	177.407	272.588	301.331	256.465	258.659	168.845	130.051	231.713	91.9883
AT2G21820	seed maturation protein	1262.81	1419.68	1407.14	1240.79	1946.23	1995.52	1838.78	1821.41	1097.55	747.2	1002.95	973.979	1035.03	1258.27	1531.33	1927.12	2355.3	2372.48	3058.32	2566.71	2923.33	2695.77	3251.44	3191.34	1845.59	1871.87	1755.66	1926.2	2712.33	2544.93	2206.1	2768.03
AT2G21870	MALE GAMETOPHYTE DEFECTIVE 1	1065.45	926.425	974.329	1043.16	1176.12	1193.08	996.592	1189.55	979.076	1101.31	939.551	860.39	1408.24	1288.26	1208.32	1497.76	1328.83	1056.4	1120.85	1084.92	1274.75	1214.29	1178.25	1296.93	997.86	911.324	1097.51	977.981	1066.73	1306.5	954.401	1234.47
AT2G22170	Lipase/lipooxygenase-2C PLAT/LH2 family protein	1029.74	1377.76	1234.71	1129.76	1426.34	1347.32	1243.17	1281.9	510.469	491.043	302.102	341.179	510.234	299.054	360.066	360.054	1140.77	1150.54	1210	1153.1	1015.82	1021.77	1218.79	1098.27	625.348	533.059	721.53	723.381	693.72	843.312	557.081	891.809
AT2G22230	Thioesterase superfamily protein	1203.72	1075.08	1168.72	790.518	1012.37	854.404	881.081	787.696	1581.48	1370.31	1332.66	1465.69	812.831	980.625	992.035	885.123	776.225	848.598	838.915	796.738	843.489	792.4	877.366	772.549	1156.01	1278.84	1097.54	1008.49	946.818	779.287	844.925	1030.11
AT2G22240	myo-inositol-1-phosphate synthase 2	1011.33	1043.24	1037.48	923.999	578.532	521.052	546.694	507.355	1058.17	653.67	894.687	996.408	633.407	397.322	420.289	474.401	1079.51	1360.31	878.242	1146.59	778.63	848.588	704.251	760.018	745.444	634.804	676.94	648.841	451.109	456.637	328.537	342.794
AT2G22250	aspartate aminotransferase	110.825	128.259	80.8641	82.868	64.5119	51.436	53.6603	50.592	115.387	112.425	112.283	105.927	85.7685	100.002	76.9661	57.5372	62.2859	84.5054	98.6158	94.4256	63.3999	63.5323	80.2063	58.0476	195.053	134.168	111.53	135.444	83.7783	62.9086	74.0812	105.128
AT2G22420	Peroxidase superfamily protein	320.38	333.91	337.185	313.691	262.068	263.874	224.678	220.49	273.474	338.386	271.572	266.858	320.913	271.536	312.015	291.505	395.581	364.682	332.146	370.366	348.543	355.317	308.978	384.25	211.259	207.87	205.522	239.678	218.708	221.284	165.607	219.365
AT2G22450	riboflavin biosynthesis protein	58.5482	NA	42.8999	NA	38.1613	36.6614	46.898	57.0193	28.8621	41.0112	45.6789	NA	59.9745	71.9348	53.3927	60.1591	19.3748	43.2249	35.6525	63.3298	62.609	45.27	NA	61.0343	NA	42.7549	NA	41.6963	43.0805	53.0439	68.867	48.1679
AT2G22475	GRAM domain family protein	NA	35.8484	103.872	NA	60.3862	55.813	69.4751	42.5567	41.0574	82.0676	72.7577	40.8471	63.347	47.9313	55.2689	44.8316	59.2336	58.1233	66.1174	57.9207	66.5873	66.0578	71.0039	67.9656	39.6791	NA	69.6736	37.2041	55.184	87.0412	56.7585	61.7422
AT2G22480	phosphofructokinase 5	69.6746	73.575	78.342	71.0936	49.423	71.7853	61.5234	51.9598	69.3844	109.792	97.4817	64.8364	112.61	93.0977	97.5411	50.3823	76.3041	102.741	76.0864	65.6709	83.0198	64.0813	44.7025	78.3269	79.5912	92.1468	NA	97.0795	67.3387	40.0453	65.7508	45.5136
AT2G22780	peroxisomal NAD-malate dehydrogenase 1	881.23	918.392	917.3	884.484	1180.82	1197.54	1076.15	1122.18	854.606	795.313	699.773	805.099	713.598	750.062	819.356	839.36	681.691	610.604	571.312	520.645	584.795	563.843	669.295	620.829	539.347	642.699	685.489	651.193	843.643	858.76	936.298	1206.65
AT2G23070	Protein kinase superfamily protein	40.0088	61.8533	NA	NA	59.9217	59.2869	53.8956	24.9217	32.7856	61.8947	46.5915	34.5558	63.8058	66.0007	51.9608	49.4317	41.8235	49.8399	35.2734	60.5474	63.0794	41.8592	42.3964	65.3742	NA	58.8943	NA	46.849	43.6591	27.8426	33.376	NA
AT2G23110	Late embryogenesis abundant protein-2C group 6	172.244	146.779	154.019	112.966	177.689	147.117	168.956	251.204	178.542	179.479	111.049	159.355	193.995	223.888	275.492	244.486	209.18	197.296	153.135	226.449	233.928	174.866	265.102	234.119	179.073	141.362	171.826	159.015	143.353	161.039	152.484	159.976
AT2G23120	Late embryogenesis abundant protein-2C group 6	173.424	172.217	198.435	163.395	269.053	182.211	217.995	220.376	152.572	155.246	146.304	148.827	176.374	169.871	163.292	226.274	300.267	315.441	319.027	199.507	263.16	244.365	275.955	264.57	119.841	177.65	138.914	144.315	238.469	181.756	159.527	179.041
AT2G23240	Plant EC metallothionein-like protein-2C family 15	15.5364	10.319	19.8766	14.3359	9.45358	4.26804	7.51208	21.6033	15.894	38.8837	9.83231	6.92146	4.90572	2.58701	6.74538	10.8258	11.9109	12.7232	13.8268	22.1672	24.0157	14.0538	16.3101	24.4757	NA	NA	7.71896	23.603	8.79335	4.62519	3.72367	8.35451
AT2G23350	poly(A) binding protein 4	562.572	601.281	628.942	673.725	627.667	618.425	554.867	647.197	576.211	556.919	548.033	631.901	703.293	671.93	625.225	767.574	583.948	660.611	727.397	653.734	658.566	626.932	617.443	655.39	568.657	573.046	671.041	637.368	646.012	732.494	627.739	616.434
AT2G23420	nicotinate phosphoribosyltransferase 2;nicotinate phosphoribosyltransferase 2;nicotinate phosphoribosyltransferase 1	57.4409	35.963	42.8126	NA	26.0226	NA	19.8334	NA	69.9238	110.455	107.494	83.448	68.052	77.073	52.1843	45.3552	NA	44.3487	45.0045	56.3975	31.0772	31.037	NA	29.8312	48.5423	60.2535	117.195	76.5243	54.3116	28.5423	75.5981	NA
AT2G23510	spermidine disinapoyl acyltransferase	221.307	215.551	195.957	203.426	212.852	156.476	167.601	186.719	200.433	133.671	193.29	212.329	144.159	154.801	172.437	144.46	149.664	160.072	152.935	139.202	151.533	141.733	133.273	139.508	135.904	122.529	168.5	120.508	123.903	124.342	125.41	134.059
AT2G23550	methyl esterase 6	408.236	347.116	379.542	435.336	278.508	257.597	279.591	298.256	608.034	539.462	862.475	656.248	614.812	454.948	533.785	531.59	334.74	310.471	259.234	362.78	262.257	216.122	218.559	193.679	187.484	207.634	231.258	242.567	120.907	145.395	113.371	144.503
AT2G23590	methyl esterase 8	89.2864	114.996	92.0828	90.0409	77.6968	85.3345	70.5403	58.7004	196.661	124.585	205.448	151.286	100.765	121.172	118.879	117.795	80.3083	104.942	123.299	99.921	79.3029	96.1887	89.7159	88.6092	139.322	178.782	164.104	180.865	100.273	97.7458	147.274	124.912
AT2G23610	methyl esterase 3	212.37	177.342	191.759	200.083	165.891	124.364	157.003	146.491	197.171	183.414	298.393	285.873	192.912	192.026	202.948	192.954	150.373	182.64	178.964	201.433	172.384	158.132	129.394	145.425	186.277	142.502	128.653	185.659	147.005	118.294	124.176	105.473
AT2G23640	Reticulan like protein B13	481.763	378.461	345.852	335.529	290.203	218.864	217.754	193.442	468.703	282.766	366.748	440.902	62.7093	144.426	185.989	98.5913	305.005	452.916	484.591	585.889	368.13	324.945	214.054	241.518	567.824	581.623	530.87	567.603	469.036	291.184	471.946	255.654
AT2G23820	Metal-dependent phosphohydrolase	260.622	348.058	256.068	243.021	304.988	273.009	307.063	239.576	465.763	299.232	354.843	465.875	362.741	356.969	393.113	409.219	236.854	231.419	242.155	245.895	246.275	219.493	168.146	226.096	187.493	182.938	200.147	178.835	207.814	261.042	200.566	218.082
AT2G23930	Putative small nuclear ribonucleoprotein G;Putative small nuclear ribonucleoprotein G;Small nuclear ribonucleoprotein family protein;Small nuclear ribonucleoprotein family protein	165.174	226.832	200.067	246.115	159.118	285.02	293.111	322.941	207.578	298.992	277.45	236.405	428.541	440.992	360.609	472.595	258.226	293.436	397.084	394.192	346.958	350.457	431.126	296.003	213.801	232.306	328.56	353.448	284.293	381.338	319.658	393.162
AT2G24020	Putative BCR-2C YbaB family COG0718	236.872	193.057	194.541	185.508	277.253	343.843	283.381	265.324	218.473	215.23	199.09	216.455	237.759	293.892	314.333	360.473	319.698	294.391	271.347	286.274	364.109	386.407	314.613	353.891	208.785	230.055	224.112	266.345	369.445	396.404	236.228	411.563
AT2G24050	MIF4G domain-containing protein / MA3 domain-containing protein	98.0385	85.0425	117.252	59.4728	83.6909	91.3778	80.1765	76.6404	83.2805	112.363	106.053	85.7858	92.4012	111.254	107.191	57.7013	102.926	94.0637	79.178	79.9723	94.2771	90.5513	86.6722	85.2784	138.025	127.417	139.221	130.128	128.222	110.328	131.076	135.395
AT2G24200	Cytosol aminopeptidase family protein	746.26	790.268	787.416	763.555	962.803	921.193	891.561	885.75	760.654	844.875	772.315	747.71	953.853	944.831	901.51	975.637	900.127	890.953	867.275	815.621	1012.38	1024.5	1017.82	1053.86	800.799	957.866	862.643	852.158	1004.44	1079.32	1120.6	1084.61
AT2G24270	aldehyde dehydrogenase 11A3	1582.88	1544.98	1571.85	1558.24	1531.36	1574.64	1724.9	1870.94	1058.09	1458.81	1179.21	1226.74	1572.56	1495.4	1762.2	1850.57	983.345	996.8	969.504	1077.33	912.838	940.107	865.368	831.147	975.809	729.517	953.997	906.462	1144.11	1067.25	795.042	978.016
AT2G24280	alpha/beta-Hydrolases superfamily protein	254.899	76.0672	270.379	192.45	124.881	97.4658	139.737	144.327	148.788	134.017	115.357	189.319	140.596	138.454	119.255	103.063	268.533	149.804	158.879	124.883	134.086	159.004	147.329	122.835	178.562	159.244	214.243	170.389	161.005	132.983	130.137	181.023
AT2G24420	DNA repair ATPase-like protein	319.067	309.413	286.789	337.829	192.245	171.441	158.123	189.205	274.956	199.432	212.424	209.325	137.378	169.66	153.239	156.078	271.454	279.636	254.073	300.683	214.272	193.168	182.075	218.842	326.8	276.036	316.949	234.161	265.365	187.539	209.563	279.917
AT2G24580	FAD-dependent oxidoreductase family protein	506.586	390.079	418.912	496.527	385.669	447.797	480.548	412.389	461.992	380.378	444.26	426.09	331.218	321.154	409.741	468.16	640.081	597.439	444.425	551.038	463.163	511.923	457.893	495.423	372.952	376.294	419.818	379.519	353.874	372.811	310.558	332.532
AT2G24590	RNA recognition motif and CCHC-type zinc finger domains containing protein	479.94	547.817	622.826	586.186	524.828	688.594	545.579	722.892	507.224	717.065	592.302	530.691	1025.85	899.541	729.55	895.015	680.995	675.059	613.01	758.873	647.572	602.096	702.297	742.888	537.433	477.713	494.527	538.124	540.017	600.033	452.942	525.155
AT2G24765	ADP-ribosylation factor 3	266.772	251.809	253.536	230.329	309.155	129.577	212.953	81.3523	341.099	290.942	366.989	322.309	163.189	226.39	227.91	152.867	NA	218.065	235.882	230.951	201.573	197.305	152.993	171.012	557.29	415.458	466.703	433.012	316.691	318.511	350.755	836.66
AT2G24820	translocon at the inner envelope membrane of chloroplasts 55-II	304.866	266.192	236.201	243.035	198.706	158.589	215.353	205.498	486.425	321.263	395.317	445.655	177.823	240.63	250.166	191.5	111.886	165.804	177.55	158.123	143.347	116.541	115.152	109.213	248.179	210.28	195.051	215.896	170.848	133.661	226.215	119.4
AT2G24940	membrane-associated progesterone binding protein 2	860.328	799.135	995.615	1144.53	1231.69	1691.84	1699.22	1606.28	945.04	989.919	738.779	739.032	1216.42	1211.58	1209.53	1233.21	1375.02	1203.6	1305.18	1266.26	1381.29	1243.2	1437.88	1545.78	745.243	787.103	694.558	782.166	1202.55	1323.15	871.755	1137.33
AT2G25060	early nodulin-like protein 14	28.8444	71.1398	58.1408	NA	90.2878	56.8478	38.1644	43.1917	158.642	208.902	292.657	329.281	650.436	444.866	423.933	374.634	36.7354	50.1658	55.469	48.2763	75.3001	66.7558	60.933	90.053	55.006	45.8505	46.6904	56.4436	82.3799	69.6164	NA	212.774
AT2G25070	Protein phosphatase 2C family protein	313.037	202.738	129.58	NA	244.227	230.338	324.667	NA	NA	237.503	222.988	243.924	202.843	194.894	157.835	252.83	416.954	307.14	219.14	NA	289.378	284.959	222.422	183.984	158.728	NA	290.871	227.658	189.74	247.282	191.587	286.244
AT2G25080	glutathione peroxidase 1	99.3969	106.352	118.969	102.037	103.42	98.942	95.2155	109.657	102.319	125.887	128.221	112.709	159.854	244.094	190.117	228.594	137.207	127.488	122.795	140.313	141.287	147.435	104.126	140.35	131.337	126.355	65.9117	99.7988	100.659	125.296	78.9111	211.228
AT2G25110	stromal cell-derived factor 2-like protein precursor	99.0316	90.1429	101.114	122.906	54.1658	69.3856	84.4624	63.5711	76.1106	84.5561	96.1203	81.7389	82.7601	83.3968	85.3631	69.6256	93.4654	83.7741	92.0337	93.9381	58.6696	79.0727	53.4401	65.0215	64.7788	NA	NA	81.4487	68.6402	57.8418	61.6393	89.9316
AT2G25140	casein lytic proteinase B4	60.6829	72.7422	81.379	40.0786	54.8623	69.9445	45.2496	72.583	65.8413	65.2946	53.4587	66.4203	66.9063	50.4989	53.0493	44.6144	61.772	69.4312	62.4314	77.0972	70.9419	68.6498	87.3553	72.14	61.1238	53.7053	NA	64.5024	41.2641	44.5184	37.4388	58.3073
AT2G25280	AmmeMemoRadiSam system protein B	147.518	148.669	169.268	173.483	154.512	152.85	144.639	134.005	163.909	172.283	138.493	146.973	145.812	154.181	159.913	135.291	208.182	196.428	191.435	198.032	170.117	170.75	153.098	165.757	171.343	168.762	178.328	198.039	183.603	169.722	177.453	206.053
AT2G25340	vesicle-associated membrane protein 712	67.2255	50.7989	40.2936	47.294	24.4804	36.7664	20.3002	27.9297	54.2589	31.2048	51.1424	32.5011	8.91137	8.95905	14.7194	25.98	37.5584	47.1703	41.5353	46.5934	23.8203	32.5987	31.7951	22.6676	51.5953	22.1222	37.4311	42.9446	26.9833	31.0839	27.679	20.4394
AT2G25610	ATPase-2C F0/V0 complex-2C subunit C protein	137.497	88.3935	128.991	NA	108.283	93.8546	NA	89.6739	115.179	149.01	136.633	166.391	45.6395	76.8508	69.9047	NA	67.1386	NA	NA	138.002	86.7245	85.5538	NA	NA	121.191	181.787	142.027	102.945	107.303	138.479	NA	NA
AT2G25770	Polyketide cyclase/dehydrase and lipid transport superfamily protein	348.464	423.327	371.981	336.855	465.828	378.626	404.762	407.773	478.337	376.895	475.11	426.471	391.601	413.522	397.668	448.617	508.134	591.987	530.869	550.173	501.23	510.906	483.939	454.775	608.549	578.648	698.409	593.718	636.878	602.735	550.967	667.54
AT2G25890	Oleosin family protein	84.1315	56.2668	56.4171	NA	5.66638	5.74612	15.3067	23.9743	85.3396	54.0539	65.0353	81.624	NA	52.7786	19.0471	10.0078	33.8617	49.612	56.7126	45.0589	22.0669	12.0348	39.536	22.2364	65.2854	69.2825	72.0503	73.9959	NA	40.0365	16.1897	12.4671
AT2G25910	3'-5' exonuclease domain-containing protein / K homology domain-containing protein / KH domain-containing protein	131.149	160.961	132.415	NA	171.942	103.986	100.212	68.5538	187	120.411	138.743	164.561	158.676	141.219	126.471	128.092	132.238	86.5097	158.36	125.965	130.028	128.376	114.925	145.208	244.305	154.596	209.022	263.427	215.785	115.563	175.055	306.582
AT2G25940	alpha-vacuolar processing enzyme	111.119	111.078	85.7325	74.4647	87.1119	67.889	129.504	86.7757	81.2181	62.804	52.9966	70.1964	65.8337	45.4537	82.7135	55.5942	81.1869	114.147	69.0149	91.5059	88.2966	72.2691	66.8105	98.0898	42.3332	41.3898	35.4784	65.8198	57.5705	93.6006	46.9804	64.7309
AT2G25950	PITH domain protein (DUF1000)	109.972	107.354	113.592	110.439	126.172	97.6853	107.111	101.934	108.229	86.4516	95.4171	74.2386	113.356	92.2584	99.4077	88.0724	115.094	119.99	97.3944	120.983	105.683	114.252	109.824	121.313	62.0155	83.9086	49.0572	65.4168	98.1578	93.2192	90.5748	93.0154
AT2G25970	KH domain-containing protein	102.744	102.224	126.98	92.9408	163.361	116.382	120.972	111.586	122.561	153.499	110.826	126.472	189.439	167.236	147.06	200.722	189.42	172.57	133.113	146.15	173.697	164.261	177.3	170.157	114.46	103.286	67.3541	98.7956	121.476	123.795	107.813	127.397
AT2G25980	Mannose-binding lectin superfamily protein	54.991	45.3993	41.5166	54.0194	35.6449	29.242	50.6231	62.4908	15.7628	12.5863	25.0273	28.2543	9.87104	22.7917	24.8464	17.8195	48.3223	30.3705	27.822	30.5316	30.0355	25.6224	31.6416	20.1769	28.1023	35.056	38.5762	56.6285	29.2834	34.0681	26.4283	47.0733
AT2G26060	Transducin/WD40 repeat-like superfamily protein	165.837	188.518	153.882	NA	196.951	132.069	125.859	136.043	119.984	152.585	128.291	183.609	170.825	151.478	176.556	154.087	139.767	156.764	190.782	194.77	164.853	188.133	173.38	183.136	178.641	105.489	114.782	204.747	170.892	157.21	166.767	166.288
AT2G26080	glycine decarboxylase P-protein 2	406.872	439.308	409.48	354.843	365.391	308.225	339.102	355.325	508.204	910.894	525.527	524.021	849.633	749.373	628.362	643.126	347.932	316.841	309.639	343.68	297.253	287.179	277.991	274.312	355.436	322.685	393.422	364.844	309.68	286.571	302.655	277.701
AT2G26140	FTSH protease 4	128.185	132.059	144.278	150.349	161.143	146.527	179.383	137.429	139.347	139.049	134.208	110.169	139.737	136.852	142.71	181.921	145.881	144.681	152.695	158.238	161.631	135.79	122.983	150.023	95.8653	128.056	108.554	157.561	138.6	137.029	120.057	136.551
AT2G26210	Ankyrin repeat family protein	86.4345	118.394	83.9276	110.451	131.174	115.943	111.284	131.719	98.9565	76.6104	81.7419	64.8403	102.006	114.467	104.444	115.451	120.972	115.844	131.059	87.1166	153.871	128.421	144.041	155.654	102.92	108.289	80.8943	107.531	144.666	113.144	123.174	119.339
AT2G26230	uricase / urate oxidase / nodulin 35	53.5345	49.1131	46.246	39.7943	38.9679	24.7827	47.3257	41.6555	63.8266	57.644	63.6633	58.1933	45.5915	57.1684	48.367	52.5711	38.4279	36.9976	47.0732	42.1061	37.6626	40.1609	36.4083	28.9733	60.1355	57.2943	59.346	61.708	50.3492	38.6876	56.3582	34.7767
AT2G26510	Xanthine/uracil permease family protein	81.5196	80.8691	115.997	62.6849	60.6644	32.0304	37.8012	NA	102.737	83.9416	101.316	91.4354	NA	27.2301	34.2545	NA	47.4646	103.734	129.775	105.909	58.0309	56.4559	24.977	42.8342	122.582	145.258	NA	67.4702	64.9955	36.8134	94.5718	NA
AT2G26540	uroporphyrinogen-III synthase family protein	19.0351	31.8446	34.2133	48.0682	19.9444	38.5888	49.3535	35.1161	35.7484	65.3417	44.3724	39.5996	47.9823	54.3467	44.5763	55.992	50.1512	46.4057	48.2858	51.0341	58.2958	42.9694	41.8947	50.9781	51.8119	65.5938	NA	68.5043	37.2935	51.3481	30.2344	30.9921
AT2G26590	regulatory particle non-ATPase 13	152.47	161.484	155.177	157.413	187.356	211.235	166.55	178.343	124.331	186.201	177.17	160.635	187.61	181.517	192.399	195.213	221.342	200.607	212.276	199.926	208.303	214.014	218.112	218.528	129.122	140.524	232.009	143.717	193.474	233.312	182.256	230.623
AT2G26740	soluble epoxide hydrolase	318.42	301.159	253.309	270.373	153.742	138.749	108.354	137.877	360.286	232.473	316.967	352.067	120.552	144.283	141.614	122.111	276.776	372.236	320.122	382.202	260.982	274.779	260.728	174.322	414.565	321.394	315.036	254.82	169.377	140.53	195.668	130.363
AT2G26800	Aldolase superfamily protein	118.506	181.373	190.456	NA	218.236	66.7587	187.96	87.4579	194.608	281.997	197.488	192.069	186.591	217.737	206.691	NA	204.607	168.135	186.272	167.187	215.164	226.539	204.864	235.783	231.196	238.215	164.409	232.987	175.476	172.546	141.6	393.677
AT2G26890	DNAJ heat shock N-terminal domain-containing protein	58.5996	69.6656	54.3632	62.3018	32.8899	34.7413	29.8955	29.7378	65.8985	35.3774	69.1921	75.3628	33.9954	45.0626	32.4842	NA	NA	53.9071	55.5998	75.2983	51.578	48.688	35.0093	44.3787	88.8295	123.763	78.0226	86.9086	59.0582	40.657	57.5676	NA
AT2G26990	proteasome family protein	84.7113	66.48	84.3807	NA	79.8415	58.4257	61.2825	25.7457	90.5857	73.9025	96.3352	120.307	73.8639	83.4037	78.6021	81.4059	54.8331	70.9037	56.1324	67.7202	55.6204	58.7281	90.9029	64.7858	50.3986	73.4843	109.443	58.6339	59.8258	48.7348	43.7941	73.9307
AT2G27020	20S proteasome alpha subunit G1	1074.95	1059.02	1114	1154.64	1343.61	1415.47	1330.14	1483.91	1395.93	1549.45	1501.41	1571.01	1441.15	1440.22	1433.36	1490.19	917.51	797.328	864.799	873.812	962.638	956.823	862.696	940.397	952.704	970.71	954.465	954.008	1199.2	1168.84	1149.02	1157.66
AT2G27030	calmodulin 5;calmodulin 5;calmodulin 2;calmodulin 7;calmodulin 7;calmodulin 3;calmodulin 6	1888.53	1574.84	1894.66	1768.43	3223.18	2211.85	2089.1	2982.31	1079.22	1534.41	1201.28	1391.02	3006.12	2877.02	2619.17	2083.8	2525.75	2012.71	2158.24	2198.43	2930.97	2334.13	2625.75	3174.04	1469.48	1391.27	1873.64	1684.12	2409.32	2275.91	1974.52	2053.94
AT2G27040	Argonaute family protein	607.326	663.108	555.63	613.48	436.075	326.014	356.786	352.987	707.452	613.549	713.615	726.697	388.49	426.299	430.079	307.895	434.228	457.123	497.561	551.171	354.674	403.715	338.81	328.267	761.109	633.723	927.878	749.621	415.598	290.818	488.716	421.546
AT2G27100	C2H2 zinc-finger protein SERRATE (SE)	70.7158	91.3731	109.814	93.5307	98.2635	85.693	77.8753	84.8106	76.9004	91.1459	77.0848	62.747	94.5764	85.8518	86.5906	81.4644	97.7386	90.7826	78.9368	91.8896	92.5146	87.4721	94.0459	95.5702	88.0897	87.9101	68.8517	72.0435	87.0955	89.0726	54.6167	97.2559
AT2G27170	Structural maintenance of chromosomes (SMC) family protein	47.6957	53.2343	40.3141	46.1152	35.0897	54.6974	NA	37.1005	44.32	34.9412	52.7197	45.4734	41.3068	37.5866	41.1193	39.475	67.9466	52.5834	61.1443	44.1957	49.865	43.5167	28.1297	50.2615	53.7339	44.372	NA	58.9312	33.5778	35.7266	64.7676	NA
AT2G27210	BRI1 suppressor 1 (BSU1)-like 3	NA	93.7804	133.937	104.896	121.439	93.2034	100.861	70.2551	158.129	110.862	172.098	NA	144.446	126.642	113.601	NA	98.0174	115.42	83.4467	113.544	89.9776	75.8966	99.4916	NA	130.419	114.256	NA	124.359	97.6393	100.712	107.182	84.2613
AT2G27260	Late embryogenesis abundant (LEA) hydroxyproline-rich glycoprotein family	101.202	35.681	32.821	28.7801	27.5461	24.0026	26.7988	40.5225	89.8114	51.4687	49.3061	59.714	13.2587	22.5951	22.5084	24.9568	64.6636	60.9995	54.2791	45.5649	31.6294	33.1831	20.7372	23.1615	53.8394	46.187	65.8667	70.4061	28.8442	33.41	33.385	18.7013
AT2G27450	nitrilase-like protein 1	252.621	279.555	179.841	224.435	217.922	189.516	226.726	223.649	240.719	197.319	248.882	205.875	226.635	214.928	204.308	213.012	176.48	203.236	137.663	135.878	187.763	172.637	150.568	172.803	159.95	194.139	94.5327	114.056	176.051	146.465	172.84	211.642
AT2G27460	sec23/sec24 transport family protein	82.9344	118.652	65.9162	NA	59.5434	33.286	156.59	49.4552	130.586	90.9558	124.361	103.93	52.4076	64.0331	54.6657	NA	51.2201	71.5107	NA	72.4889	56.2216	70.938	51.6441	52.9709	136.394	129.404	128.636	104.675	70.4021	NA	83.6607	NA
AT2G27510	ferredoxin 3	153.22	147.264	192.691	175.668	104.068	57.0507	77.7968	188.021	110.56	90.5116	107.915	85.3806	94.7469	54.5637	56.0195	75.4695	181.16	108.678	109.22	88.5548	100.992	108.673	86.5158	100.73	50.3092	63.2001	65.9639	88.8466	53.8055	44.4723	62.9905	40.7662
AT2G27530	Ribosomal protein L1p/L10e family	248.74	241.482	279.582	189.313	158.842	147.898	159.657	128.503	318.436	313.968	341.291	332.49	133.052	153.47	186.167	154.818	204.671	290.834	228.993	355.547	231.096	223.978	219.763	183.594	357.184	394.937	353.159	336.965	204.215	212.945	285.323	183.006
AT2G27600	AAA-type ATPase family protein	194.02	163.718	162.11	167.978	266.05	254.488	255.54	191.133	160.024	211.966	153.351	150.185	233.074	222.46	249.327	201.61	212.729	198.357	202.581	194.133	245.051	196.84	188.814	222.404	212.943	162.58	183.404	132.186	219.608	232.75	166.398	294.84
AT2G27680	NAD(P)-linked oxidoreductase superfamily protein	194.819	188.387	220.502	223.84	188.194	179.217	195.326	170.1	203.148	211.515	193.525	186.501	188.849	197.156	178.646	203.157	131.895	166.28	112.511	146.882	149.525	160.385	154.37	165.255	163.987	168.915	163.982	178.71	144.204	152.361	129.853	164.286
AT2G27710	60S acidic ribosomal protein family	1075.77	894.593	1151.65	1051.64	687.711	906.305	1256.7	769.041	1077.44	1180.25	1309.81	1034.41	928.61	859.253	721.275	1438.32	1831.01	1424.31	1111.34	1112.52	1079.07	1232.79	1225.36	1028.58	944.904	787.123	882.757	1118.88	756.138	1021.57	1063.12	598.294
AT2G27720	60S acidic ribosomal protein family	1544.71	1945.56	1932.14	2068.58	2553.71	2566.49	2441.9	2171.23	1766.22	1844.01	1761.41	1521.77	2108.22	1864.14	1788.66	2859.94	2731.05	2229.8	2187.66	1663.79	2465.14	2376.36	2892.35	2319.1	1752.12	1804.72	2000.7	1747.99	2205.62	2629.66	2081.04	4081.09
AT2G27730	copper ion binding protein	172.271	291.362	278.31	247.292	267.484	266.415	246.434	283.599	240.81	347.883	308.789	308.996	346.971	362.717	303.997	435.66	297.225	280.302	255.825	257.994	263.159	276.374	254.769	226.918	275.327	282.173	344.701	250.769	366.831	368.285	323.841	405.707
AT2G28000	chaperonin-60alpha	607.97	712.517	702.548	768.872	841.169	825.83	806.989	855.836	682.802	1007.49	936.243	803.426	2071.62	1839.3	1448.21	1658.17	673.853	628.942	597.95	598.001	767.248	651.509	693.619	739.348	649.964	670.523	623.656	640.206	886.005	819.193	727.232	787.362
AT2G28100	alpha-L-fucosidase 1	89.8428	80.3099	NA	109.879	131.617	93.5264	104.21	83.0805	91.1043	176.75	110.82	NA	135.207	139.102	141.479	100.553	148.608	145.12	127.813	149.314	138.42	116.137	122.445	182.27	NA	145.164	NA	101.87	82.0659	90.6565	NA	137.661
AT2G28190	copper/zinc superoxide dismutase 2	204.98	320.876	311.973	272.68	335.956	282.949	242.523	305.982	195.233	449.626	271.355	224.11	553.783	345.682	356.968	277.031	1025.12	1032.52	850.213	1104.99	1159.72	921.925	1172.64	1278.43	471.989	356.567	224.783	473.217	458.307	430.978	293.142	450.236
AT2G28420	Lactoylglutathione lyase / glyoxalase I family protein	402.769	447.692	403.081	437.186	311.878	NA	456.277	328.308	333.434	NA	220.496	278.216	235.822	186.394	221.921	283.69	345.819	458.818	440.669	451.917	387.967	265.745	391.409	414.599	347.102	NA	266.49	416.713	373.645	412.038	330.398	NA
AT2G28470	beta-galactosidase 8	100.38	81.9307	103.203	92.1116	57.4858	66.3056	72.5343	85.2572	82.8579	106.17	79.1225	76.5657	102.178	94.7745	82.8027	74.0247	99.5642	89.6423	63.699	78.7377	89.2294	92.1183	80.7729	91.5372	74.5312	95.1176	68.5159	86.6905	81.5634	69.6389	75.0019	74.3719
AT2G28490	RmlC-like cupins superfamily protein	84970.9	77653.4	81295.7	78747.4	123714	148623	157626	168714	79817.4	59830.6	70617.9	66372.7	74618.2	100315	102996	129812	81553.6	74346.8	66978.4	62163.5	103904	100603	105322	107429	74102.9	83213.4	89276.1	77335.8	131298	148081	139631	152795
AT2G28790	Pathogenesis-related thaumatin superfamily protein	1346.34	1321.53	1299.77	1338.5	1466.32	1151.4	1109.5	1306.22	1130.15	1323.82	900.362	866.014	1870.07	1165.41	1376.8	988.473	1819.63	1543.31	1476.03	1478.09	1673.38	1618.12	1401.59	1832.94	1187.74	1219.02	942.568	1231.48	1179.95	1179.96	982.685	1481.07
AT2G28900	outer plastid envelope protein 16-1	121.877	120.934	106.269	64.5917	66.9216	67.5376	51.0496	63.9276	138.631	161.857	188	105.466	98.3666	137.678	97.4377	70.9887	82.9078	85.4663	93.4514	70.411	64.1149	80.0907	58.937	53.8518	158.961	173.218	215.54	130.977	113.399	73.9688	142.731	84.1265
AT2G29190	pumilio 2	206.238	242.164	220.122	206.221	274.55	226.317	205.769	203.44	202.457	209.389	188.591	180.892	221.258	203.719	197.147	200.657	193.883	211.679	258.884	250.457	295.139	285.805	283.765	249.247	231.49	277.524	193.952	280.517	232.605	282.042	273.022	327.922
AT2G29300	NAD(P)-binding Rossmann-fold superfamily protein	180.185	155.16	162.961	153.941	161.865	112.188	96.5951	73.8165	387.21	210.661	221.612	252.843	114.071	183.853	222.676	86.3417	143.951	171.829	198.091	179.372	187.408	187.986	212.908	138.225	225.037	202.319	197.39	230.288	181.248	134.999	264.949	175.552
AT2G29340	NAD-dependent epimerase/dehydratase family protein	61.3338	58.3775	46.5147	66.1919	53.8095	NA	36.6707	25.5561	96.1164	94.5316	73.0114	82.2945	73.9003	77.8511	75.2874	58.2527	60.8269	104.859	84.5698	133.274	92.4029	99.0776	64.9016	72.7049	92.666	116.521	109.82	118.695	74.7505	65.1494	83.7592	40.0372
AT2G29450	glutathione S-transferase tau 5	969.963	1054.08	973.291	901.449	1076.6	1090.7	1091.54	1028.46	692.314	649.248	597.428	620.284	759.874	821.713	771.359	771.524	1093.87	1178.85	875.949	1144.6	1213.54	1239.38	1279.39	1347.4	1002.04	902.132	1047.7	837.176	1222.14	1092.56	817.515	1709.85
AT2G29460	glutathione S-transferase tau 4	218.155	218.724	193.361	148.626	232.988	219.673	224.053	186.865	199.414	166.321	155.777	195.762	140.329	156.952	144.197	164.159	203.513	271.816	270.438	275.922	306.248	309.703	380.387	365.866	252.163	236.716	220.261	169.613	199.827	169.476	176.463	301.908
AT2G29500	HSP20-like chaperones superfamily protein	155.845	244.235	269.583	208.576	292.856	268.541	219.371	163.275	393.881	392.189	263.833	282.626	563.993	348.29	423.722	363.709	402.845	386.715	408.65	457.602	485.755	413.069	625.934	578.6	130.609	132.617	141.639	123.965	124.111	168.112	117.961	158.002
AT2G29550	tubulin beta-7 chain	474.995	435.714	400.916	514.138	321.714	323.35	355.463	366.052	286	491.582	429.044	519.623	882.858	686.757	553.653	262.457	404.995	435.775	456.368	451.713	351.059	396.05	324.184	410.895	537.085	376.099	387.792	370.566	253.227	272.829	252.553	248.961
AT2G29560	cytosolic enolase	105.044	110.408	121.978	103.617	114.674	110.256	102.672	124.433	107.102	125.45	119.483	121.76	88.2348	110.87	85.6097	102.398	93.6914	108.645	142.479	128.108	114.596	107.793	115.985	97.9241	116.669	150.383	156.354	123.491	114.046	100.102	117.467	89.3683
AT2G29570	proliferating cell nuclear antigen 2	74.3996	82.1586	115.369	106.819	73.5038	49.9042	69.1278	78.259	86.5482	136.234	90.5529	78.6049	116.748	99.9135	93.0275	106.16	64.7848	93.9866	56.3379	64.0977	68.3173	74.7375	53.6256	54.2092	69.2565	76.1247	80.6213	63.0345	50.8742	59.4367	61.9283	64.4794
AT2G29690	anthranilate synthase 2	62.4079	43.5697	51.6625	43.2815	47.0113	69.7257	102.205	56.8105	46.1671	68.2621	41.6108	71.1486	63.6422	88.3848	45.9152	86.2887	30.5543	41.2021	52.2831	65.5246	47.2462	37.6932	110.664	61.5632	77.5741	67.7979	110.774	63.6925	44.8231	81.725	70.9239	112.282
AT2G29700	pleckstrin homologue 1	27.3632	114.393	78.8871	NA	17.5801	27.0878	12.9869	24.2948	104.439	33.5703	30.4936	50.9623	32.6719	42.6772	31.0208	9.06651	226.096	93.4393	67.2583	222.641	48.0296	45.0037	34.0402	39.1767	588.348	112.716	NA	57.0751	68.4987	25.6303	27.4447	26.2291
AT2G29960	cyclophilin 5	946.508	978.487	1068.66	703.103	908.673	822.676	837.405	750.362	913.465	1149.34	764.869	821.475	952.979	846.405	727.922	757.105	832.307	751.398	957.849	675.275	543.301	695.326	720.479	630.565	817.878	852.878	983.691	839.657	991.096	784.533	773.077	902.177
AT2G29990	alternative NAD(P)H dehydrogenase 2	103.962	92.3973	86.2947	65.4527	70.7758	75.0518	60.3532	48.3844	84.8541	83.0553	68.6326	48.0031	41.4205	48.2847	47.7259	NA	80.6233	92.3519	83.5723	112.528	80.3534	66.8947	62.2822	65.3118	94.0878	95.3081	114.93	157.349	97.4241	48.3874	83.737	168.233
AT2G30050	transducin family protein / WD-40 repeat family protein	422.482	447.526	342.42	485.695	506.252	412.589	462.401	437.776	442.375	408.833	400.594	376.762	466.611	508.849	455.924	411.01	455.05	420.03	438.881	443.557	564.672	502.073	410.534	544.474	446.093	383.72	437.684	319.803	434.169	482.375	445.785	579.375
AT2G30060	Pleckstrin homology (PH) domain superfamily protein	90.7402	84.9423	65.8529	86.4511	112.862	96.9076	61.8223	77.155	55.3504	47.9578	44.4159	55.2556	109.28	67.1881	100.889	56.4396	80.2199	86.2872	71.5013	83.7835	93.1975	76.2566	67.5681	96.6822	68.4695	67.8815	NA	61.0788	74.8775	72.1292	70.5446	75.8197
AT2G30110	ubiquitin-activating enzyme 1	521.309	570.402	461.002	542.475	534.105	441.698	505.336	455.511	633.344	705.054	723.131	707.263	711.382	707.825	627.989	534.814	402.794	398.283	433.16	481.903	412.046	475.621	443.399	427.811	686.24	635.913	641.161	586.88	534.216	502.495	720.396	419.068
AT2G30140	UDP-Glycosyltransferase superfamily protein	198.63	117.765	124.476	121.694	75.8966	57.5807	60.7714	87.1308	127.342	92.0896	127.616	81.612	46.2556	67.4803	54.2293	NA	56.1121	133.866	72.8773	94.1592	80.9803	75.823	73.9286	61.3423	107.704	111.327	77.2813	102.603	66.1038	NA	99.2038	NA
AT2G30200	EMBRYO DEFECTIVE 3147	182.109	163.498	144.029	160.236	148.164	133.498	156.493	129.3	303.776	236.731	334.82	244.457	237.157	293.781	278.071	209.931	196.714	168.191	164.794	181.637	180.564	190.443	152.942	167.823	290.529	215.4	275.008	236.985	235.707	238.807	240.577	251.72
AT2G30490	cinnamate-4-hydroxylase	125.339	101.147	85.7862	106.266	73.8867	55.2673	51.3941	53.5558	145.421	123.328	172.697	165.107	101.193	113.865	108.149	82.2843	65.7917	101.112	111.247	114.219	95.3208	103.591	73.8957	71.3013	137.258	130.92	111.078	124.807	88.092	78.5317	99.6789	90.3603
AT2G30860	glutathione S-transferase PHI 9	483.793	393.573	421.398	397.57	503.288	630.433	518.797	539.26	458.986	851.104	438.645	488.955	1381.38	1758.5	835.168	1003.46	658.196	782.832	774.336	713.298	837.563	798.235	900.456	882.973	601.056	686.398	577.772	651.545	643.805	736.096	765.271	855.674
AT2G30870	glutathione S-transferase PHI 10	57.5193	83.6357	89.0478	29.1287	46.7456	60.4817	55.8414	42.1666	87.1632	260.13	138.999	86.9856	369.017	475.946	291.764	198.735	47.7468	76.5854	66.6828	63.2529	66.0262	55.2501	27.684	75.5315	58.8692	52.4868	NA	58.6651	43.0292	70.1561	54.0996	56.2635
AT2G30920	coenzyme Q 3	131.09	111.754	114.085	79.8154	151.652	104.385	95.0195	142.035	96.5755	96.4532	104.667	105.413	106.858	103.187	111.136	128.366	143.903	118.881	109.054	110.753	128.35	130.716	137.973	145.199	109.145	108.151	89.4474	101.183	111.211	118.34	100.799	129.601
AT2G30970	aspartate aminotransferase 1	805.128	865.834	856.827	708.951	1006.71	1024.37	940.645	1004.32	1030.03	1003.32	1033.54	948.182	1122.04	1057.76	1110.4	1210.21	746.521	713.377	726.513	708.68	776.147	739.633	734.049	734.01	934.717	890.832	868.649	868.493	1029.26	1020.56	959.1	1053.55
AT2G31390	pfkB-like carbohydrate kinase family protein	858.984	960.013	1019.42	1013.3	1220.16	939.967	1072.05	1037.92	1168.39	1320.21	1231.79	1249.59	1852.28	1330.46	1530.28	1586.14	965.244	1031.97	1049.24	1173.43	1094.66	1128.96	1065.13	1317.18	794.857	907.58	1012.26	825.604	1022.05	1166.83	855.243	1022.6
AT2G31570	glutathione peroxidase 2	75.3534	69.7322	60.0563	NA	74.4969	69.0496	49.1455	30.5473	85.8442	150.332	89.3694	69.6231	302.844	263.446	179.003	211.823	76.6854	75.9802	43.688	65.6812	89.2032	75.7982	70.8368	61.6979	108.891	NA	81.8825	116.374	89.5961	93.955	40.9054	83.119
AT2G31610	Ribosomal protein S3 family protein	1595.96	1540.94	1364.76	1466.63	1138.16	1033.76	1137.1	1125.36	2095.45	2049.56	1995.14	2001.92	1226.88	1585.52	1446.16	1106.5	1123.2	1288.96	1167.1	1277.48	1087.56	1073.54	921.743	854.381	2264.91	2332.2	2191.17	2277.92	1654.22	1247.28	1794.13	1200.89
AT2G31670	Stress responsive alpha-beta barrel domain protein	360.534	367.179	430.582	313.667	408.487	498.465	454.391	403.179	387.928	431.109	361.619	353.857	542.185	497.284	523.413	584.072	508.126	568.45	529.987	564.253	598.226	558.826	509.458	607.471	384.72	353.696	367.85	340.014	527.225	496.346	370.149	591.613
AT2G31680	RAB GTPase homolog A5D;P-loop containing nucleoside triphosphate hydrolases superfamily protein	83.5112	124.315	147.603	NA	162.057	113.733	95.0613	111.12	168.443	167.359	151.846	125.382	172.715	154.086	163.487	61.671	80.9904	108.159	81.7666	110.184	101.033	119.365	120.296	112.181	197.31	183.433	NA	141.486	148.117	128.109	129.779	132.226
AT2G31750	UDP-glucosyl transferase 74D1	NA	60.8666	81.3556	NA	61.7177	54.7623	52.8071	73.0079	53.4257	58.4555	35.0889	NA	64.334	62.7278	41.821	46.1558	NA	51.2191	36.5403	NA	58.8126	44.8736	46.3583	36.6082	37.6714	NA	NA	29.8778	41.6037	41.8	NA	85.4356
AT2G31985	lipoprotein (DUF1264)	2424.11	2467.09	2607.42	2653.17	2637.96	2937.94	2022.53	2252.44	2751.89	2451.67	2562.49	2914.29	3048.04	2391.57	2706.41	3595.08	5538.01	4622.75	4712.32	5023.33	5340.3	4967.04	5354.09	5709.07	3413.77	3369.34	2788.11	3119.93	3516.48	4018.52	4040.34	4167.07
AT2G32060	Ribosomal protein L7Ae/L30e/S12e/Gadd45 family protein	455.868	306.074	399.404	499.935	414.403	452.077	440.277	482.648	298.804	310.577	411.891	316.566	547.445	365.522	399.261	511.566	555.916	476.626	402.183	475.906	409.128	429.116	337.817	418.47	443.011	480.785	336.87	441.098	377.118	424.512	383.898	409.636
AT2G32080	purin-rich alpha 1	242.238	310.843	275.466	294.514	257.672	260	290.357	275.575	175.806	219.785	173.19	197.229	272.124	239.247	225.103	286.995	433.91	438.241	437.734	393.099	426.922	378.105	425.028	415.91	211.57	181.144	192.013	172.016	270.969	277.89	184.38	382.455
AT2G32090	Lactoylglutathione lyase / glyoxalase I family protein	275.548	269.664	277.262	303.902	411.725	480.47	410.261	398.291	237.815	284.5	220.606	251.533	303.522	303.771	339.062	420.131	339.489	340.494	357.484	297.017	325.75	332.478	381.479	360.495	193.278	214.753	197.257	187.752	343.611	325.897	301.866	331.853
AT2G32120	heat-shock protein 70T-2	1279.4	1154	1082.63	984.746	823.399	727.215	675.679	677.251	1713	1157.53	1251.76	1367.5	614.328	639.222	734.334	604.426	804.134	920.058	1137.76	1215.74	894.138	971.32	1090.98	866.072	1091.44	1377.9	1110.26	1275.41	581.135	557.075	890.389	543.707
AT2G32260	phosphorylcholine cytidylyltransferase	NA	106.369	158.51	175.278	118.172	110.853	74.4278	97.8311	NA	130.496	112.365	184.097	133.52	142.846	131.717	104.434	NA	162.143	177.117	202.866	113.487	133.821	123.749	186.911	NA	NA	117.288	128.241	109.089	99.2575	57.7586	160.659
AT2G32520	alpha/beta-Hydrolases superfamily protein	495.227	497.961	507.447	527.485	842.241	774.527	720.7	707.564	473.019	533.358	438.9	490.844	865.878	895.542	887.206	1064.88	621.466	610.993	611.22	476.347	681.071	636.043	685.309	745.074	498.33	404.781	465.313	458.299	799.322	779.729	620.181	1073.51
AT2G32730	26S proteasome regulatory complex-2C non-ATPase subcomplex-2C Rpn2/Psmd1 subunit	438.764	373.721	290.316	373.156	275.667	162.244	246.404	211.833	460.582	435.299	500.906	560.915	249.186	321.115	305.774	257.449	382.721	368.652	464.494	431.159	310.504	321.257	290.746	238.334	682.621	559.784	681.089	599.95	399.627	305.619	559.774	269.179
AT2G32810	beta galactosidase 9	196.536	207.899	206.339	212.508	152.176	171.534	196.085	154.092	301.696	149.685	178.917	178.544	153.044	134.238	146.265	161.512	175.938	200.969	193.496	186.265	161.094	119.49	170.694	127.839	227.586	153.597	157.428	175.017	124.612	166.497	133.413	234.056
AT2G32920	PDI-like 2-3	500.466	454.185	481.399	462.726	491.529	458.054	522.524	566.278	420.924	440.497	422.094	465.463	445.365	455.368	454.045	430.383	402.22	375.557	357.281	357.282	488.188	491.666	490.727	461.617	530.878	437.368	409.01	493.329	450.801	432.248	462.374	309.943
AT2G33040	gamma subunit of Mt ATP synthase	950.605	1003.35	1107.74	1091.22	1257.67	1262.19	1266.8	1428.01	936.114	1206.85	945.981	1043.59	1916.18	1644.76	1525.81	1374.82	1172.5	1054.31	1060.35	953.579	993.909	951.508	882.045	1064.8	1083.27	1035.55	1090.32	1004.13	1225.28	1190.31	1004.99	1222.76
AT2G33070	nitrile specifier protein 2	11118.1	10227.9	9387.47	8863.84	6351.67	6493.58	6202.9	6515.67	9269.99	6918.93	7213.74	8157	7189.52	5093.6	5322.72	5453.05	9390.78	8668.31	9783.36	9692.99	7223.64	8072.42	8740.59	7449.53	8613.1	10259.2	9940.6	9989.29	6110.68	6491.46	8736.43	6306.89
AT2G33150	peroxisomal 3-ketoacyl-CoA thiolase 3	2874.8	2598.98	2651.01	2835.74	3334.55	3601.55	3362.26	3923.33	2770.27	2855.12	2833.54	2863.58	3720.96	3007.37	3285.96	3335.91	2785.22	2698.45	2659.27	2643.62	2732.19	2789.57	2598.94	2657.02	2851.83	2826.35	2688.8	2592.18	2936.59	3229.72	3291.39	2822.67
AT2G33210	heat shock protein 60-2	264.763	273.654	249.847	266.257	263.515	320.181	292.966	257.867	287.7	435.92	438.127	376.055	508.839	490.805	453.152	420.73	262.265	271.982	266.922	254.174	262.755	234.58	268.241	283.213	244.382	258.364	240.86	246.206	292.732	319.815	296.82	297.841
AT2G33220	GRIM-19 protein	207.683	182.806	203.796	279.046	287.771	264.876	212.117	249.731	228.307	220.26	206.989	197.929	326.904	324.091	292.597	221.604	249.721	228.708	211.418	233.744	265.258	260.352	239.391	274.156	206.209	201.115	131.268	206.789	245.507	193.408	238.601	259.71
AT2G33255	Haloacid dehalogenase-like hydrolase (HAD) superfamily protein	139.285	100.749	132.351	160.801	160.792	168.531	140.978	121.377	135.931	159.631	149.049	157.444	226.834	212.186	211.483	195.545	133.762	139.247	145.337	188.227	179.184	153.378	133.752	168.491	113.755	143.438	117.048	130.395	165.452	173.101	131.462	192.411
AT2G33340	MOS4-associated complex 3B	173.066	193.412	205.537	225.866	194.287	195.192	191.656	174.343	191.18	238.17	196.301	180.431	272.156	229.567	206.065	188.816	231.387	204.181	214.838	206.662	212.534	197.318	191.017	186.939	167.608	196.474	215.978	186.563	189.562	188.031	205.201	213.72
AT2G33380	Caleosin-related family protein	39.7976	42.5438	55.7431	48.7885	36.0527	40.5646	20.7597	NA	206.481	463.27	349.457	354.321	250.028	264.677	186.392	237.255	71.4595	48.3774	89.6059	56.7202	46.8516	36.3437	42.5497	34.1835	108.748	130.823	90.2185	155.995	37.2412	60.411	67.1288	72.4083
AT2G33410	RNA-binding (RRM/RBD/RNP motifs) family protein	317.368	373.976	424.569	364.372	419.289	449.536	477.729	442.341	255.639	301.231	298.773	271.296	490.215	431.394	416.724	528.486	567.442	461.578	504.738	461.279	509.427	474.51	556.723	492.449	316.369	293.08	323.685	329.269	446.032	501.717	362.425	476.392
AT2G33470	glycolipid transfer protein 1	95.1443	60.2131	179.868	70.8016	60.6539	64.0883	96.0872	69.3305	100.135	82.3943	81.2563	69.6616	56.2708	75.8022	74.4337	77.776	61.1365	70.0331	46.5113	64.1117	59.0337	83.8068	66.8845	64.4915	87.3057	125.593	68.0349	57.6375	91.5805	77.861	107.333	64.7643
AT2G33530	serine carboxypeptidase-like 46	47.741	36.761	28.5992	48.468	27.8392	24.7898	45.8981	44.7327	21.7249	45.0126	40.1232	43.8651	39.7328	47.2458	34.1481	45.7608	48.5028	50.4778	31.4438	38.6468	41.0939	36.0666	58.1232	49.5496	25.6461	NA	NA	34.1771	20.8067	27.1082	NA	51.1452
AT2G33585	subtilisin-like protease	36.5237	42.0537	31.8911	NA	24.1567	36.5723	33.8255	28.4552	53.1927	29.2984	54.3669	48.572	34.9744	28.2015	33.2045	40.6591	37.8087	53.6002	NA	41.2726	59.1479	59.282	31.4968	43.5003	25.2674	31.9734	31.3224	NA	44.9117	34.9933	40.0286	19.4651
AT2G33590	NAD(P)-binding Rossmann-fold superfamily protein	1503.96	1615.8	1398.08	1609.47	1668.34	1571.15	1776.41	1838.21	1496.38	1158.57	1202.52	1635.3	1494.49	1185.26	1402.49	1447.89	1207.05	1316.03	1372.64	1438.25	1604.88	1546.48	1612.59	1599.88	1445.32	1430.17	1356.83	1391.8	1581.22	1433.6	1616.75	1612.21
AT2G33730	P-loop containing nucleoside triphosphate hydrolases superfamily protein	81.4184	94.476	97.4193	120.383	71.5911	85.7202	55.0287	73.2383	66.0637	86.247	77.7477	82.265	72.9619	88.5202	73.9494	108.552	70.1416	86.2786	87.7088	83.346	81.2738	90.2223	95.2535	87.016	70.7438	71.5397	47.5703	55.3747	74.2665	68.09	78.7153	81.1247
AT2G33740	Nitrogen regulatory PII-like-2C alpha/beta	93.8071	71.9788	78.0491	108.967	85.5051	81.3608	96.7017	82.6707	59.9744	88.2117	76.2151	56.2133	131.803	76.1842	96.5191	85.7652	92.0021	84.854	50.3502	110.717	112.066	84.7544	64.4058	89.8806	55.7764	62.7705	36.1652	88.4726	91.9985	84.0464	57.5745	66.3493
AT2G33800	Ribosomal protein S5 family protein	84.9663	104.063	112.033	90.7119	93.4336	82.3198	64.4485	84.7179	148.221	174.413	195.387	129.294	324.239	313.232	234.87	237.271	120.267	114.883	105.57	124.468	122.236	128.165	96.1388	118.941	112.604	111.887	79.5861	94.7024	103.047	105.271	79.4965	97.2024
AT2G33830	Dormancy/auxin associated family protein	24.3702	23.6399	23.9348	NA	12.6477	14.7584	18.4586	20.8927	24.2567	36.9629	22.5038	15.1037	23.0313	25.5764	23.7715	13.8049	35.367	72.2915	39.4461	49.559	42.6919	34.5999	31.5397	50.8414	22.9697	25.1403	NA	31.3121	3.60933	21.9153	19.2354	21.3992
AT2G33840	Tyrosyl-tRNA synthetase-2C class Ib-2C bacterial/mitochondrial	114.485	116.871	121.546	90.3872	94.0251	91.483	91.5263	72.6474	82.2863	59.6661	65.8017	84.2364	105.924	78.2245	81.6316	94.8757	90.5037	95.3195	89.8084	111.308	95.2463	79.9767	80.308	88.4391	95.5456	64.849	79.6712	69.3195	74.399	86.5963	103.37	71.7378
AT2G33845	Nucleic acid-binding-2C OB-fold-like protein	126.477	129.127	261.79	264.828	275.029	73.0981	127.179	100.618	291.901	167.489	335.004	280.397	126.929	164.872	185.557	158.48	360.509	81.8095	260.582	283.389	200.537	255.629	154.295	238.187	175.441	260.718	112.373	146.796	162.982	227.196	278.797	243.847
AT2G34040	Apoptosis inhibitory protein 5 (API5)	264.866	282.681	278.856	282.84	191.112	164.776	175.762	181.513	365.097	368.362	348.17	346.73	280.001	305.041	224.26	167.416	240.698	234.111	253.738	304.155	210.515	234.401	241.888	235.161	301.883	339.185	377.854	335.177	221.245	173.275	269.776	175.278
AT2G34310	hypothetical protein	60.6089	74.398	NA	NA	80.7521	57.6028	39.4072	64.6381	96.2332	95.5	103.319	87.1043	116.077	110.554	86.9008	74.7216	NA	95.2411	139.622	124.666	97.5756	75.1016	50.1548	84.8785	91.6406	NA	136.897	86.6392	67.7999	64.4686	63.099	92.8523
AT2G34460	NAD(P)-binding Rossmann-fold superfamily protein	350	299.11	304.209	254.664	251.578	244.474	239.88	210.69	261.94	194.984	258.787	252.035	164.029	206.663	199.037	127.246	239.925	208.145	273.479	265.048	247.785	236.594	222.598	223.861	265.32	332.139	316.46	295.417	241.858	186.173	220.362	208.825
AT2G34470	urease accessory protein G	199.349	235.602	220.159	202.095	302.563	171.898	148.768	163.753	150.644	208.158	172.366	158.051	277.878	225.104	212.707	179.197	271.927	224.059	247.215	255.045	262.156	258.735	221.747	278.83	156.583	142.995	122.047	143.465	191.949	184.069	118.959	317.021
AT2G34480	Ribosomal protein L18ae/LX family protein	1773.73	2182.96	1811.63	1688.45	1820.98	1335.85	1711.32	1471.1	1762.28	1803.6	2316.68	2317.83	1013.78	1472.5	1499.71	1164.77	1264.86	1831.28	1954.45	1687.93	1625.27	1606.36	1626.96	1348.87	3212.88	3455.39	3304.52	2897.19	2022.44	1908.21	2636.42	2105.69
AT2G34560	P-loop containing nucleoside triphosphate hydrolases superfamily protein	144.342	174.607	146.612	125.2	223.503	192.339	189.097	186.703	85.7812	83.4404	90.4979	88.6269	261.528	164.548	143.845	151.346	73.5469	203.342	100.604	115.92	117.273	160.422	127.722	145.533	134.368	106.403	NA	135.178	208.498	179.076	133.045	301.165
AT2G34700	Pollen Ole e 1 allergen and extensin family protein	6588	6127.69	7412.11	7827.63	5715.36	6651.33	5609	7119.46	5274.12	3829.19	3904.46	4317.28	4756.82	2993.46	3925.57	4173.62	11772.8	9904.53	9723.76	9063.29	8877.96	8232.34	7563.53	9416.83	5820.31	5746.57	6994.8	5997.15	6016.08	6161.25	4269.76	5857.15
AT2G34740	protein phosphatase 2C family protein	173.554	184.273	186.182	223.699	186.011	186.241	183.995	174.159	166.653	120.371	129.784	160.233	198.656	141.639	160.687	181.199	176.505	176.214	133.844	236.111	202.81	175.085	150.851	197.584	69.4175	87.4556	105.876	84.0412	98.7308	95.3299	91.4541	93.2159
AT2G34790	FAD-binding Berberine family protein	781.397	729.532	688.064	637.629	361.731	341.569	342.289	355.046	729.815	556.353	618.786	593.976	426.72	303.721	344.257	335.306	481.638	470.711	594.662	530.249	393.195	388.85	399.465	361.764	481.067	503.922	570.547	551.428	283.696	260.188	307.715	272.661
AT2G35010	thioredoxin O1	315.002	342.073	330.972	297.037	520.347	490.113	440.626	434.058	353.738	362.044	292.666	294.59	434.31	427.9	510.255	466.795	495.193	497.368	431.643	513.801	544.148	529.878	388.938	569.546	330.48	316.93	324.495	333.407	509.631	532.976	386.32	682.768
AT2G35040	AICARFT/IMPCHase bienzyme family protein	176.01	202.163	179.839	205.594	234.619	186.869	196.668	173.829	246.524	251.89	260.167	254.699	283.284	267.825	267.15	249.171	200.179	231.069	214.674	251.933	226.824	225.498	203.631	254.004	252.505	229.011	245.207	248.168	234.514	211.834	219.234	222.031
AT2G35120	Single hybrid motif superfamily protein	383.781	431.966	400.972	441.669	427.546	435.335	480.171	532.624	314.551	315.078	233.233	283.568	392.249	257.622	299.746	359.275	377.802	500.43	401.891	480.772	469.756	484.794	471.611	546.354	339.399	306.077	273.409	267.013	354.093	370.259	295.242	373.497
AT2G35300	Late embryogenesis abundant protein-2C group 1 protein	434.489	522.238	468.572	387.811	517.605	422.993	495.111	535.912	554.257	570.374	594.14	636.853	583.263	665.701	613.279	825.98	714.745	771.893	634.45	694.476	749.156	709.006	737.883	813.79	450.505	650.938	486.447	597.834	629.429	408.083	582.883	590.617
AT2G35370	glycine decarboxylase complex H	17.5887	29.7394	19.1641	29.8637	21.2117	33.8599	30.077	40.1398	45.2004	66.5592	52.1671	81.3744	74.8033	131.947	95.4456	52.7741	47.4531	58.4619	21.6891	44.3302	67.3645	39.1001	29.2646	46.1679	22.3314	22.4826	35.1427	15.502	18.141	26.4729	24.704	21.5655
AT2G35490	Plastid-lipid associated protein PAP / fibrillin family protein	501.606	465.34	463.285	321.931	348.397	316.517	376.077	307.275	539.514	452.556	498.399	535.1	301.375	474.015	380.652	297.908	399.465	429.123	398.863	487.339	354.014	373.604	415.583	368.313	544.087	490.642	568.531	440.618	314.128	273.736	369.102	290.573
AT2G35605	SWIB/MDM2 domain superfamily protein	589.563	554.595	618.894	723.468	704.248	648.86	629.416	575.786	472.58	486.016	433.338	486.182	688.203	488.514	529.459	709.408	948.739	843.692	719.953	664.103	758.539	778.163	699.448	775.472	546.691	459.844	590.571	523.489	602.485	725.4	567.657	849.796
AT2G35780	serine carboxypeptidase-like 26	40.6491	48.574	53.6303	34.5138	75.0024	69.3366	64.018	76.3879	44.6168	82.0409	70.0661	88.8513	95.623	85.2926	87.5527	80.7128	63.1338	59.1527	33.873	44.4095	87.3552	84.6046	83.5409	83.0683	39.9266	39.1465	82.4038	47.5399	57.3748	74.5785	64.3189	54.2466
AT2G35820	ureidoglycolate hydrolase	97.7414	156.38	98.4683	208.528	156.668	161.112	116.672	155.929	184.172	137.996	163.311	142.195	184.855	147.724	155.638	186.152	189.37	249.897	197.96	255.174	204.24	154.57	158.401	235.319	94.4622	119.364	56.1094	105.926	150.91	158.465	136.779	176.754
AT2G35840	Sucrose-6F-phosphate phosphohydrolase family protein	385.473	417.669	309.508	404.785	415.792	374.874	355.009	407.681	302.873	395.388	303.411	383.874	422.239	438.402	396.16	378.505	404.586	463.907	471.324	436.399	390.325	421.942	421.898	422.368	464.548	378.308	440.848	319.734	387.979	367.058	355.597	420.698
AT2G36060	MMS ZWEI homologue 3	154.33	176.872	182.495	187.069	219.919	167.202	197.171	139.286	159.984	150.679	152.073	146.21	170.552	154.705	154.168	143.367	177.036	175.666	163.037	230.426	197.095	180.407	201.594	201.371	207.234	159.583	165.394	143.384	195.108	218.392	136.617	176.377
AT2G36070	translocase inner membrane subunit 44-2	54.4306	54.3365	57.256	35.6655	46.0203	88.7592	79.8969	86.5396	45.3164	33.1776	54.3125	58.4873	56.895	64.8595	60.7306	59.3676	64.4379	36.6542	78.6122	52.0468	63.7625	78.8151	50.7857	68.7971	44.1171	50.7129	172.27	39.1332	75.4438	63.4747	70.9022	87.5318
AT2G36130	Cyclophilin-like peptidyl-prolyl cis-trans isomerase family protein	143.092	216.798	152.215	163.46	261.251	265.702	203.953	201.275	186.125	303.656	279.536	231.509	367.243	313.815	306.173	256.39	281.547	209.898	247.546	214.771	252.386	271.769	205.559	264.755	253.092	207.719	199.357	219.809	213.644	260.343	190.12	262.166
AT2G36160	Ribosomal protein S11 family protein	2522.08	2783.31	2684.21	3087.7	1995.91	2292.4	2459.98	2669.17	2885.03	2915.56	3410.4	2774.25	2166.07	2447.01	2088.95	1957.58	2666.63	2572.7	2640.28	2298.86	2025.21	2141.42	2165.27	1798.74	3071.46	3325.79	3865.65	3022.58	2298.76	2547.4	2900.69	1812.65
AT2G36190	cell wall invertase 4	109.458	99.3987	120.492	108.945	94.3335	90.6556	65.3483	105.654	106.619	221.224	113.954	99.8109	104.242	104.724	99.21	68.7635	137.219	149.482	119.332	166.865	120.537	131.026	104.587	136.44	109.878	103.22	98.2449	110.692	63.8387	64.5713	52.3436	82.582
AT2G36250	Tubulin/FtsZ family protein	29.7155	39.3696	32.9773	25.5079	30.9893	24.1142	23.6586	24.8482	19.8601	43.0274	41.7547	27.243	53.1833	54.3936	35.481	37.1382	26.0063	44.2982	39.0003	40.0122	30.3971	35.5763	36.0574	28.6301	42.3851	35.6265	51.5647	43.7666	34.5792	30.2547	31.4087	34.977
AT2G36270	Basic-leucine zipper (bZIP) transcription factor family protein	56.9612	66.4817	59.1045	83.4616	77.1695	49.6805	58.1165	58.0746	65.8531	45.1105	58.7149	87.0437	48.7994	43.3334	47.5302	63.9087	46.8762	66.3363	61.2768	60.278	68.638	60.2003	64.4846	64.5713	67.3999	45.3435	NA	62.838	38.2948	51.9307	39.9829	48.68
AT2G36300	Integral membrane Yip1 family protein	277.489	393.044	322.377	240.486	407.029	248.92	202.797	352.529	298.538	188.088	233.845	321.344	127.596	169.114	217.053	134.413	331.563	300.55	292.923	302.115	307.949	307.145	326.116	250.975	479.005	357.051	454.658	362.302	383.968	385.256	536.548	684.768
AT2G36390	starch branching enzyme 2.1	NA	81.7068	72.4897	31.8973	51.585	NA	NA	25.763	76.3175	82.798	75.8377	62.9645	46.8014	66.1189	61.4102	43.7533	87.3829	56.4078	110.053	76.33	53.1354	41.9895	41.0557	42.7649	92.2238	58.114	105.375	77.7289	75.1916	63.0397	69.839	NA
AT2G36460	Aldolase superfamily protein	3737.5	3960.6	3944.44	4204.8	4223.45	4615.46	4175.33	4448.78	3871.34	3932.95	4048.94	3881.4	3965.31	3815.03	3818.85	4793.34	4190.96	3951.91	4474.16	3888.92	4122.92	3946.54	4665.1	4178.06	3950.44	3907.19	3990.67	3669.1	4257.44	4760.21	4318.39	5199.78
AT2G36500	CBS / octicosapeptide/Phox/Bemp1 (PB1) domains-containing protein	49.8736	14.4432	25.2677	11.5444	21.4593	21.9049	28.2892	34.6241	25.976	19.459	39.026	15.7288	21.0968	16.0379	17.7734	26.5769	18.7802	NA	28.1471	27.7194	17.9268	21.6962	21.4434	19.4992	NA	26.9626	NA	11.8098	25.1419	21.0095	16.8225	NA
AT2G36530	Enolase	5364.68	5460.21	5506.4	6093.87	5735.58	6541.91	6117.65	6122.05	5857.13	5855.4	6425.21	6246.88	6301.49	6237.23	6032.76	6689.37	6100.66	5497.13	5747.45	5138.63	5332.63	5388.11	5598.07	5359.81	6558.81	6465.96	6707.8	6938.47	6796.77	6852.53	6454.17	6441.09
AT2G36580	Pyruvate kinase family protein	46.3646	36.0218	46.3235	NA	40.117	40.4361	41.3766	53.3125	43.9194	48.55	42.6314	32.6487	19.6166	43.9578	36.4246	18.8498	40.9911	33.2892	34.44	24.6735	16.1523	31.3953	26.4492	21.0084	38.4862	NA	NA	51.4994	33.3874	36.518	55.628	35.9487
AT2G36620	ribosomal protein L24	535.341	548.944	526.078	522.861	665.668	689.114	653.971	746.054	394.756	716.011	715.03	675.015	632.852	661.105	655.674	509.738	412.714	451.035	379.546	349.119	538.294	415.436	309.608	416.35	648.348	853.043	786.35	793.202	894.826	767.493	1063.18	716.307
AT2G36640	embryonic cell protein 63	1728.82	1560.45	1705.48	1696.83	2581.39	2621.33	2683.88	2567.94	2305.97	2378.99	2643.04	2586.7	2497.6	3019.07	3055.91	4245.87	3015.87	2817.38	3021.41	2692.92	3517.18	3116.32	3393.63	3514.83	2126.58	2500.74	2389.2	2068.21	3085.81	3766.42	3420.02	4038.07
AT2G36880	methionine adenosyltransferase 3	198.263	175.149	270.801	214.362	189.094	159.869	197.591	171.915	191.545	402.378	247.542	222.982	391.399	271.705	231.091	298.568	138.801	191.395	103.153	164.21	144.14	161.309	134.771	123.991	186.893	NA	184.622	132.364	132.632	183.091	196.964	180.101
AT2G37020	Translin family protein	104.269	89.1686	93.3111	124.11	90.5363	98.8899	103.471	97.8918	80.3799	81.9427	98.727	106.273	130.299	124.511	115.816	115.863	110.939	110.707	85.0216	86.3908	121.505	114.512	95.2083	130.513	82.4665	106.176	115.026	95.2096	100.489	119.816	118.064	116.271
AT2G37120	S1FA-like DNA-binding protein	304.276	288.965	270.08	196.106	623.745	389.305	348.834	207.702	364.656	209.978	236.069	339.841	NA	316.731	315.706	297.713	560.681	312.035	288.459	588.165	673.753	795.393	703.279	644.472	482.452	381.312	451.07	566.959	858.392	902.905	579.525	1198
AT2G37190	Ribosomal protein L11 family protein	3464.45	3576.45	3341.51	3076.74	3203.75	3137.58	3402.96	3076.27	3616.38	4449.44	4055.87	3328.22	4616.07	4396.35	3604.1	3659.6	4152.78	3816.33	4286.83	3606.95	3422.06	3475.98	3445.94	3178.58	3766.07	4295.19	4431.07	4007.5	4115.31	4204.13	3541.41	4233.03
AT2G37220	RNA-binding (RRM/RBD/RNP motifs) family protein	165.377	173.827	171.814	191.711	186.784	173.646	174.188	199.569	155.798	271.131	224.217	246.452	571.152	646.657	386.189	493.221	181.623	152.629	155.481	180.991	182.586	218.184	204.644	183.149	190.789	191.603	186.395	190.199	198.502	223.358	172.318	243.221
AT2G37500	arginine biosynthesis protein ArgJ family	138.042	129.456	113.592	121.835	80.9923	110.613	106.003	118.743	122.831	137.289	126.377	118.971	141.698	103.191	104.053	95.9528	94.4281	86.1846	84.4983	81.3091	70.598	55.6765	72.3497	77.6708	78.3447	91.7672	194.133	129.682	88.1942	120.016	76.747	93.6327
AT2G37620	actin 1;actin 1;actin 1;actin 1;actin 3;actin 3	544.445	483.978	553.792	472.889	466.599	456.174	440.918	451.738	456.103	752.013	558.968	474.674	608.461	500.103	464.33	476.476	426.492	441.379	385.396	402.362	357.944	383.486	350.872	294.264	440.554	470.713	535.954	448.755	360.524	423.968	409.085	367.471
AT2G37660	NAD(P)-binding Rossmann-fold superfamily protein	495.168	539.956	594.163	621.339	599.484	631.406	533.191	531.984	569.71	694.712	623.491	604.259	944.628	1091.58	922.732	928.416	744.032	689.799	524.169	659.849	649.876	718.193	615.797	680.191	441.955	526.481	506.724	464.596	695.699	676.464	435.794	640.411
AT2G37690	phosphoribosylaminoimidazole carboxylase-2C putative / AIR carboxylase	NA	93.6943	NA	97.2672	88.8233	49.2851	57.161	50.4749	102.744	93.7115	109.887	118.798	168.461	144.025	119.732	151.97	121.051	72.3387	NA	94.0198	95.5415	88.205	92.2243	95.7422	123.923	105.464	120.226	94.9612	99.7901	93.1134	105.927	192.463
AT2G37760	NAD(P)-linked oxidoreductase superfamily protein	448.385	412.172	412.015	400.451	631.91	597.454	596.638	536.194	475.568	480.992	431.868	450.256	591.932	461.912	519.61	645.632	480.788	501.447	497.735	495.235	529.257	487.318	524.806	493.449	486.675	456.843	412.483	523.282	484.371	552.085	455.08	654.365
AT2G37770	NAD(P)-linked oxidoreductase superfamily protein	141.73	161.584	151.29	140.446	220.421	208.836	219.675	217.354	156.366	159.421	119.627	127.115	377.839	217.995	252.743	273.834	126.859	176.465	176.437	185.87	202.161	193.894	176.105	200.19	139.073	98.8906	119.179	141.659	161.21	167.71	138.612	204.837
AT2G37790	NAD(P)-linked oxidoreductase superfamily protein	76.5569	NA	48.5504	47.2264	37.4386	48.9695	31.5669	47.0443	25.4219	24.8492	NA	34.1302	63.5287	37.4071	45.2834	20.2102	56.6901	39.8295	NA	50.5928	40.294	38.0354	32.9974	38.3231	31.5782	39.272	NA	NA	32.0413	36.5132	NA	105.927
AT2G37860	reticulata-like protein-2C putative (DUF3411)	171.565	120.74	82.2896	NA	61.5748	93.7744	85.1297	NA	241.155	166.948	133.113	86.2818	42.9473	146.643	115.319	113.441	NA	120.917	NA	99.6105	126.862	85.6392	80.0015	94.5115	139.161	NA	168.645	135.371	138.461	96.9867	89.3477	186.452
AT2G37970	SOUL heme-binding family protein	2073.6	2083.1	2147.67	2299.13	1792.67	1699.69	1727.38	1745.77	2187.78	1838.14	2011.55	1953.57	1290.36	1500.14	1536.95	1529.25	1687.61	1829.05	2122.28	1998.54	1744.53	1875.26	2171.13	1850.98	1695.62	1653.42	1770.51	1891.63	1575.45	1485.39	1608.03	1413.17
AT2G38000	chaperone protein dnaJ-like protein	NA	29.4111	46.882	NA	31.7483	24.9817	23.2822	35.6342	56.7655	NA	45.9056	47.8251	35.1032	14.2479	36.9138	59.0436	22.488	37.9879	39.5332	49.9683	30.6036	33.9193	35.842	30.0025	49.4039	19.3883	NA	62.0457	46.3864	49.8825	39.0754	27.132
AT2G38040	acetyl Co-enzyme a carboxylase carboxyltransferase alpha subunit	137.515	145.306	172.3	162.457	234.191	224.926	214.391	272.342	188.836	249.404	332.449	274.7	359.531	496.591	484.147	354.378	156.166	128.461	122.024	125.009	212.62	215.186	154.618	211.324	301.914	286.375	289.03	264.276	377.651	361.81	301.129	311.93
AT2G38230	pyridoxine biosynthesis 1.1	437.765	455.335	435.13	453.588	433.979	463.196	547.605	509.987	717.174	632.765	631.635	608.055	804.182	733.339	812.728	853.552	442.713	489.478	476.91	454.159	457.014	455.974	416.003	446.52	454.612	380.917	368.225	402.364	477.309	527.96	510.498	494.582
AT2G38270	CAX-interacting protein 2	208.863	202.475	188.317	200.203	271.944	281.344	287.225	218.016	246.727	316.229	250.159	303.931	348.373	395.858	340.024	377.7	232.434	206.503	234.01	270.444	247.637	226.332	230.321	268.621	209.679	274.606	240.85	229.303	255.437	260.576	235.617	339.192
AT2G38360	prenylated RAB acceptor 1.B4	159.32	165.448	132.725	105.132	116.337	88.4803	137.013	NA	NA	124.163	124.326	130.544	NA	95.9198	123.66	70.4172	154.911	231.476	116.052	179.635	123.945	141.89	99.8011	100.511	107.482	91.9444	139.531	110.907	137.203	112.771	113.053	72.3923
AT2G38380	Peroxidase superfamily protein	2906.58	3185.59	3163.88	1902.12	2400.96	2065.93	1877.71	2279.63	2139.16	1628.22	2478.07	2360.32	3282.92	1615.59	1536.94	1679.45	1918.72	1805.23	1830.49	1426.47	1596.23	1964.61	1749.74	1797.32	2680.99	2392.54	2451.23	2329.02	1919.74	1598.94	2140.47	2278.53
AT2G38410	ENTH/VHS/GAT family protein	43.7734	43.7504	34.9495	62.1422	28.7478	33.0733	28.3225	16.5001	15.1497	40.2408	35.9224	25.7457	33.3954	28.5049	33.0812	32.0302	35.9633	48.9987	56.2873	42.4952	35.1456	40.9684	38.3184	34.189	83.6525	NA	43.7962	63.2026	34.9409	31.8255	27.0382	22.0807
AT2G38465	hypothetical protein	25.0961	25.3138	36.3911	NA	21.9602	18.6847	23.6699	NA	32.4021	NA	44.8979	31.363	24.2633	NA	20.4436	26.5625	50.3542	59.6528	59.4432	43.0997	41.8096	44.5575	37.2427	39.2992	34.6358	52.4722	18.9807	25.657	26.7915	42.85	24.2141	34.3094
AT2G38530	lipid transfer protein 2	7026.38	6440.22	7571.91	8292.42	16095.5	18156.2	15063.4	17611.5	5366.56	4972.83	4779.52	4486.26	8316.5	10670.5	13351.7	13538.7	8849.25	8108.66	7360.81	7580.86	11928.1	11399.7	10774.3	11842.1	7276.68	7247.69	6991.71	8216.62	16403.1	18107.1	13024.6	19428.9
AT2G38540	lipid transfer protein 1	154.499	165.863	142.543	160.977	354.147	255.642	405.53	379.397	246.842	1596.68	353.346	250.315	4379.4	2182.85	1634.47	1890.02	210.118	NA	199.96	NA	123.381	145.736	211.539	165.54	NA	NA	154.189	175.869	286.506	263.503	NA	280.61
AT2G38550	Transmembrane proteins 14C	48.884	37.0498	23.0157	25.2219	20.5677	23.9776	28.5195	14.1964	35.0899	33.1078	31.0055	19.4994	11.3937	12.573	15.933	27.6863	23.2766	29.8097	33.2214	39.962	35.5929	41.2537	27.827	35.1535	29.5005	23.5207	31.2986	43.6426	31.085	23.6673	18.8323	18.8025
AT2G38660	Amino acid dehydrogenase family protein	68.6479	88.8775	84.5151	NA	84.8457	46.1009	99.8092	40.5492	77.7939	92.6656	80.5093	82.858	87.5346	90.7562	76.6608	NA	49.5477	70.7003	49.0278	98.1806	82.5079	82.5263	88.3241	71.16	75.5852	59.6252	56.087	60.8569	58.1813	46.3078	63.783	71.8674
AT2G38670	phosphorylethanolamine cytidylyltransferase 1	169.843	109.24	116.969	131.39	100.758	109.341	111.027	155.598	164.592	164.404	150.567	121.354	145.33	162.095	132.351	128.125	137.027	114.917	131.46	137.772	113.364	124.928	85.4588	100.151	172.516	150.966	188.809	177.019	114.535	126.998	161.381	109.02
AT2G38700	mevalonate diphosphate decarboxylase 1	296.827	306.469	311.431	284.912	274.704	256.803	256.867	261.602	302.54	325.545	292.497	296.177	330.674	272.648	284.082	236.153	276.575	276.671	273.271	252.811	246.748	241.582	273.191	237.316	280.999	315.533	328.785	300.078	262.384	281.733	249.801	287.686
AT2G38710	AMMECR1 family	208.978	216.37	249.832	278.292	399.022	367.415	290.998	287.47	157.63	167.914	193.699	184.744	302.052	266.851	278.654	182.866	288.36	306.586	335.494	312.368	295.93	319.217	275.904	315.303	276.212	233.78	324.011	260.14	434.488	374.192	259.746	637.199
AT2G38730	Cyclophilin-like peptidyl-prolyl cis-trans isomerase family protein	95.6188	123.859	44.1408	89.9525	139.192	101.019	68.3189	83.8403	125.949	114.819	100.165	110.762	140.255	114.358	119.07	122.334	101.044	129.091	147.613	143.845	134.43	108.304	115.817	145.507	89.0446	88.2355	127.569	75.843	92.5772	89.7158	88.7844	164.17
AT2G38770	P-loop containing nucleoside triphosphate hydrolases superfamily protein	61.7478	68.2966	41.2376	NA	40.6141	NA	42.623	NA	71.9488	65.8581	61.1482	21.4114	15.1503	NA	49.5921	NA	NA	68.282	34.7898	55.9326	35.3951	46.4292	53.8146	NA	49.9407	60.8661	NA	60.7562	39.8666	35.2905	75.5878	NA
AT2G38860	Class I glutamine amidotransferase-like superfamily protein	127.771	94.2634	63.4401	NA	74.3581	90.328	70.9845	NA	NA	129.306	112.711	80.844	125.674	151.096	126.977	67.731	61.7153	59.6292	101.332	99.2662	98.6257	NA	77.6627	83.4216	130.528	108.874	NA	120.315	106.939	NA	105.878	96.7891
AT2G38870	Serine protease inhibitor-2C potato inhibitor I-type family protein	355.782	389.595	295.01	292.107	362.243	437.181	345.774	447.067	447.767	334.758	381.101	357.26	279.467	437.286	544.658	676.189	325.3	245.999	231.66	300.874	274.805	244.633	121.398	264.173	270.969	291.696	194.944	274.902	395.442	449.227	307.246	391.041
AT2G38880	nuclear factor Y-2C subunit B1	61.4863	65.777	49.7934	32.9234	47.0886	40.8303	34.802	41.1222	62.3197	37.9452	32.578	59.7737	33.5561	29.8303	28.538	83.6072	118.084	100.773	122.473	91.1331	78.658	60.5411	49.734	60.8237	55.341	75.3328	NA	NA	46.3869	36.8104	NA	58.3987
AT2G38960	endoplasmic reticulum oxidoreductins 2	16.1826	NA	23.226	NA	16.5274	NA	31.9651	NA	57.4029	27.7318	65.4602	52.5953	22.7407	29.6479	24.0455	NA	NA	52.1805	34.3744	38.4443	20.6705	31.5667	NA	23.5945	58.7718	43.9586	86.0795	81.338	45.9687	39.5955	27.3579	NA
AT2G39020	Acyl-CoA N-acyltransferases (NAT) superfamily protein	169.222	157.075	125.004	117.372	128.339	71.4003	98.8957	95.5045	217.944	169.372	152.239	192.682	70.5507	117.983	112.602	72.0464	68.4924	96.5309	109.238	122.824	79.0199	71.7286	88.7495	57.5752	239.793	232.449	157.521	187.4	138.131	127.328	189.48	116.75
AT2G39460	ribosomal protein L23AA;ribosomal protein L23AA;ribosomal protein L23AB;ribosomal protein L23AB;ribosomal protein L23AB	1768.04	1956.32	2051.28	1951.66	2037.71	2418.85	2391.36	2306.93	1258.14	1652.76	1695.59	1659.13	1330.91	1884.28	1762.56	1838.6	1788.85	1967.47	1739.47	1824.93	1961.04	1943.58	1772.38	1800.91	1848.56	2254.19	2224.85	2129.87	1990.87	2177.3	2236.17	2220.48
AT2G39730	rubisco activase	65.5514	89.8423	122.35	144.716	72.5587	64.2616	70.8154	81.6037	134.22	1208.26	275.887	289.767	1722.11	2046.67	1084.94	1255.38	134.31	91.9751	99.7948	67.5226	111.167	79.3247	73.8143	87.6401	108.394	112.759	76.5737	126.771	115.495	112.851	75.3798	138.497
AT2G39770	Glucose-1-phosphate adenylyltransferase family protein	98.3963	118.418	79.5062	63.5649	116.331	91.4972	78.3008	81.5609	179.769	154.798	186.093	147.367	151.217	201.38	152.248	143.098	85.4366	95.0343	94.465	75.8014	89.8043	111.112	96.9131	115.145	216.172	244.052	198.206	185.071	154.8	133.862	169.095	251.447
AT2G39780	ribonuclease 2	446.719	418.608	464.179	512.49	446.814	459.678	419.823	436.105	339.308	273.171	286.547	333.927	331.984	243.749	309.694	313.092	448.422	421.231	342.88	367.135	416.595	399.762	347.381	428.739	338.256	305.263	306.607	270.734	363.856	365.611	239.952	394.33
AT2G39790	Mitochondrial glycoprotein family protein	102.923	102.031	62.2455	86.442	179.979	101.64	72.4568	112.621	NA	72.5932	69.5165	36.0249	210.897	197.968	167.766	152.761	87.267	101.849	185.766	153.267	175.095	122.186	209.122	172.674	121.02	71.5597	86.6241	61.5088	137.283	140.631	125.111	346.835
AT2G39795	Mitochondrial glycoprotein family protein	NA	7.26223	7.54573	13.0806	8.55499	15.9974	0.909081	3.99555	9.50596	18.7999	NA	6.35392	8.9474	10.9459	8.9804	5.67897	13.0728	NA	21.6713	8.04736	13.351	11.5128	20.8679	8.85379	8.61162	NA	55.5112	NA	15.8855	6.95611	13.1361	2.46494
AT2G39960	Microsomal signal peptidase 25 kDa subunit (SPC25)	360.339	311.294	260.51	236.685	171.184	165.404	148.306	137.957	305.383	281.339	304.765	266.955	107.542	171.094	165.511	167.112	220.928	256.974	269.97	280.44	199.905	189.488	146.108	155.72	387.548	364.704	416.493	371.03	228.341	259.21	319.326	194.717
AT2G39990	eukaryotic translation initiation factor 2	569.605	464.308	523.531	465.563	480.722	475.047	485.24	506.627	626.396	676.45	615.769	544.32	807.857	786.659	600.84	568.209	486.081	500.256	400.811	427.893	538.272	555.043	475.343	522.714	601.799	685.34	692.845	650.726	600.598	537.143	597.795	655.016
AT2G40060	Clathrin light chain protein	53.4411	101.578	NA	NA	89.6768	131.808	95.2311	123.727	52.5015	133.553	99.3882	75.9034	195.2	195.667	156.342	218.92	92.8858	117.242	105.288	80.6043	146.479	108.673	98.1878	119.412	60.4015	45.873	71.337	98.3425	120.617	113.158	118.362	138.446
AT2G40170	Stress induced protein	4769.64	4930.77	5360.34	5578.85	4920.78	5340.38	4839.4	5244.93	4582.77	3525.49	3592.62	3775.36	4205.04	3473.51	3832.91	4845.49	6555.59	5928.21	6935.87	6124.99	6828.81	6213.95	7493.69	7126.78	3365.92	3939.94	3782.52	3477.68	5087.85	5063.91	4014.32	5276.3
AT2G40290	Eukaryotic translation initiation factor 2 subunit 1	214.75	209.427	200.75	183.822	213.589	204.977	209.559	193.087	213.298	206.232	244.218	218.924	313.675	281.432	298.137	206.869	194.18	226.319	221.758	213.71	214.41	179.097	203.332	187.401	208.717	165.441	133.473	198.331	196.723	178.285	221.16	263.525
AT2G40300	ferritin 4	138.252	163.598	175.712	213.474	204.958	178.023	192.397	163.862	165.054	187.014	176.578	136.918	320.806	331.722	269.087	275.273	139.558	131.143	153.075	147.377	167.243	169.652	155.531	187.379	74.2353	NA	56.1772	108.201	106.396	107.381	73.0253	141.849
AT2G40380	prenylated RAB acceptor 1.B2	35.1279	26.3803	7.6056	NA	9.88185	6.98327	4.8034	NA	19.0565	19.4217	29.6442	30.6378	NA	9.21398	10.2141	5.81403	24.9484	9.5447	17.8853	26.8518	20.8721	13.6195	NA	6.95388	28.2019	7.84696	NA	23.5976	12.5673	14.9726	14.3063	5.7874
AT2G40490	Uroporphyrinogen decarboxylase	110.713	89.3621	149.491	96.3018	95.3251	113.697	84.3922	91.7923	115.2	187.038	120.569	115.367	203.731	222.958	168.165	204.918	76.2845	80.9335	101.506	68.0865	89.2194	96.3864	94.2959	81.9382	142.895	83.7741	109.422	92.1882	112.003	130.347	123.838	145.022
AT2G40510	Ribosomal protein S26e family protein	1116.58	1374.27	1188.8	1237.35	1312.38	1267.54	1238.81	1349.65	1182.45	1006.17	1265.7	924.242	767.608	730.86	867.523	744.331	1154.34	1084.71	891.428	697.972	1024.19	942.945	848.128	978.045	1114.57	1292.13	755.37	1589.34	1092.65	962.09	1185.48	1088.26
AT2G40600	appr-1-p processing enzyme family protein	160.816	172.598	186.044	120.849	239.423	195.805	214.589	199.354	220.4	243.195	128.79	118.903	206.901	217.784	184.683	196.927	231.896	230.072	196.405	191.352	221.459	239.388	234.952	200.872	124.232	101.21	180.859	168.012	139.327	169.373	222.741	169.557
AT2G40660	Nucleic acid-binding-2C OB-fold-like protein	170.899	193.701	176.803	169.551	256.426	249.106	218.909	240.739	176.788	209.796	213.356	196.971	250.159	230.618	232.086	248.085	230.311	246.612	206.481	226.904	230.195	246.121	235.52	226.668	202.612	217.082	260.081	220.708	247.337	261.396	243.495	250.366
AT2G40800	import inner membrane translocase subunit	150.264	131.158	108.129	125.034	149.046	102.757	94.501	84.4814	163.384	144.957	164.476	189.266	54.6629	91.8664	110.314	66.7174	98.4858	140.723	131.015	134.486	113.972	119.812	109.495	90.6336	147.858	181.311	191.838	181.082	156.081	109.512	185.839	80.7142
AT2G40840	disproportionating enzyme 2	101.53	103.125	70.2226	88.519	64.2005	63.1396	59.8025	44.2098	84.4811	84.1748	121.116	97.4925	76.0655	76.4189	72.1179	57.535	90.2515	82.5578	98.2134	98.5186	66.2596	69.7068	70.0969	59.1377	150.958	117.082	169.526	92.5662	75.8651	61.1249	89.8502	41.4167
AT2G40890	cytochrome P450-2C family 98-2C subfamily A-2C polypeptide 3	209.54	155.588	151.356	NA	90.25	79.4761	139.715	120.946	215.452	195.06	215.297	170.322	92.3793	128.579	108.385	NA	121.486	137.498	123.612	156.336	91.4855	77.9544	103.872	98.3607	278.576	208.093	230.317	229.338	115.122	81.54	114.879	75.5074
AT2G41040	S-adenosyl-L-methionine-dependent methyltransferases superfamily protein	125.172	131.259	178.14	106.98	149.876	151.841	140.305	151.54	100.759	148.015	123.125	135.89	146.341	159.171	191.415	120.371	150.692	170.045	196.476	231.345	180.361	184.415	163.942	214.288	104.602	136.949	156.894	189.763	169.284	167.499	149.372	198.085
AT2G41220	glutamate synthase 2	101.347	100.648	85.1811	88.9363	68.7899	78.7902	78.4151	81.4039	113.962	137.577	115.466	128.6	63.9715	70.0082	68.657	66.4332	50.6487	61.4597	72.1428	74.3905	61.6175	66.1238	62.5277	60.8425	108.384	132.944	126.728	124.281	71.2494	48.1299	74.4071	43.4365
AT2G41260	glycine-rich protein / late embryogenesis abundant protein (M17)	411.72	380.505	407.723	487.561	354.922	452.738	429.984	533.016	1770.41	1444.45	2322.28	1969.46	2416.81	3222.68	4247.2	5171.44	491.328	347.084	632.128	522.927	436.05	489.025	945.714	683.619	299.226	627.564	175.393	290.131	234.813	361.346	942.697	299.706
AT2G41280	late embryogenesis abundant protein (M10) / LEA protein M10	75.2778	95.2188	164.113	122.502	111.104	101.442	77.9006	90.5218	150.718	121.495	118.11	138.82	64.1587	13.8425	95.8263	162.699	178.956	100.887	145.276	151.696	187.303	155.056	161.521	183.152	111.437	119.938	91.8118	121.326	73.1582	67.3002	86.3981	83.0611
AT2G41400	Pollen Ole e 1 allergen and extensin family protein	2841.39	2846.36	2298.35	2075.35	2458.59	1919.48	2091.1	2332.99	2079.38	1725.13	1161.62	1463.3	1477.99	946.044	874.558	712.746	2547.68	2385.17	1830.33	2541.03	2593.28	2573.49	3199.05	3037.84	4108.14	3760.74	3636.61	3742.24	2159.91	1979.95	1890.31	3222.19
AT2G41475	Embryo-specific protein 3-2C (ATS3)	111.549	114.803	73.4301	97.8605	63.3902	73.4783	37.3862	38.5566	281.264	209.427	321.442	249.68	172.886	157.303	180.608	136.39	116.758	144.587	106.819	124.768	136.22	118.139	83.6102	107.663	157.531	170.994	205.794	237.396	86.3099	85.2134	71.8918	140.18
AT2G41530	S-formylglutathione hydrolase	842.306	836.211	824.26	877.931	729.778	767.51	788.538	892.597	852.131	833.474	873.878	855.391	854.409	914.016	891.388	1011.18	881.906	889.098	812.465	923.906	941.456	906.888	904.642	763.358	925.913	998.168	836.647	1041.83	875.835	927.576	989.891	966.593
AT2G41600	Mitochondrial glycoprotein family protein	60.0785	55.1715	47.8093	NA	39.348	44.2817	17.2591	46.4684	27.4268	61.775	35.6748	43.0345	58.6635	76.2825	38.7005	85.4633	72.3183	37.9047	NA	31.6153	43.823	36.7763	40.1421	44.7251	37.2027	52.0254	NA	54.0623	31.379	60.0916	27.7753	66.017
AT2G41680	NADPH-dependent thioredoxin reductase C	62.229	46.7068	67.3567	67.2161	27.186	38.302	39.9511	33.1903	43.8925	51.9345	36.259	46.0995	37.3309	46.5489	46.4207	39.3901	62.0027	44.4994	62.9877	40.082	37.864	35.6308	31.1745	30.3564	31.8539	40.5709	46.8018	44.1829	40.2712	33.6688	30.1549	28.2819
AT2G41790	Insulinase (Peptidase family M16) family protein	85.7635	105.853	82.3938	113.088	113.493	91.96	77.5298	44.3138	144.021	153.761	160.184	182.916	88.7349	146.319	131.694	88.0728	NA	87.0408	66.0111	85.3052	77.6316	85.9845	72.4991	64.479	204.994	186.698	188.175	149.833	125.159	84.0969	166.347	125.662
AT2G41840	Ribosomal protein S5 family protein	417.83	491.168	546.116	729.399	406.291	344.033	467.305	357.581	595.53	521.245	557.927	469.67	343.476	404.853	383.542	396.341	491.61	468.584	323.139	445.544	557.146	526.872	492.089	472.469	571.765	551.48	684.01	414.458	450.369	479.301	540.309	342.9
AT2G42130	Plastid-lipid associated protein PAP / fibrillin family protein	512.926	401.788	339.583	368.188	329.498	271.833	255.937	307.722	512.443	429.646	393.262	410.52	282.568	333.86	290.837	267.166	402.991	397.725	380.291	355.764	333.301	332.757	367.01	355.099	451.697	372.197	485.555	398.783	301.501	257.601	286.837	386.736
AT2G42210	Mitochondrial import inner membrane translocase subunit Tim17/Tim22/Tim23 family protein	246.272	322.835	293.666	262.248	248.379	164.843	149.859	205.202	490.704	356.566	450.634	442.034	272.557	383.838	289.769	217.15	204.481	264.36	278.128	267.811	219.204	238.058	243.329	201.216	421.889	500.576	352.225	432.869	255.332	243.427	379.074	307.687
AT2G42220	Rhodanese/Cell cycle control phosphatase superfamily protein	144.533	172.099	96.9533	145.443	71.7389	75.9551	54.2439	37.6999	204.654	173.442	205.415	174.583	91.0469	116.417	95.8873	81.4266	136.327	125.903	159.837	156.544	108.446	139.49	118.695	94.7831	216.336	211.782	191.967	238.771	133.408	102.427	114.456	149.135
AT2G42310	ESSS subunit of NADH:ubiquinone oxidoreductase (complex I) protein	NA	7.77129	NA	40.0694	22.2218	NA	NA	25.461	NA	NA	43.2255	33.5327	24.2887	29.8306	32.7783	NA	21.8825	37.4686	NA	15.903	26.8136	20.7156	NA	18.4743	44.8568	NA	37.958	NA	26.991	22.4878	24.0774	22.2241
AT2G42520	P-loop containing nucleoside triphosphate hydrolases superfamily protein	443.246	493.905	485.358	474.854	518.966	439.284	488.279	455.676	515.659	514.587	533.544	473.717	656.572	653.61	564.498	618.267	486.429	517.102	504.865	499.678	530.253	529.988	486.66	571.436	482.237	516.707	514.411	524.641	471.927	502.631	459.786	537.782
AT2G42560	late embryogenesis abundant domain-containing protein / LEA domain-containing protein	17009.8	17707.6	17940.3	19132	18740.4	18220	19661	18828	20015.5	18192.5	18763.5	18971.7	20196	20176	20404.5	26093.9	22877.4	22930.7	22249.3	22263.1	24217.9	22526.6	25869.1	25051.3	13792.9	14739.8	14817.1	14072	17296.1	19873	18561.7	20846.2
AT2G42590	general regulatory factor 9	375.188	348.576	442.349	438.677	426.067	426.213	437.251	349.675	459.083	544.256	469.276	381.71	713.086	672.824	634.284	462.231	412.098	429.974	358.323	408.678	402.829	367.716	405.368	449.004	474.374	520.254	490.841	495.846	499.125	434.998	403.497	518.964
AT2G42600	phosphoenolpyruvate carboxylase 2	647.867	704.9	562.663	561.895	488.005	367.733	454.944	441.297	652.24	652.64	571.851	664.818	508.811	505.757	442.147	380.979	376.317	396.225	411.271	442.526	334.858	400.291	381.284	365.806	512.649	490.643	491.984	463.937	361.907	266.713	409.891	264.954
AT2G42680	multiprotein bridging factor 1A	530.5	525.051	607.244	718.772	548.799	586.773	628.164	508.415	632.964	558.794	519.075	721.782	417.11	653.052	629.698	1037.16	794.226	756.983	886.676	757.492	635.144	629.767	898.19	660.771	495.11	534.104	635.572	486.528	577.339	631.449	596.084	748.238
AT2G42740	ribosomal protein large subunit 16A;Ribosomal L5P family protein;ribosomal protein L16B;Ribosomal L5P family protein;Ribosomal L5P family protein	2991.29	3332.63	3288.83	3069.75	2882.25	2707.14	3129.6	2688.45	3598.21	2968.48	3301.31	3607.46	2660.06	2969.08	2678.74	2541.36	2892.25	2737.44	3017.91	2672.73	2531.45	2561.91	2521.35	2453.99	4320.72	4079.26	4118.74	4372.28	3381.64	3009.6	3324.39	2861.04
AT2G42790	citrate synthase 3	793.6	925.135	969.347	909.711	894.365	672.542	1048.24	1092.15	1096.32	1181.42	1100.48	999.203	1090.38	1123.55	1055.07	804.768	649.456	771.658	677.019	829.354	768.121	797.639	787.244	770.322	784.85	797.688	934.321	873.697	750.109	744.088	933.236	850.312
AT2G42800	receptor like protein 29	131.789	123.575	106.031	145.442	82.4667	48.161	101.928	76.0772	146.676	155.646	108.616	102.213	83.4174	100.758	93.4578	60.5181	113.35	104.262	160.847	119.477	94.3971	100.904	100.57	102.19	124.88	128.796	114.99	142.85	66.5272	56.191	71.1473	71.0443
AT2G42810	protein phosphatase 5.2	95.4882	116.449	112.079	98.5258	82.0282	48.8313	58.7418	69.1504	167.768	133.862	143.379	131.713	79.2065	92.8018	80.9831	60.4902	157.887	114.609	121.221	123.617	68.7592	66.7207	68.7111	71.2848	133.237	223.231	150.975	188.469	84.9769	78.5689	80.0167	106.385
AT2G42910	Phosphoribosyltransferase family protein	220.413	176.246	165.566	160.177	146.512	106.237	138.537	110.64	292.301	254.259	256.56	284.458	153.634	166.775	178.715	90.2767	110.943	123.56	125.875	165.62	110.827	116.856	110.031	96.747	188.459	222.572	215.574	226.262	186.953	145.307	208.87	127.995
AT2G43030	Ribosomal protein L3 family protein	73.5965	65.8715	82.6998	129.066	70.416	102.857	78.4892	80.8017	104.608	194.762	163.146	164.537	350.691	340.373	271.401	358.238	113.708	115.934	161.212	95.2017	134.828	134.2	97.8695	121.809	108.982	123.779	198.187	95.8135	119.545	136.246	107.071	150.777
AT2G43090	Aconitase/3-isopropylmalate dehydratase protein	388.005	320.582	378.381	320.018	311.225	420.673	351.129	487.544	444.272	512.19	624.004	416.074	720.114	732.186	815.306	592.122	450.191	365.392	297.935	356.245	409.526	382.689	369.608	350.941	384.161	362.291	387.178	362.942	419.348	442.37	296.518	408.324
AT2G43180	Phosphoenolpyruvate carboxylase family protein	53.9986	66.8501	36.7495	51.0943	51.8682	63.7359	47.4538	50.7267	55.0242	58.5449	58.6449	58.7457	45.1237	47.6162	46.3205	40.8528	47.4998	47.8826	68.9817	47.2436	50.5333	52.7024	43.264	59.311	47.3202	59.8313	NA	52.7869	37.4052	28.7208	47.7882	54.1509
AT2G43210	Ubiquitin-like superfamily protein	NA	45.6083	32.6218	NA	37.5385	25.1244	35.6193	41.9714	34.3474	21.3775	43.3317	180.609	33.6769	28.5568	37.9234	39.2673	41.0477	46.9584	64.9848	61.6501	44.1421	50.1288	54.8278	50.6082	35.9332	39.6142	48.9791	NA	40.8313	41.7867	36.0406	165.341
AT2G43400	electron-transfer flavoprotein:ubiquinone oxidoreductase	41.3492	44.8366	NA	NA	48.265	31.284	30.4402	57.8908	82.9377	59.6891	79.2044	44.311	44.4149	47.6473	63.2098	45.2445	45.9346	42.1296	42.5644	76.0286	63.2112	48.0208	44.8961	50.3461	75.8537	53.5505	52.5507	50.1067	56.2706	47.1915	55.204	54.9476
AT2G43460	Ribosomal L38e protein family	629.967	710.899	700.302	783.781	721.576	886.606	812.849	814.057	614.648	904.419	769.3	829.102	1437.88	1250.46	1121.39	1077.86	762.827	643.858	648.976	573.101	610.742	601.785	642.501	591.74	890.363	758.13	664.78	799.422	931.402	902.652	706.948	1114.04
AT2G43510	trypsin inhibitor protein 1	129.976	110.807	133.3	98.6105	89.2488	75.3766	71.3293	117.957	68.4218	76.8538	65.4826	NA	128.97	94.4713	84.2703	64.0933	83.3693	120.184	92.032	73.3947	63.7385	85.4851	NA	90.2343	104.879	115.995	NA	120.143	79.8447	100.383	70.2978	NA
AT2G43520	trypsin inhibitor protein 2	6871.03	6828.19	8184.26	10402.4	17727.1	27734.2	22446.4	31794.5	5681.41	4578.9	4028.6	4554.5	4967.69	2917.92	7172.59	8153.57	9457.65	6458.91	7402.24	6031.79	11569.4	9428.42	9112.29	10724.5	4492.17	4270.2	4769.67	6439.05	13295.6	12518.4	7842.45	7222.61
AT2G43535	Scorpion toxin-like knottin superfamily protein	660.027	827.24	656.841	745.404	2270.55	2147.86	1472.2	1513.98	462.491	285.43	260.594	407.434	448.939	272.539	482.366	499.184	631.635	570.609	529.219	528.725	767.076	646.141	752.637	765.855	305.377	352.673	389.955	299.887	928.818	1059.77	902.282	1415.54
AT2G43560	FKBP-like peptidyl-prolyl cis-trans isomerase family protein	504.88	575.297	587.789	417.445	637.766	620.791	540.415	492.546	602.015	605.681	586.234	684.924	803.048	884.619	728.647	832.438	708.53	584.424	745.562	534.467	689.022	525.049	718.131	739.079	654.825	686.605	635.167	535.867	654.991	715.034	519.246	1104
AT2G43580	Chitinase family protein	5.3012	17.4342	NA	8.0472	16.0522	NA	7.81695	5.96766	6.39021	NA	NA	10.6363	9.27945	9.7693	4.65158	18.3277	18.7591	23.7877	18.5931	11.6014	22.4814	25.3002	17.8056	28.1045	20.7185	18.4717	25.9358	16.3401	12.0562	15.4551	34.9327	16.0265
AT2G43590	Chitinase family protein	101.923	104.669	110.964	105.338	87.2537	79.9216	90.552	91.5328	77.09	64.7549	46.5098	49.3823	212.158	92.9036	50.809	52.2668	115.674	108.981	174.194	91.3749	131.094	157.792	177.556	194.453	182.912	287.841	150.156	197.761	119.965	169.913	253.375	206.416
AT2G43640	Signal recognition particle-2C SRP9/SRP14 subunit	97.8737	181.888	162.616	101.512	177.763	164.581	192.935	163.603	154.27	143.659	176.242	123.879	150.109	161.068	150.264	149.626	159.262	157.013	184.883	171.281	202.008	176.107	136.355	186.131	184.873	178.666	158.478	156.971	205.725	206.811	168.926	266.594
AT2G43710	Plant stearoyl-acyl-carrier-protein desaturase family protein	158.502	218.312	191.582	221.358	303.083	293.773	366.18	369.708	132.906	152.375	141.478	148.838	555.718	352.167	345.106	368.148	248.521	174.45	155.527	153.479	212.749	221.007	177.867	192.548	278.04	170.211	273.242	220.286	476.675	424.615	261.603	390.351
AT2G43750	O-acetylserine (thiol) lyase B	610.319	640.33	639.342	669.134	676.479	736.238	773.373	691.371	788.621	896.056	781.888	729.566	896.285	767.731	762.229	812.993	509.515	472.548	435.968	438.838	526.356	506.148	460.271	548.792	482.557	604.092	531.376	543.189	711.385	671.175	598.938	649.565
AT2G43760	molybdopterin biosynthesis MoaE family protein	109.278	118.211	102.885	169.043	155.924	107.652	149.976	125.442	240.783	197.341	184.409	245.024	137.996	151.27	188.928	235.506	179.826	105.294	145.135	107.133	152.009	173.974	120.07	155.438	192.102	138.737	205.458	160.508	147.131	162.419	183.365	193.925
AT2G43770	Transducin/WD40 repeat-like superfamily protein	69.3174	87.0944	77.3772	151.575	96.4416	73.267	81.0911	72.8299	77.9857	94.2477	92.5734	38.8251	95.307	92.1039	91.805	89.8302	99.6231	69.4726	83.6842	105.138	71.3412	84.9899	54.1482	58.8269	108.011	57.8817	94.607	79.529	93.8092	82.1391	85.5071	91.1475
AT2G43790	MAP kinase 6	140.804	114.092	114.691	91.9483	90.6366	121.174	90.6073	93.0985	84.1679	71.7207	118.752	85.0311	135.023	122.169	119.749	116.851	121.025	71.3029	68.4381	87.008	93.0731	116.053	72.9229	94.9305	122.545	110.157	114.328	121.953	104.581	136.819	97.3674	135.556
AT2G43810	Small nuclear ribonucleoprotein family protein	NA	224.228	203.571	NA	80.977	101.844	68.9959	54.5402	NA	141.146	124.182	125.828	97.1535	94.7574	103.941	95.6241	181.237	183.376	143.316	178.74	99.567	97.4584	98.3502	96.182	NA	211.937	107.556	NA	102.709	72.386	90.9032	113.119
AT2G43820	UDP-glucosyltransferase 74F2	178.865	221.146	188.522	199.837	207.507	203.763	293.916	239.676	475.001	488.354	741.118	609.84	552.22	808.775	737.825	647.322	211.611	184.899	212.275	214.915	186.482	187.511	177.317	169.096	358.021	406.944	427.558	371.703	313.846	287.122	408.536	281.614
AT2G43945	hypothetical protein	291.883	307.285	257.978	NA	313.855	280.897	277.683	298.811	262.06	331.356	312.533	356.865	434.676	370.624	308.571	466.862	247.853	211.382	NA	157.761	224.409	281.193	265.098	260.578	320.255	221.478	356.328	230.462	219.288	289.497	216.585	423.99
AT2G43950	chloroplast outer envelope protein 37	428.274	451.355	460.068	371.172	431.856	423.372	466.092	456.668	460.546	429.521	423.284	439.586	453.057	459.939	513.665	405.032	235.925	297.938	227.918	299.737	266.954	289.655	294.536	303.946	261.862	337.618	287.203	241.877	269.033	266.896	253.317	298.524
AT2G43980	inositol 1-2C3-2C4-trisphosphate 5/6-kinase 4	206.032	143.692	136.745	153.145	130.654	139.452	161.348	161.814	160.592	152.514	160.772	225.289	113.783	130.851	123.048	178.695	145.8	159.916	136.627	162.044	140.043	149.086	164.123	148.416	219.025	208.909	218.406	156.244	143.821	139.328	178.313	158.285
AT2G44040	Dihydrodipicolinate reductase-2C bacterial/plant	273.059	357.06	259.554	303.344	397.409	297.92	314.208	282.092	324.864	369.58	375.656	351.555	463.534	514.176	456.864	455.157	317.213	346.717	406.709	352.565	443.241	400.291	353.875	450.107	309.472	300.037	312.726	304.979	330.291	332.089	269.97	454.516
AT2G44050	6-2C7-dimethyl-8-ribityllumazine synthase / DMRL synthase / lumazine synthase / riboflavin synthase	182.532	139.096	131.524	124.901	123.412	86.6219	82.3247	NA	298.827	212.388	170.072	262.401	87.7878	125.213	138.204	93.2457	103.207	118.594	116.823	129.684	94.1877	93.484	104.817	93.0662	172.314	164	166.711	156.595	130.03	118.665	154.231	134.472
AT2G44060	Late embryogenesis abundant protein-2C group 2	168.607	188.761	152.966	142.126	204.389	236.474	212.419	199.023	241.135	256.288	257.484	212.298	361.374	364.464	316.843	345.648	184.866	214.038	202.219	219.126	237.544	231.708	208.594	227.377	175.881	178.971	190.381	175.588	223.614	247.9	207.517	241.05
AT2G44100	guanosine nucleotide diphosphate dissociation inhibitor 1	701.978	754.307	692.648	649.728	874.955	791.122	830.761	887.681	854.03	826.383	819.321	737.55	935.8	865.989	954.634	953.589	672.525	752.551	721.998	710.802	836.088	799.966	732.252	784.192	691.557	668.566	633.474	753.883	830.572	870.067	826.503	834.126
AT2G44120	Ribosomal protein L30/L7 family protein	381.022	268.042	303.613	337.616	206.722	193.06	217.986	220.905	310.339	290.016	420.728	392.857	159.171	266.95	252.607	207.232	204.072	273.138	297.474	236.483	253.118	247.303	290.971	179.603	428.85	429.999	531.472	482.249	330.513	337.209	423.296	237.406
AT2G44160	methylenetetrahydrofolate reductase 2	107.615	84.3219	104.154	122.689	64.4465	105.09	94.6679	93.8066	102.836	155.069	124.933	97.044	161.976	152.364	139.676	136.208	107.795	90.22	85.0439	82.998	99.0617	98.1413	108.264	83.6125	104.892	96.5752	88.5241	125.099	81.0519	89.4943	87.7816	61.0556
AT2G44260	DUF946 family protein (DUF946)	60.9286	83.8148	97.7215	106.495	60.2088	47.544	35.209	44.4334	101.777	104.547	117.97	129.277	87.6094	78.4967	89.3426	53.1418	80.2572	88.8384	113.916	93.151	89.0968	73.8073	74.2379	84.5974	131.18	134.777	156.516	91.9424	78.5144	NA	65.0139	102.275
AT2G44310	Calcium-binding EF-hand family protein	759.051	889.926	1002	983.937	1153.18	1149.57	1049.31	883.307	925.038	830.178	867.569	858.837	880.563	1032.55	978.114	1672.75	1415.66	1356.21	1481.29	1315.76	1767.66	1516.85	1766.32	1623.06	981.66	1133.25	1171.86	858.974	1142.6	1490.3	1152.76	1801.46
AT2G44350	Citrate synthase family protein	2459.27	2320.12	2422.3	2065.12	2585.71	2383.5	2637.11	2658.76	2068.74	1930.59	1763.96	1744.77	2104.84	1924.33	2019.18	1735.1	1705.6	1849.78	1449.97	1577.24	2056.75	2050.62	1941.75	2146.45	2090.55	1930.85	1954.39	1937.69	2108.49	1962.25	2180.19	2377.89
AT2G44450	beta glucosidase 15	222.124	208.423	196.337	170.172	127.808	106.517	132.132	103.288	348.395	269.175	355.709	291.434	151.464	140.24	161.981	122.825	163.057	152.097	163.697	191.801	134.117	139.528	110.483	104.752	214.39	217.092	217.313	240.454	121.219	104.392	141.935	75.6712
AT2G44525	NADH dehydrogenase ubiquinone 1 alpha subcomplex assembly factor-like protein (DUF498/DUF598)	78.4287	58.5234	92.178	78.2198	76.829	72.5672	49.1239	62.3896	78.2192	49.3261	60.139	53.876	55.1074	50.3209	56.712	92.7212	81.299	59.762	68.5721	88.4676	102.255	84.2481	93.6218	102.612	81.697	90.3054	71.9419	68.0027	81.8439	86.2627	98.4694	148.08
AT2G44530	Phosphoribosyltransferase family protein	95.1142	103.617	94.2685	139.165	100.252	118.625	144.602	149.847	136.823	188.797	135.341	152.008	199.392	182.064	177.894	219.85	130.934	86.2596	105.072	80.6162	126.962	109.708	119.306	111.971	124.027	143.532	117.288	145.28	132.809	167.383	135	211.726
AT2G44610	Ras-related small GTP-binding family protein	133.069	105.84	103.774	132.045	52.5961	63.9648	57.7979	32.6216	107.18	113.903	168.843	131.616	90.4989	95.9093	81.3165	58.3861	79.476	87.3211	101.013	86.6853	63.0335	68.2355	62.0644	55.0214	161.463	149.214	239.36	174.812	89.4391	90.7835	124.343	77.8918
AT2G44640	TRIGALACTOSYLDIACYLGLYCEROL-like protein	142.057	109.748	101.881	NA	106.559	88.7372	88.3073	86.9665	112.053	133.632	173.339	143.207	83.3989	161.679	140.373	120.102	68.6993	92.9495	94.3663	93.5347	97.0047	89.1414	75.7213	80.193	164.096	199.07	128.717	161.2	124.98	101.068	143.945	174.353
AT2G44650	chloroplast chaperonin 10	219.917	284.055	265.691	321.319	294.204	356.169	309.827	363.595	270.609	410.6	346.164	308.713	707.486	673.704	555.708	734.825	329.891	287.939	298.781	301.169	317.941	346.476	405.042	393.698	310.774	220.717	231.863	298.079	460.307	389.051	314.895	504.951
AT2G44920	Tetratricopeptide repeat (TPR)-like superfamily protein	104.22	45.3321	35.3781	NA	17.9779	45.8012	67.2705	11.4019	69.6163	101.058	67.7088	40.8665	89.5745	100.713	86.6318	114.554	91.6587	54.2473	86.7286	45.1843	46.7104	46.1971	43.9859	43.7288	90.6601	90.6985	47.2771	64.0659	42.2585	41.1324	35.5116	33.3924
AT2G45000	structural constituent of nuclear pore	55.1628	34.6986	37.2715	NA	55.0159	46.168	50.2555	36.8757	49.9835	54.3201	37.8947	NA	61.0824	48.6104	47.4827	64.2477	60.0807	63.8812	54.7562	53.4672	63.8193	54.5055	47.8337	71.0018	30.145	74.5804	50.9159	NA	52.7267	47.6479	45.3585	50.577
AT2G45060	alanine-tRNA ligase	96.2979	108.729	104.723	107.747	119.219	112.523	111.904	128.835	131.545	115.067	107.005	112.132	92.7321	81.6588	107.275	91.0559	105.718	124.642	118.281	98.6603	128.29	133.379	103.361	119.211	121.676	110.215	119.086	113.288	112.056	103.219	129.547	146.267
AT2G45140	plant VAP homolog 12	61.8433	66.916	62.4278	164.8	45.11	37.7671	39.3176	34.4453	90.6368	58.1723	89.2661	61.5898	41.8815	48.5463	52.6179	26.1837	51.3517	74.7596	70.0676	94.9682	66.43	64.6327	62.6552	55.3987	65.2651	70.3676	57.6289	80.8706	65.8357	55.9339	62.7285	46.6774
AT2G45240	methionine aminopeptidase 1A	45.1304	28.2994	56.634	43.8808	35.2321	45.8512	37.3556	31.8979	50.3489	50.9609	45.4533	40.9368	71.6905	57.5796	56.9273	28.5779	50.7595	45.265	41.6711	43.1304	51.8134	49.8329	36.4446	46.936	42.0111	51.5708	64.55	64.5045	56.646	59.6588	42.1813	47.1912
AT2G45290	Transketolase	3402.03	3217.35	3074.21	3327.66	3013.12	3094.75	3023.98	3459.15	3843.67	3345.57	3745.9	4250.78	3040.28	3441.02	3446.94	3762.64	2968.07	2793.85	3087.2	3102.74	2789.92	2905.93	3061.85	2510.64	4258.41	4349.92	4187.32	3889.57	3533.69	3697.77	4521.94	3626.77
AT2G45470	FASCICLIN-like arabinogalactan protein 8	358.838	382.119	432.41	389.14	386.915	433.487	344.64	346.648	498.289	412.602	476.985	467.641	501.83	503.223	529.589	517.724	407.512	319.934	319.102	374.909	368.129	334.422	381.884	404.907	255.41	231.402	274.801	267.26	258.337	267.167	169.262	234.801
AT2G45510	cytochrome P450-2C family 704-2C subfamily A-2C polypeptide 2	332.167	288.679	250.757	267.55	205.085	199.85	174.997	206.298	444.558	257.918	400.338	405.633	111.332	141.854	187.499	103.689	154.228	241.273	308.563	350.461	208.904	219.738	221.113	158.305	410.404	457.806	434.454	433.584	261.621	217.511	303.503	161.94
AT2G45560	cytochrome P450-2C family 76-2C subfamily C-2C polypeptide 1	28.7654	33.5299	29.4612	NA	15.1848	23.9687	20.8267	21.9177	54.946	28.3997	58.0987	52.0683	16.9335	16.7877	17.0883	NA	32.0646	44.2255	43.2391	49.2069	39.8933	40.1156	27.427	23.3198	66.0167	65.0231	41.9939	66.6494	26.7232	12.746	41.7321	NA
AT2G45600	alpha/beta-Hydrolases superfamily protein	170.367	143.725	172.233	184.238	149.656	137.3	149.486	132.624	206.98	225.27	149.051	183.007	177.141	166.828	159.143	147.602	177.911	193.51	187.096	205.212	162.555	157.288	175.034	179.269	162.425	218.974	111.032	160.044	131.057	157.438	139.108	114.585
AT2G45640	SIN3 associated polypeptide P18	121.511	132.777	149.696	93.0274	142.659	143.523	114.749	145.671	137.205	169.1	140.555	106.153	192.641	153.486	153.086	207.549	195.324	150.337	169.234	131.197	164.463	150.184	163.897	166.155	124.647	120.133	101.004	136.85	122.859	155.04	121.351	148.15
AT2G45710	Zinc-binding ribosomal protein family protein;ribosomal protein S27	672.327	672.247	590.865	725.657	538.332	619.454	689.264	689.07	786.307	946.208	910.671	882.817	841.292	945.81	781.534	768.717	862.854	617.904	619.893	618.645	652.691	627.887	690.86	640.903	930.042	910.672	910.556	835.529	742.729	824.273	866.793	876.822
AT2G45770	signal recognition particle receptor protein-2C chloroplast (FTSY)	NA	91.6692	110.666	NA	131.277	94.5195	83.1463	73.5414	91.2274	118.946	109.129	116.521	117.386	131.63	126.197	102.545	95.4378	67.7581	42.5644	75.66	96.7667	91.685	84.4617	103.158	75.0683	68.678	78.4903	68.1641	95.3182	75.0813	82.5217	95.1835
AT2G45790	phosphomannomutase	113.853	29.4096	40.1417	57.8674	31.1345	55.7417	32.4016	45.6835	62.6121	72.9124	77.5645	83.8967	80.123	107.372	84.9351	83.4961	30.0155	38.7982	51.4922	40.0907	42.025	52.327	42.8008	38.2098	63.4959	52.5793	80.2922	65.0798	50.4449	57.6472	65.7689	64.6514
AT2G45810	DEA(D/H)-box RNA helicase family protein	137.705	155.321	145.981	143.7	129.591	89.7997	97.6295	135.483	214.146	181.96	190.028	188.878	170.56	168.015	161.373	105.795	151.091	117.033	97.2955	172.658	110.691	124.186	66.4529	114.872	213.378	172.25	138.989	157.875	138.199	121.418	137.638	89.0816
AT2G45820	Remorin family protein	191.011	188.951	212.601	234.607	165.27	158.261	134.586	173.615	144.063	166.31	112.537	158.539	161.066	140.047	130.622	115.461	247.236	200.59	195.198	201.512	170.914	179.326	183.973	201.798	159.985	114.187	126.431	127.908	114.957	142.019	91.5887	125.886
AT2G45990	ribosomal RNA small subunit methyltransferase G	127.302	165.283	157.145	86.0086	130.758	93.7582	115.874	136.156	182.993	199.403	178.951	182.296	255.736	266.773	177.581	201.878	95.5753	174.989	143.591	155.286	147.232	166.866	180.072	187.825	201.617	141.233	140.978	138.061	168.755	144.08	122.58	193.69
AT2G46110	ketopantoate hydroxymethyltransferase 1	57.2266	51.5427	58.1406	29.4235	56.271	46.2179	41.6806	43.7578	57.0959	56.7928	45.0743	34.1452	70.8621	47.6518	63.8614	36.0834	68.9781	72.6886	40.8261	68.4341	58.4347	68.9121	45.5423	60.3241	28.883	NA	NA	34.6095	35.8787	49.3587	51.5468	35.7096
AT2G46140	Late embryogenesis abundant protein	81.4962	47.362	19.4661	NA	41.0213	26.8567	NA	32.9525	23.4364	50.1779	44.0212	44.4698	33.5445	NA	33.6837	33.0613	NA	42.2082	83.8418	44.3953	28.874	30.3863	53.2439	41.4084	53.0165	69.525	NA	76.2756	38.4132	40.9887	55.1538	48.3462
AT2G46170	Reticulon family protein	321.656	480.641	301.192	243.674	NA	NA	63.016	62.014	268.069	190.74	209.787	213.426	NA	33.3216	54.2085	32.8332	NA	233.487	214.457	176.995	41.7248	47.3328	63.515	45.2029	264.017	304.085	288.856	278.136	59.7589	59.1939	90.2474	25.055
AT2G46280	TGF-beta receptor interacting protein 1	358.249	378.142	408.115	419.921	509.291	507.691	487.676	454.513	322.041	347.669	327.438	330.207	520.462	514.613	439.603	523.829	503.806	458.113	396.046	416.756	512.212	479.86	486.156	470.258	375.656	373.219	339.838	408.876	520.822	512.789	438.083	529.285
AT2G46520	cellular apoptosis susceptibility protein-2C putative / importin-alpha re-exporter	122.83	117.313	94.7747	95.7104	87.0228	59.3625	64.0993	48.0479	156.678	130.207	179.372	173.271	42.0273	71.8972	74.4904	56.442	103.837	114.153	127.328	150.124	88.1986	98.5425	87.2449	66.5588	205.556	199.974	247.625	174.787	114.366	84.1072	151.252	83.8881
AT2G46750	D-arabinono-1-2C4-lactone oxidase family protein	755.542	838.299	794.737	847.011	555.858	497.283	556.909	562.26	611.973	433.259	416.439	441.713	504.007	301.836	281.398	251.724	676.746	745.472	598.469	632.319	635.664	645.272	594.362	596.821	604.379	567.079	566.066	662.84	433.556	406.507	396.064	482.977
AT2G46930	Pectinacetylesterase family protein	232.54	252.803	235.377	257.199	188.912	226.256	207.184	221.865	160.393	177.167	169.333	169.444	199.43	166.97	177.984	207.755	253.006	218.432	176.843	202.653	185.425	186.489	174.913	207.081	143.16	139.221	130.349	139.555	156.771	161.647	107.469	116.115
AT2G47110	ubiquitin 6;ubiquitin 6;ubiquitin 5	3692.79	2834.62	3070.16	3384.09	3622.97	2749.95	3246.55	2748.3	2108.47	3162.91	2652.53	2023.1	2825.31	3170.3	3000.41	3110.89	2140.64	2342.47	2692.64	2716.18	2657.14	2283.73	2077.36	2383.23	3814.12	2833.54	3708.39	3573.53	3903.21	3602.55	3670.97	3665.78
AT2G47120	NAD(P)-binding Rossmann-fold superfamily protein	282.884	255.378	293.249	242.752	363.603	319.072	348.286	326.306	375.256	287.947	284.9	371.789	178.135	292.965	318.797	302.364	232.007	201.099	172.904	220.594	230.758	230.342	245.013	223.905	221.399	245.186	225.122	260.378	297.338	277.312	214.187	283.585
AT2G47130	NAD(P)-binding Rossmann-fold superfamily protein	86.8029	32.236	93.6259	42.7739	46.0785	108.934	92.7054	62.2155	37.804	36.8574	31.8841	19.909	33.2461	44.206	40.3645	75.2894	85.654	66.2946	94.4715	51.531	58.1777	69.1624	91.0064	71.8655	66.4871	87.9447	51.1005	56.7951	36.5251	72.631	50.9557	56.2844
AT2G47250	RNA helicase family protein	67.1142	27.1576	59.3417	57.6385	64.7446	42.9625	42.0304	78.6536	49.8911	45.3457	38.2283	34.0391	47.2826	49.2243	29.2347	73.1407	100.525	82.811	72.1516	46.1175	30.5698	52.1923	53.8604	36.7885	41.0791	37.4904	NA	48.341	45.9184	40.9114	58.1816	NA
AT2G47380	Cytochrome c oxidase subunit Vc family protein;Cytochrome c oxidase subunit Vc family protein;cytochrome C oxidase subunit	565.853	605.733	704.031	797.461	934.245	685.079	579.838	560.148	680.47	904.541	815.932	728.188	769.708	877.568	834.78	854.704	944.511	880.369	791.271	914.066	1179.31	835.604	943.147	1044.45	953.981	954.289	1047.12	998.909	1113.23	1163.32	898.054	2609.87
AT2G47390	Prolyl oligopeptidase family protein	161.134	117.964	155.289	52.7916	155.229	152.941	150.93	138.451	173.141	225.405	226.889	191.249	243.045	257.119	226.989	232.924	114.686	109.387	95.0794	95.1894	100.853	103.93	102.961	91.8881	118.402	137.673	172.323	158.923	117.205	85.8854	124.744	156.991
AT2G47400	CP12 domain-containing protein 1	38.7174	18.0367	36.2481	31.1206	7.57389	10.8899	19.4657	16.1539	22.7653	25.559	26.948	22.4519	13.9108	17.9742	15.9759	36.7174	36.5224	32.8132	21.6196	13.7621	26.8577	20.6346	16.7869	11.5476	22.3019	28.7991	21.1367	24.0201	18.5725	25.6208	26.867	40.9667
[truncated: 1,909 more rows]

## Sheet: B.Genotype-effect DEPs
Protein	Description	Comparison	Log2FC	FDR	Regulation
AT1G01800	NAD(P)-binding Rossmann-fold superfamily protein	FW_cruabc/Col0	0.264325	0.0349	Up
AT1G02700	GATA transcription factor-like protein	FW_cruabc/Col0	0.39383	0.0128	Up
[truncated: 2,544 more rows]

## Sheet: C.Treatment-effect DEPs
Protein	Description	Comparison	Log2FC	FDR	Regulation
[truncated: 2,926 more rows]
