# Supplementary material for: Environmental stress reveals new insights regarding proteome rebalancing in Arabidopsis thaliana seeds
Source: Plant J. 2026 Apr 20;126(2):e70881. doi: 10.1111/tpj.70881 (PMC13094328; doi:10.1111/tpj.70881)
Supplement: Supplementary file 5 — Dataset S5. Gene Ontology (GO) enrichment (biological process, molecular function, cellular component) generated with ShinyGO v0.82 using Arabidopsis TAIR10 and all reliably detected proteins from the DIA experiment as background. (A, B) GO enrichment for drought comparisons: (A) treatment effect (WD versus FW) and (B) genotype effect (cruabc versus Col‐0). (C, D) GO enrichment for nitrogen comparisons: (C) treatment effect (HN versus LN), and (D) genotype effect (cruabc versus Col‐0). For all panels, terms were filtered at FDR <0.05, redundancy was removed, and up to 20 non‐redundant terms per ontology are shown, ranked by fold enrichment after FDR filtering. [file TPJ-126-0-s006.xlsx]

## Sheet: Dataset 5 Title
Supplemental Dataset 5. Gene Ontology (GO) enrichment (Biological Process, Molecular Function, Cellular Component) generated with ShinyGO v0.82 using Arabidopsis TAIR10 and all reliably detected proteins from the DIA experiment as background. (A, B) GO enrichment for drought comparisons: (A) treatment effect (WD vs FW) and (B) genotype effect (cruabc vs Col-0). (C, D) GO enrichment for nitrogen c…

## Sheet: A. W_Treatment-effect_GO
Enrichment FDR	nGenes	Pathway Genes	Fold Enrichment	Pathway	Genotype	Treatment	Regulation	Category
0.000563444	12	283	5.30213	GO:0010498 Proteasomal protein catabolic proc.	Col0	WD/FW	Up	BP
0.00572646	12	474	3.83948	GO:0006511 Ubiquitin-dependent protein catabolic proc.	Col0	WD/FW	Up	BP
0.00572646	12	488	3.79585	GO:0019941 Modification-dependent protein catabolic proc.	Col0	WD/FW	Up	BP
0.00572646	12	490	3.79585	GO:0043632 Modification-dependent macromolecule catabolic proc.	Col0	WD/FW	Up	BP
0.000563444	17	565	3.75568	GO:0051603 Proteolysis involved in protein catabolic proc.	Col0	WD/FW	Up	BP
0.00100094	17	596	3.5053	GO:0030163 Protein catabolic proc.	Col0	WD/FW	Up	BP
0.00573114	19	966	2.65773	GO:0009057 Macromolecule catabolic proc.	Col0	WD/FW	Up	BP
0.00572646	21	1071	2.51966	GO:0006508 Proteolysis	Col0	WD/FW	Up	BP
0.009397	32	1836	1.92388	GO:0009056 Catabolic proc.	Col0	WD/FW	Up	BP
0.000377516	5	11	13.9181	GO:0019774 Proteasome core complex beta-subunit complex	Col0	WD/FW	Up	CC
1.16e-06	9	24	11.3875	GO:0005839 Proteasome core complex	Col0	WD/FW	Up	CC
0.00984084	4	13	9.27874	GO:0019773 Proteasome core complex alpha-subunit complex	Col0	WD/FW	Up	CC
0.032222	3	14	9.27874	GO:0008541 Proteasome regulatory particle lid subcomplex	Col0	WD/FW	Up	CC
1.76e-08	15	77	8.18712	GO:0000502 Proteasome complex	Col0	WD/FW	Up	CC
1.94e-08	15	96	7.73228	GO:1905369 Endopeptidase complex	Col0	WD/FW	Up	CC
1.94e-08	15	116	7.59169	GO:1905368 Peptidase complex	Col0	WD/FW	Up	CC
0.00984084	5	33	6.32641	GO:0005838 Proteasome regulatory particle	Col0	WD/FW	Up	CC
0.00984084	5	33	6.32641	GO:0022624 Proteasome accessory complex	Col0	WD/FW	Up	CC
0.000377516	16	749	3.39984	GO:0140535 Intracellular protein-containing complex	Col0	WD/FW	Up	CC
0.0220172	11	346	2.70972	GO:0019866 Organelle inner membrane	Col0	WD/FW	Up	CC
0.00984084	14	353	2.66923	GO:0005777 Peroxisome	Col0	WD/FW	Up	CC
0.00984084	14	353	2.66923	GO:0042579 Microbody	Col0	WD/FW	Up	CC
0.00984084	22	1325	2.11171	GO:1902494 Catalytic complex	Col0	WD/FW	Up	CC
0.00984084	25	897	1.92239	GO:0005911 Cell-cell junction	Col0	WD/FW	Up	CC
0.00984084	25	897	1.92239	GO:0009506 Plasmodesma	Col0	WD/FW	Up	CC
0.00984084	25	900	1.92239	GO:0030054 Cell junction	Col0	WD/FW	Up	CC
0.00984084	25	898	1.92239	GO:0055044 Symplast	Col0	WD/FW	Up	CC
0.00984084	25	897	1.92239	GO:0070161 Anchoring junction	Col0	WD/FW	Up	CC
No significant enrichment found!					Col0	WD/FW	Up	MF
0.00109838	7	21	8.94106	GO:0019253 Reductive pentose-phosphate cycle	Both	WD/FW	Up	BP
0.00109838	7	21	8.94106	GO:0019685 Photosynthesis dark reaction	Both	WD/FW	Up	BP
0.00218257	7	28	7.94761	GO:0015977 Carbon fixation	Both	WD/FW	Up	BP
0.000189096	17	281	4.08734	GO:0015979 Photosynthesis	Both	WD/FW	Up	BP
0.0150878	10	98	4.08734	GO:0043648 Dicarboxylic acid metabolic proc.	Both	WD/FW	Up	BP
0.00218257	29	746	2.27948	GO:0044283 Small molecule biosynthetic proc.	Both	WD/FW	Up	BP
0.0420243	21	576	2.20088	GO:0016053 Organic acid biosynthetic proc.	Both	WD/FW	Up	BP
0.0420243	21	576	2.20088	GO:0046394 Carboxylic acid biosynthetic proc.	Both	WD/FW	Up	BP
8.3e-05	58	1758	1.91491	GO:0044281 Small molecule metabolic proc.	Both	WD/FW	Up	BP
0.0420243	34	1005	1.77257	GO:0019752 Carboxylic acid metabolic proc.	Both	WD/FW	Up	BP
0.00049763	5	56	10.2184	GO:0000313 Organellar ribosome	Both	WD/FW	Up	CC
1.1e-08	30	457	3.56454	GO:0048046 Apoplast	Both	WD/FW	Up	CC
1.13e-05	22	423	3.16625	GO:0009535 Chloroplast thylakoid membrane	Both	WD/FW	Up	CC
1.13e-05	22	425	3.16625	GO:0055035 Plastid thylakoid membrane	Both	WD/FW	Up	CC
1.42e-05	22	445	3.10074	GO:0034357 Photosynthetic membrane	Both	WD/FW	Up	CC
1.42e-05	22	444	3.10074	GO:0042651 Thylakoid membrane	Both	WD/FW	Up	CC
1.52e-07	33	601	2.94503	GO:0009579 Thylakoid	Both	WD/FW	Up	CC
8.69e-06	26	520	2.87219	GO:0009534 Chloroplast thylakoid	Both	WD/FW	Up	CC
8.69e-06	26	522	2.87219	GO:0031976 Plastid thylakoid	Both	WD/FW	Up	CC
9.17e-10	48	995	2.78682	GO:0009526 Plastid envelope	Both	WD/FW	Up	CC
2.51e-07	36	701	2.70486	GO:0009941 Chloroplast envelope	Both	WD/FW	Up	CC
0.000123167	24	682	2.56796	GO:0042170 Plastid membrane	Both	WD/FW	Up	CC
4.02e-09	50	767	2.53557	GO:0009570 Chloroplast stroma	Both	WD/FW	Up	CC
4.02e-09	50	774	2.5293	GO:0009532 Plastid stroma	Both	WD/FW	Up	CC
0.000492074	22	551	2.47037	GO:0019867 Outer membrane	Both	WD/FW	Up	CC
0.000492074	22	551	2.47037	GO:0031968 Organelle outer membrane	Both	WD/FW	Up	CC
1.1e-08	55	1479	2.28459	GO:0031967 Organelle envelope	Both	WD/FW	Up	CC
1.94e-06	44	1876	2.21482	GO:0005576 Extracellular region	Both	WD/FW	Up	CC
1.14e-07	70	2403	1.87247	GO:0009507 Chloroplast	Both	WD/FW	Up	CC
6.55e-05	75	2910	1.53582	GO:0009536 Plastid	Both	WD/FW	Up	CC
0.0415245	35	1059	1.81085	GO:0003729 Mrna binding	Both	WD/FW	Up	MF
0.014419	43	1835	1.80078	GO:0003723 Rna binding	Both	WD/FW	Up	MF
1.14e-05	9	27	6.8411	GO:0010207 Photosystem ii assembly	cruabc	WD/FW	Up	BP
0.00695966	8	37	4.56073	GO:0009765 Photosynthesis light harvesting	cruabc	WD/FW	Up	BP
4.59e-09	23	148	4.49558	GO:0019684 Photosynthesis light reaction	cruabc	WD/FW	Up	BP
0.00139743	11	55	4.18067	GO:0009767 Photosynthetic electron transport chain	cruabc	WD/FW	Up	BP
1.98e-11	42	281	3.38031	GO:0015979 Photosynthesis	cruabc	WD/FW	Up	BP
0.0034606	15	59	3.10959	GO:0009853 Photorespiration	cruabc	WD/FW	Up	BP
0.00516792	18	95	2.67695	GO:0043094 Cellular metabolic compound salvage	cruabc	WD/FW	Up	BP
0.00050312	24	205	2.64817	GO:0022900 Electron transport chain	cruabc	WD/FW	Up	BP
0.000495648	28	166	2.45578	GO:0170034 L-amino acid biosynthetic proc.	cruabc	WD/FW	Up	BP
0.000495648	28	166	2.45578	GO:0170038 Proteinogenic amino acid biosynthetic proc.	cruabc	WD/FW	Up	BP
7.73e-09	66	493	2.23521	GO:0006091 Generation of precursor metabolites and energy	cruabc	WD/FW	Up	BP
0.00695966	28	203	2.10495	GO:1901607 Alpha-amino acid biosynthetic proc.	cruabc	WD/FW	Up	BP
0.00908664	29	228	2.02441	GO:0008652 Amino acid biosynthetic proc.	cruabc	WD/FW	Up	BP
0.0140967	29	197	1.96428	GO:0009259 Ribonucleotide metabolic proc.	cruabc	WD/FW	Up	BP
0.0294782	26	171	1.9546	GO:0009150 Purine ribonucleotide metabolic proc.	cruabc	WD/FW	Up	BP
0.0140967	30	206	1.93616	GO:0019693 Ribose phosphate metabolic proc.	cruabc	WD/FW	Up	BP
0.00908664	37	280	1.8476	GO:0170039 Proteinogenic amino acid metabolic proc.	cruabc	WD/FW	Up	BP
0.00466069	42	618	1.84184	GO:0065003 Protein-containing complex assembly	cruabc	WD/FW	Up	BP
0.0135189	37	295	1.80801	GO:0170033 L-amino acid metabolic proc.	cruabc	WD/FW	Up	BP
0.0229121	43	691	1.67141	GO:0043933 Protein-containing complex organization	cruabc	WD/FW	Up	BP
5.3e-13	23	97	5.24484	GO:0009521 Photosystem	cruabc	WD/FW	Up	CC
1.26e-15	61	423	2.93878	GO:0009535 Chloroplast thylakoid membrane	cruabc	WD/FW	Up	CC
1.26e-15	61	425	2.93878	GO:0055035 Plastid thylakoid membrane	cruabc	WD/FW	Up	CC
3.66e-15	61	445	2.87798	GO:0034357 Photosynthetic membrane	cruabc	WD/FW	Up	CC
3.66e-15	61	444	2.87798	GO:0042651 Thylakoid membrane	cruabc	WD/FW	Up	CC
6.66e-17	74	520	2.73644	GO:0009534 Chloroplast thylakoid	cruabc	WD/FW	Up	CC
6.66e-17	74	522	2.73644	GO:0031976 Plastid thylakoid	cruabc	WD/FW	Up	CC
4.11e-20	90	601	2.68864	GO:0009579 Thylakoid	cruabc	WD/FW	Up	CC
1.22e-36	157	774	2.65855	GO:0009532 Plastid stroma	cruabc	WD/FW	Up	CC
2.12e-36	156	767	2.64817	GO:0009570 Chloroplast stroma	cruabc	WD/FW	Up	CC
2.75e-13	67	551	2.51843	GO:0019867 Outer membrane	cruabc	WD/FW	Up	CC
2.75e-13	67	551	2.51843	GO:0031968 Organelle outer membrane	cruabc	WD/FW	Up	CC
4.53e-11	65	682	2.32812	GO:0042170 Plastid membrane	cruabc	WD/FW	Up	CC
1.5e-20	119	995	2.31276	GO:0009526 Plastid envelope	cruabc	WD/FW	Up	CC
1.23e-13	88	701	2.2133	GO:0009941 Chloroplast envelope	cruabc	WD/FW	Up	CC
2.58e-34	226	2403	2.02368	GO:0009507 Chloroplast	cruabc	WD/FW	Up	CC
6.66e-17	140	1479	1.94665	GO:0031967 Organelle envelope	cruabc	WD/FW	Up	CC
5.14e-28	255	2910	1.74798	GO:0009536 Plastid	cruabc	WD/FW	Up	CC
3.78e-10	148	2550	1.5995	GO:0043228 Non-membrane-bounded organelle	cruabc	WD/FW	Up	CC
3.78e-10	148	2550	1.5995	GO:0043232 Intracellular non-membrane-bounded organelle	cruabc	WD/FW	Up	CC
0.000280331	8	34	6.08098	GO:0016168 Chlorophyll binding	cruabc	WD/FW	Up	MF
0.00984492	5	11	5.70092	GO:0045156 Electron transporter transferring electrons within the cyclic electron transport pathway	cruabc	WD/FW	Up	MF
2.39e-05	18	68	3.84812	GO:0019904 Protein domain specific binding	cruabc	WD/FW	Up	MF
0.00176178	15	47	3.10959	GO:0140662 Atp-dependent protein folding chaperone	cruabc	WD/FW	Up	MF
0.00451048	15	60	2.77342	GO:0044183 Protein folding chaperone	cruabc	WD/FW	Up	MF
0.00303228	17	138	2.70462	GO:0009055 Electron transfer activity	cruabc	WD/FW	Up	MF
0.006631	16	138	2.54553	GO:0019843 Rrna binding	cruabc	WD/FW	Up	MF
0.0075012	17	143	2.42289	GO:0000287 Magnesium ion binding	cruabc	WD/FW	Up	MF
0.0113314	24	411	2.00227	GO:0042802 Identical protein binding	cruabc	WD/FW	Up	MF
0.00176178	44	797	1.84668	GO:0140657 Atp-dependent activity	cruabc	WD/FW	Up	MF
0.00186715	69	1258	1.58401	GO:0046914 Transition metal ion binding	cruabc	WD/FW	Up	MF
0.000303124	90	1059	1.55873	GO:0003729 Mrna binding	cruabc	WD/FW	Up	MF
5.67e-05	110	1835	1.54205	GO:0003723 Rna binding	cruabc	WD/FW	Up	MF
0.00455407	77	2411	1.47553	GO:0005524 Atp binding	cruabc	WD/FW	Up	MF
0.00268222	89	2648	1.4636	GO:0030554 Adenyl nucleotide binding	cruabc	WD/FW	Up	MF
0.00585015	77	2519	1.45918	GO:0032559 Adenyl ribonucleotide binding	cruabc	WD/FW	Up	MF
0.00372273	120	4504	1.35022	GO:0003676 Nucleic acid binding	cruabc	WD/FW	Up	MF
0.00696018	113	3280	1.33514	GO:0043168 Anion binding	cruabc	WD/FW	Up	MF
0.00372273	137	3826	1.31634	GO:0043169 Cation binding	cruabc	WD/FW	Up	MF
0.00455407	134	3803	1.30958	GO:0046872 Metal ion binding	cruabc	WD/FW	Up	MF
No significant enrichment found!					Col0	WD/FW	Down	BP
0.0319683	3	8	19.374	GO:0008379 Thioredoxin peroxidase activity	Col0	WD/FW	Down	CC
0.0319683	3	8	19.374	GO:0140824 Thioredoxin-dependent peroxiredoxin activity	Col0	WD/FW	Down	MF
0.042452	5	30	8.09273	GO:0019915 Lipid storage	Both	WD/FW	Down	BP
0.042452	9	205	4.85564	GO:0010876 Lipid localization	Both	WD/FW	Down	BP
0.042452	8	249	4.73721	GO:0043086 Neg. reg. of catalytic activity	Both	WD/FW	Down	BP
0.042452	8	261	4.62442	GO:0044092 Neg. reg. of molecular function	Both	WD/FW	Down	BP
0.00936735	3	16	24.2782	GO:0017119 Golgi transport complex	Both	WD/FW	Down	CC
0.0125697	9	249	5.08148	GO:0140678 Molecular function inhibitor activity	Both	WD/FW	Down	MF
0.02863	8	243	4.73721	GO:0004857 Enzyme inhibitor activity	Both	WD/FW	Down	MF
No significant enrichment found!					Both	WD/FW	Down	BP
0.0226504	4	22	9.50405	GO:0032588 Trans-golgi network membrane	Both	WD/FW	Down	CC
0.00895612	5	22	8.91004	GO:0012511 Monolayer-surrounded lipid storage body	Both	WD/FW	Down	CC
0.00895612	7	58	6.23703	GO:0005811 Lipid droplet	Both	WD/FW	Down	CC
No significant enrichment found!					Both	WD/FW	Down	MF

## Sheet: B. W_Genotype-effect_GO
Enrichment FDR	nGenes	Pathway Genes	Fold Enrichment	Pathway	Regulation	Comparison	Category
No significant enrichment found!					Up	cruabc/Col0_FW	BP
0.000751988	5	13	14.0148	GO:0019773 Proteasome core complex alpha-subunit complex	Up	cruabc/Col0_FW	CC
1.11e-05	8	24	12.2311	GO:0005839 Proteasome core complex	Up	cruabc/Col0_FW	CC
0.040141	3	11	10.0906	GO:0019774 Proteasome core complex beta-subunit complex	Up	cruabc/Col0_FW	CC
0.00270407	8	77	5.27614	GO:0000502 Proteasome complex	Up	cruabc/Col0_FW	CC
0.00312512	8	96	4.98302	GO:1905369 Endopeptidase complex	Up	cruabc/Col0_FW	CC
0.00312512	8	116	4.89242	GO:1905368 Peptidase complex	Up	cruabc/Col0_FW	CC
0.00106872	58	2784	1.51464	GO:0005829 Cytosol	Up	cruabc/Col0_FW	CC
No significant enrichment found!					Up	cruabc/Col0_FW	MF
0.0499125	7	69	4.96769	GO:0061077 Chaperone-mediated protein folding	Up	Both_FW/WD	BP
0.0410298	10	176	4.28249	GO:0098869 Cellular oxidant detoxification	Up	Both_FW/WD	BP
0.0429259	10	195	3.88101	GO:0097237 Cellular response to toxic substance	Up	Both_FW/WD	BP
0.0429259	10	194	3.88101	GO:1990748 Cellular detoxification	Up	Both_FW/WD	BP
0.0490295	11	299	3.37312	GO:0098754 Detoxification	Up	Both_FW/WD	BP
0.0460513	12	340	3.2398	GO:0009636 Response to toxic substance	Up	Both_FW/WD	BP
0.0410298	45	3912	1.69097	GO:0006950 Response to stress	Up	Both_FW/WD	BP
0.0105907	3	4	18.6288	GO:0005853 Eukaryotic translation elongation factor 1 complex	Up	Both_FW/WD	CC
0.000386109	13	177	4.67971	GO:0005759 Mitochondrial matrix	Up	Both_FW/WD	CC
0.0313752	24	1292	1.89848	GO:0031974 Membrane-enclosed lumen	Up	Both_FW/WD	CC
0.0313752	24	1292	1.89848	GO:0043233 Organelle lumen	Up	Both_FW/WD	CC
0.0313752	24	1292	1.89848	GO:0070013 Intracellular organelle lumen	Up	Both_FW/WD	CC
0.00771321	42	1853	1.73869	GO:0005739 Mitochondrion	Up	Both_FW/WD	CC
0.0105907	72	2784	1.38849	GO:0005829 Cytosol	Up	Both_FW/WD	CC
0.032085	3	7	12.4192	GO:0003989 Acetyl-coa carboxylase activity	Up	Both_FW/WD	MF
0.0214595	7	60	4.69917	GO:0044183 Protein folding chaperone	Up	Both_FW/WD	MF
0.0214595	7	137	4.57551	GO:0004601 Peroxidase activity	Up	Both_FW/WD	MF
0.0413032	6	47	4.51608	GO:0140662 Atp-dependent protein folding chaperone	Up	Both_FW/WD	MF
0.011357	10	167	4.35762	GO:0016209 Antioxidant activity	Up	Both_FW/WD	MF
0.032085	7	143	4.13974	GO:0016684 Oxidoreductase activity acting on peroxide as acceptor	Up	Both_FW/WD	MF
0.011357	10	178	3.88101	GO:0008135 Translation factor activity rna binding	Up	Both_FW/WD	MF
0.011357	10	180	3.88101	GO:0090079 Translation regulator activity nucleic acid binding	Up	Both_FW/WD	MF
0.011357	10	211	3.8213	GO:0045182 Translation regulator activity	Up	Both_FW/WD	MF
0.011357	14	194	3.16126	GO:0005507 Copper ion binding	Up	Both_FW/WD	MF
0.0214595	24	1258	2.00041	GO:0046914 Transition metal ion binding	Up	Both_FW/WD	MF
0.00473368	5	22	8.56499	GO:0032544 Plastid translation	Up	cruabc/Col0_WD	BP
0.0189308	4	22	8.56499	GO:1901259 Chloroplast rrna processing	Up	cruabc/Col0_WD	BP
0.0201209	7	126	4.61192	GO:0030029 Actin filament-based proc.	Up	cruabc/Col0_WD	BP
0.0189308	9	40	3.85424	GO:0006754 Atp biosynthetic proc.	Up	cruabc/Col0_WD	BP
0.0189308	9	40	3.85424	GO:0015986 Proton motive force-driven atp synthesis	Up	cruabc/Col0_WD	BP
0.0201209	10	48	3.42599	GO:0009145 Purine nucleoside triphosphate biosynthetic proc.	Up	cruabc/Col0_WD	BP
0.0201209	10	48	3.42599	GO:0009206 Purine ribonucleoside triphosphate biosynthetic proc.	Up	cruabc/Col0_WD	BP
0.00467364	19	319	3.07047	GO:0009657 Plastid organization	Up	cruabc/Col0_WD	BP
0.00473368	21	120	2.60674	GO:0046034 Atp metabolic proc.	Up	cruabc/Col0_WD	BP
0.00473368	22	128	2.54635	GO:0009205 Purine ribonucleoside triphosphate metabolic proc.	Up	cruabc/Col0_WD	BP
0.00473368	22	131	2.5124	GO:0009144 Purine nucleoside triphosphate metabolic proc.	Up	cruabc/Col0_WD	BP
0.00473368	22	140	2.5124	GO:0009199 Ribonucleoside triphosphate metabolic proc.	Up	cruabc/Col0_WD	BP
0.0067184	22	151	2.41577	GO:0009141 Nucleoside triphosphate metabolic proc.	Up	cruabc/Col0_WD	BP
0.00473368	27	197	2.28965	GO:0009259 Ribonucleotide metabolic proc.	Up	cruabc/Col0_WD	BP
0.00888786	24	171	2.2589	GO:0009150 Purine ribonucleotide metabolic proc.	Up	cruabc/Col0_WD	BP
0.0067184	27	206	2.18165	GO:0019693 Ribose phosphate metabolic proc.	Up	cruabc/Col0_WD	BP
0.0201209	33	986	1.84735	GO:0006396 Rna processing	Up	cruabc/Col0_WD	BP
0.0201209	59	3790	1.53597	GO:0034654 Nucleobase-containing compound biosynthetic proc.	Up	cruabc/Col0_WD	BP
0.0067184	103	4704	1.40926	GO:0010467 Gene expression	Up	cruabc/Col0_WD	BP
0.0232549	83	4700	1.40493	GO:0006139 Nucleobase-containing compound metabolic proc.	Up	cruabc/Col0_WD	BP
2.33e-05	10	52	5.35312	GO:0034702 Monoatomic ion channel complex	Up	cruabc/Col0_WD	CC
5.67e-06	17	78	3.8317	GO:0098803 Respiratory chain complex	Up	cruabc/Col0_WD	CC
2.43e-15	80	701	2.51911	GO:0009941 Chloroplast envelope	Up	cruabc/Col0_WD	CC
5.8e-12	66	601	2.46851	GO:0009579 Thylakoid	Up	cruabc/Col0_WD	CC
7.75e-21	114	767	2.42285	GO:0009570 Chloroplast stroma	Up	cruabc/Col0_WD	CC
7.75e-21	114	774	2.41685	GO:0009532 Plastid stroma	Up	cruabc/Col0_WD	CC
3.5e-17	98	995	2.38457	GO:0009526 Plastid envelope	Up	cruabc/Col0_WD	CC
5.67e-06	38	423	2.29204	GO:0009535 Chloroplast thylakoid membrane	Up	cruabc/Col0_WD	CC
5.67e-06	38	425	2.29204	GO:0055035 Plastid thylakoid membrane	Up	cruabc/Col0_WD	CC
9.11e-06	38	445	2.24462	GO:0034357 Photosynthetic membrane	Up	cruabc/Col0_WD	CC
9.11e-06	38	444	2.24462	GO:0042651 Thylakoid membrane	Up	cruabc/Col0_WD	CC
5.74e-07	48	520	2.22227	GO:0009534 Chloroplast thylakoid	Up	cruabc/Col0_WD	CC
5.74e-07	48	522	2.22227	GO:0031976 Plastid thylakoid	Up	cruabc/Col0_WD	CC
5.67e-06	45	551	2.11772	GO:0019867 Outer membrane	Up	cruabc/Col0_WD	CC
5.67e-06	45	551	2.11772	GO:0031968 Organelle outer membrane	Up	cruabc/Col0_WD	CC
1.17e-16	120	1479	2.08902	GO:0031967 Organelle envelope	Up	cruabc/Col0_WD	CC
2.88e-19	167	2403	1.87219	GO:0009507 Chloroplast	Up	cruabc/Col0_WD	CC
1.85e-11	129	2550	1.74547	GO:0043228 Non-membrane-bounded organelle	Up	cruabc/Col0_WD	CC
1.85e-11	129	2550	1.74547	GO:0043232 Intracellular non-membrane-bounded organelle	Up	cruabc/Col0_WD	CC
3.5e-17	194	2910	1.66494	GO:0009536 Plastid	Up	cruabc/Col0_WD	CC
0.00706752	5	174	7.13749	GO:0043531 Adp binding	Up	cruabc/Col0_WD	MF
0.00358858	8	25	4.89428	GO:0015252 Proton channel activity	Up	cruabc/Col0_WD	MF
0.00358858	8	24	4.89428	GO:0046933 Proton-transporting atp synthase activity rotational mechanism	Up	cruabc/Col0_WD	MF
0.00358858	9	102	4.5344	GO:0005261 Monoatomic cation channel activity	Up	cruabc/Col0_WD	MF
0.00749013	12	68	3.21187	GO:0019904 Protein domain specific binding	Up	cruabc/Col0_WD	MF
0.00143971	16	138	3.18697	GO:0019843 Rrna binding	Up	cruabc/Col0_WD	MF
1.42e-07	86	1059	1.86478	GO:0003729 Mrna binding	Up	cruabc/Col0_WD	MF
1.42e-07	100	1835	1.75512	GO:0003723 Rna binding	Up	cruabc/Col0_WD	MF
0.0306933	34	412	1.74377	GO:0003735 Structural constituent of ribosome	Up	cruabc/Col0_WD	MF
0.000154953	107	4504	1.50732	GO:0003676 Nucleic acid binding	Up	cruabc/Col0_WD	MF
0.00541343	10	148	5.62544	GO:0019684 Photosynthesis light reaction	Down	cruabc/Col0_FW	BP
0.0265532	9	192	4.92226	GO:0000272 Polysaccharide catabolic proc.	Down	cruabc/Col0_FW	BP
No significant enrichment found!					Down	cruabc/Col0_FW	CC
No significant enrichment found!					Down	cruabc/Col0_FW	MF
0.000902331	8	33	6.61342	GO:0007029 Endoplasmic reticulum organization	Down	Both_FW/WD	BP
0.0113818	11	124	3.44076	GO:1902600 Proton transmembrane transport	Down	Both_FW/WD	BP
0.00626656	13	351	3.27077	GO:0098655 Monoatomic cation transmembrane transport	Down	Both_FW/WD	BP
0.00626656	13	405	3.27077	GO:0098660 Inorganic ion transmembrane transport	Down	Both_FW/WD	BP
0.0113818	12	325	3.22981	GO:0098662 Inorganic cation transmembrane transport	Down	Both_FW/WD	BP
0.000618783	28	1305	2.51207	GO:0055085 Transmembrane transport	Down	Both_FW/WD	BP
0.00368508	27	380	2.23203	GO:0006886 Intracellular protein transport	Down	Both_FW/WD	BP
0.000249209	44	832	2.08702	GO:0045184 Establishment of protein localization	Down	Both_FW/WD	BP
0.000902331	40	759	2.03938	GO:0015031 Protein transport	Down	Both_FW/WD	BP
0.0185442	26	530	2.01953	GO:0016192 Vesicle-mediated transport	Down	Both_FW/WD	BP
0.00368508	34	596	2.00764	GO:0046907 Intracellular transport	Down	Both_FW/WD	BP
0.00526686	34	653	1.96749	GO:0051649 Establishment of localization in cell	Down	Both_FW/WD	BP
0.00190202	42	1044	1.92891	GO:0071705 Nitrogen compound transport	Down	Both_FW/WD	BP
0.00205012	44	1001	1.87909	GO:0008104 Protein localization	Down	Both_FW/WD	BP
0.00297182	44	1030	1.83839	GO:0070727 Cellular macromolecule localization	Down	Both_FW/WD	BP
4e-05	72	2714	1.81545	GO:0051234 Establishment of localization	Down	Both_FW/WD	BP
5.36e-05	69	2608	1.81082	GO:0006810 Transport	Down	Both_FW/WD	BP
4e-05	77	2947	1.76118	GO:0051179 Localization	Down	Both_FW/WD	BP
0.00253177	51	1288	1.75669	GO:0033036 Macromolecule localization	Down	Both_FW/WD	BP
0.00719467	47	1246	1.70518	GO:0051641 Cellular localization	Down	Both_FW/WD	BP
0.0034304	4	11	9.25878	GO:0071782 Endoplasmic reticulum tubular network	Down	Both_FW/WD	CC
2.38e-05	11	58	5.30451	GO:0005811 Lipid droplet	Down	Both_FW/WD	CC
6.49e-11	35	573	3.75066	GO:0098827 Endoplasmic reticulum subcompartment	Down	Both_FW/WD	CC
1.49e-10	34	569	3.71225	GO:0005789 Endoplasmic reticulum membrane	Down	Both_FW/WD	CC
1.62e-10	34	574	3.67755	GO:0042175 Nuclear outer membrane-endoplasmic reticulum membrane network	Down	Both_FW/WD	CC
0.00627558	10	71	3.30671	GO:0030117 Membrane coat	Down	Both_FW/WD	CC
1.12e-08	42	932	2.76185	GO:0031984 Organelle subcompartment	Down	Both_FW/WD	CC
3.52e-11	69	1251	2.39093	GO:0005783 Endoplasmic reticulum	Down	Both_FW/WD	CC
4.06e-07	54	1240	2.11138	GO:0005794 Golgi apparatus	Down	Both_FW/WD	CC
2.96e-14	106	2576	2.10067	GO:0012505 Endomembrane system	Down	Both_FW/WD	CC
4.64e-08	66	818	2.05889	GO:0000325 Plant-type vacuole	Down	Both_FW/WD	CC
1.55e-07	63	897	2.01417	GO:0005911 Cell-cell junction	Down	Both_FW/WD	CC
1.55e-07	63	897	2.01417	GO:0009506 Plasmodesma	Down	Both_FW/WD	CC
1.55e-07	63	900	2.01417	GO:0030054 Cell junction	Down	Both_FW/WD	CC
1.55e-07	63	898	2.01417	GO:0055044 Symplast	Down	Both_FW/WD	CC
1.55e-07	63	897	2.01417	GO:0070161 Anchoring junction	Down	Both_FW/WD	CC
1.46e-07	75	1188	1.88698	GO:0005773 Vacuole	Down	Both_FW/WD	CC
1.47e-07	87	2498	1.76648	GO:0031090 Organelle membrane	Down	Both_FW/WD	CC
0.00179236	71	2804	1.49403	GO:0005886 Plasma membrane	Down	Both_FW/WD	CC
0.000491996	86	3232	1.47019	GO:0071944 Cell periphery	Down	Both_FW/WD	CC
0.027019	3	3	11.5735	GO:0004301 Epoxide hydrolase activity	Down	Both_FW/WD	MF
0.027019	3	3	11.5735	GO:0016801 Hydrolase activity acting on ether bonds	Down	Both_FW/WD	MF
0.027019	3	3	11.5735	GO:0016803 Ether hydrolase activity	Down	Both_FW/WD	MF
0.027019	5	26	6.42971	GO:0140142 Nucleocytoplasmic carrier activity	Down	Both_FW/WD	MF
0.0378609	7	80	3.85783	GO:0071949 Fad binding	Down	Both_FW/WD	MF
0.0281421	9	348	3.36004	GO:0004497 Monooxygenase activity	Down	Both_FW/WD	MF
0.015406	12	171	3.22981	GO:0022853 Active monoatomic ion transmembrane transporter activity	Down	Both_FW/WD	MF
0.00269753	18	552	2.93412	GO:0022804 Active transmembrane transporter activity	Down	Both_FW/WD	MF
0.00714831	16	485	2.89337	GO:0015318 Inorganic molecular entity transmembrane transporter activity	Down	Both_FW/WD	MF
0.0274239	13	241	2.6867	GO:0015399 Primary active transmembrane transporter activity	Down	Both_FW/WD	MF
0.0364337	12	171	2.6708	GO:0015078 Proton transmembrane transporter activity	Down	Both_FW/WD	MF
0.027019	14	388	2.65621	GO:0008324 Monoatomic cation transmembrane transporter activity	Down	Both_FW/WD	MF
0.0281421	13	366	2.63956	GO:0022890 Inorganic cation transmembrane transporter activity	Down	Both_FW/WD	MF
0.00093839	28	1247	2.5317	GO:0005215 Transporter activity	Down	Both_FW/WD	MF
0.00109567	27	1217	2.48003	GO:0022857 Transmembrane transporter activity	Down	Both_FW/WD	MF
0.0336111	3	33	11.657	GO:0006835 Dicarboxylic acid transport	Down	cruabc/Col0_WD	BP
0.0336111	3	25	11.657	GO:0015740 C4-dicarboxylate transport	Down	cruabc/Col0_WD	BP
0.0336111	3	23	11.657	GO:0015743 Malate transport	Down	cruabc/Col0_WD	BP
0.014959	5	28	7.28565	GO:0042147 Retrograde transport endosome to golgi	Down	cruabc/Col0_WD	BP
0.015036	12	101	3.17919	GO:0006888 Endoplasmic reticulum to golgi vesicle-mediated transport	Down	cruabc/Col0_WD	BP
0.00522962	16	190	2.91426	GO:0048193 Golgi vesicle transport	Down	cruabc/Col0_WD	BP
0.00180076	28	380	2.33141	GO:0006886 Intracellular protein transport	Down	cruabc/Col0_WD	BP
0.00193302	29	530	2.26882	GO:0016192 Vesicle-mediated transport	Down	cruabc/Col0_WD	BP
0.00107858	42	832	2.00654	GO:0045184 Establishment of protein localization	Down	cruabc/Col0_WD	BP
0.00107858	43	1044	1.9891	GO:0071705 Nitrogen compound transport	Down	cruabc/Col0_WD	BP
0.0048795	34	653	1.9817	GO:0051649 Establishment of localization in cell	Down	cruabc/Col0_WD	BP
0.00670313	33	596	1.96266	GO:0046907 Intracellular transport	Down	cruabc/Col0_WD	BP
0.00317031	38	759	1.9514	GO:0015031 Protein transport	Down	cruabc/Col0_WD	BP
0.00180076	45	1030	1.89374	GO:0070727 Cellular macromolecule localization	Down	cruabc/Col0_WD	BP
0.00318703	43	1001	1.84964	GO:0008104 Protein localization	Down	cruabc/Col0_WD	BP
0.00107858	53	1288	1.83876	GO:0033036 Macromolecule localization	Down	cruabc/Col0_WD	BP
0.00402109	48	1246	1.75404	GO:0051641 Cellular localization	Down	cruabc/Col0_WD	BP
0.000636484	74	2947	1.70478	GO:0051179 Localization	Down	cruabc/Col0_WD	BP
0.00107858	67	2714	1.70157	GO:0051234 Establishment of localization	Down	cruabc/Col0_WD	BP
0.00180076	63	2608	1.66529	GO:0006810 Transport	Down	cruabc/Col0_WD	BP
0.00152091	9	57	4.76879	GO:0030134 Copii-coated er to golgi transport vesicle	Down	cruabc/Col0_WD	CC
0.0189917	6	34	4.37139	GO:0012507 Er to golgi transport vesicle membrane	Down	cruabc/Col0_WD	CC
0.00964376	11	218	3.20569	GO:0005795 Golgi stack	Down	cruabc/Col0_WD	CC
0.000872719	19	387	2.91426	GO:0098791 Golgi apparatus subcompartment	Down	cruabc/Col0_WD	CC
0.0108656	13	425	2.7553	GO:0000139 Golgi membrane	Down	cruabc/Col0_WD	CC
0.0109387	13	139	2.7061	GO:0030135 Coated vesicle	Down	cruabc/Col0_WD	CC
0.000872719	21	264	2.69009	GO:0012506 Vesicle membrane	Down	cruabc/Col0_WD	CC
0.000872719	21	261	2.69009	GO:0030659 Cytoplasmic vesicle membrane	Down	cruabc/Col0_WD	CC
0.0156608	12	169	2.69009	GO:0010008 Endosome membrane	Down	cruabc/Col0_WD	CC
0.0146958	13	286	2.61278	GO:0005802 Trans-golgi network	Down	cruabc/Col0_WD	CC
0.00367299	20	469	2.42855	GO:0005768 Endosome	Down	cruabc/Col0_WD	CC
0.000792753	34	932	2.25193	GO:0031984 Organelle subcompartment	Down	cruabc/Col0_WD	CC
0.0108656	20	569	2.19944	GO:0005789 Endoplasmic reticulum membrane	Down	cruabc/Col0_WD	CC
0.0108656	20	574	2.17889	GO:0042175 Nuclear outer membrane-endoplasmic reticulum membrane network	Down	cruabc/Col0_WD	CC
0.0109387	20	573	2.15871	GO:0098827 Endoplasmic reticulum subcompartment	Down	cruabc/Col0_WD	CC
0.00152091	53	1471	1.70199	GO:0098588 Bounding membrane of organelle	Down	cruabc/Col0_WD	CC
0.0153904	37	912	1.65889	GO:0031982 Vesicle	Down	cruabc/Col0_WD	CC
0.0108656	42	1240	1.65404	GO:0005794 Golgi apparatus	Down	cruabc/Col0_WD	CC
0.000872719	77	2498	1.57472	GO:0031090 Organelle membrane	Down	cruabc/Col0_WD	CC
0.00367299	74	2576	1.47709	GO:0012505 Endomembrane system	Down	cruabc/Col0_WD	CC
0.024368	4	7	11.657	GO:0003997 Acyl-coa oxidase activity	Down	cruabc/Col0_WD	MF

## Sheet: C. N_Treatment-effect_GO
Enrichment FDR	nGenes	Pathway Genes	Fold Enrichment	Pathway	Genotype	Treatment	Regulation	Category
0.0382726	6	25	5.51651	GO:0006450 Reg. of translational fidelity	Col0	HN/LN	Up	BP
0.0382726	8	31	4.20306	GO:0006891 Intra-golgi vesicle-mediated transport	Col0	HN/LN	Up	BP
0.0201535	12	60	3.39478	GO:0006418 Trna aminoacylation for protein translation	Col0	HN/LN	Up	BP
0.0201535	12	63	3.39478	GO:0043038 Amino acid activation	Col0	HN/LN	Up	BP
0.0201535	12	63	3.39478	GO:0043039 Trna aminoacylation	Col0	HN/LN	Up	BP
0.0129752	52	1174	1.78728	GO:0006629 Lipid metabolic proc.	Col0	HN/LN	Up	BP
0.0269835	5	11	4.5971	GO:0005832 Chaperonin-containing t-complex	Col0	HN/LN	Up	CC
0.0269835	5	11	4.5971	GO:0016471 Vacuolar proton-transporting v-type atpase complex	Col0	HN/LN	Up	CC
0.0153953	6	43	4.41321	GO:0009522 Photosystem i	Col0	HN/LN	Up	CC
0.0153953	6	15	4.41321	GO:0030126 Copi vesicle coat	Col0	HN/LN	Up	CC
0.0153953	6	16	4.41321	GO:0030137 Copi-coated vesicle	Col0	HN/LN	Up	CC
0.0153953	6	15	4.41321	GO:0030663 Copi-coated vesicle membrane	Col0	HN/LN	Up	CC
0.000717127	15	71	3.15229	GO:0030117 Membrane coat	Col0	HN/LN	Up	CC
0.000717127	15	71	3.15229	GO:0048475 Coated membrane	Col0	HN/LN	Up	CC
0.0236446	9	33	3.00901	GO:0005838 Proteasome regulatory particle	Col0	HN/LN	Up	CC
0.0236446	9	33	3.00901	GO:0022624 Proteasome accessory complex	Col0	HN/LN	Up	CC
0.00880842	12	54	2.94214	GO:0030120 Vesicle coat	Col0	HN/LN	Up	CC
0.000131647	52	562	1.85669	GO:0098796 Membrane protein complex	Col0	HN/LN	Up	CC
0.000100477	80	897	1.62549	GO:0005911 Cell-cell junction	Col0	HN/LN	Up	CC
0.000100477	80	897	1.62549	GO:0009506 Plasmodesma	Col0	HN/LN	Up	CC
0.000100477	80	900	1.62549	GO:0030054 Cell junction	Col0	HN/LN	Up	CC
0.000100477	80	898	1.62549	GO:0055044 Symplast	Col0	HN/LN	Up	CC
0.000100477	80	897	1.62549	GO:0070161 Anchoring junction	Col0	HN/LN	Up	CC
0.0146918	60	1240	1.49095	GO:0005794 Golgi apparatus	Col0	HN/LN	Up	CC
0.0153953	70	1471	1.41839	GO:0098588 Bounding membrane of organelle	Col0	HN/LN	Up	CC
0.00158225	108	2498	1.39365	GO:0031090 Organelle membrane	Col0	HN/LN	Up	CC
0.0138672	5	8	7.35535	GO:0048027 Mrna 5-prime-utr binding	Col0	HN/LN	Up	MF
0.0138672	7	34	5.72083	GO:0016168 Chlorophyll binding	Col0	HN/LN	Up	MF
0.0242522	12	67	3.04359	GO:0004812 Aminoacyl-trna ligase activity	Col0	HN/LN	Up	MF
0.0242522	12	67	3.04359	GO:0016875 Ligase activity forming carbon-oxygen bonds	Col0	HN/LN	Up	MF
0.0242522	12	142	3.04359	GO:0140101 Catalytic activity acting on a trna	Col0	HN/LN	Up	MF
0.0211083	3	5	17.1755	GO:0006103 2-oxoglutarate metabolic proc.	Both	HN/LN	Up	BP
0.0211083	3	6	17.1755	GO:0006531 Aspartate metabolic proc.	Both	HN/LN	Up	BP
0.0211083	3	11	17.1755	GO:0031204 Post-translational protein targeting to membrane translocation	Both	HN/LN	Up	BP
0.0211083	3	5	17.1755	GO:2001295 Malonyl-coa biosynthetic proc.	Both	HN/LN	Up	BP
0.0400738	3	20	13.7404	GO:0000463 Maturation of lsu-rrna from tricistronic rrna transcript (ssu-rrna 5.8s rrna lsu-rrna)	Both	HN/LN	Up	BP
0.0400738	3	7	13.7404	GO:2001293 Malonyl-coa metabolic proc.	Both	HN/LN	Up	BP
0.00281179	6	47	9.81459	GO:0000470 Maturation of lsu-rrna	Both	HN/LN	Up	BP
0.0211083	5	27	7.63357	GO:0006536 Glutamate metabolic proc.	Both	HN/LN	Up	BP
0.0400738	5	40	6.36131	GO:0045047 Protein targeting to er	Both	HN/LN	Up	BP
0.0400738	5	40	6.36131	GO:0072599 Establishment of protein localization to endoplasmic reticulum	Both	HN/LN	Up	BP
0.0466619	5	23	6.0265	GO:0035384 Thioester biosynthetic proc.	Both	HN/LN	Up	BP
0.0466619	5	23	6.0265	GO:0071616 Acyl-coa biosynthetic proc.	Both	HN/LN	Up	BP
0.0211083	7	101	5.17113	GO:0042273 Ribosomal large subunit biogenesis	Both	HN/LN	Up	BP
0.00281179	14	416	3.81678	GO:0042254 Ribosome biogenesis	Both	HN/LN	Up	BP
1.52e-11	42	769	3.58892	GO:0006412 Translation	Both	HN/LN	Up	BP
0.0211083	15	516	2.86259	GO:0022613 Ribonucleoprotein complex biogenesis	Both	HN/LN	Up	BP
0.00135127	50	4704	1.82913	GO:0010467 Gene expression	Both	HN/LN	Up	BP
0.00343423	55	4295	1.65294	GO:0019538 Protein metabolic proc.	Both	HN/LN	Up	BP
3.12e-05	5	15	16.3576	GO:0005791 Rough endoplasmic reticulum	Both	HN/LN	Up	CC
3.12e-05	5	14	16.3576	GO:0030867 Rough endoplasmic reticulum membrane	Both	HN/LN	Up	CC
1.24e-07	15	103	6.24565	GO:0022627 Cytosolic small ribosomal subunit	Both	HN/LN	Up	CC
1.67e-07	16	140	5.6371	GO:0015935 Small ribosomal subunit	Both	HN/LN	Up	CC
1.8e-08	19	146	5.43892	GO:0022625 Cytosolic large ribosomal subunit	Both	HN/LN	Up	CC
1.07e-15	35	332	5.3435	GO:0044391 Ribosomal subunit	Both	HN/LN	Up	CC
4.57e-08	19	192	5.11898	GO:0015934 Large ribosomal subunit	Both	HN/LN	Up	CC
4.02e-16	39	315	4.93441	GO:0022626 Cytosolic ribosome	Both	HN/LN	Up	CC
2.72e-14	39	511	4.27334	GO:0005840 Ribosome	Both	HN/LN	Up	CC
2.46e-10	37	738	3.40292	GO:1990904 Ribonucleoprotein complex	Both	HN/LN	Up	CC
3.12e-05	35	897	2.21416	GO:0005911 Cell-cell junction	Both	HN/LN	Up	CC
3.12e-05	35	897	2.21416	GO:0009506 Plasmodesma	Both	HN/LN	Up	CC
3.12e-05	35	900	2.21416	GO:0030054 Cell junction	Both	HN/LN	Up	CC
3.12e-05	35	898	2.21416	GO:0055044 Symplast	Both	HN/LN	Up	CC
3.12e-05	35	897	2.21416	GO:0070161 Anchoring junction	Both	HN/LN	Up	CC
0.00010664	34	818	2.09872	GO:0000325 Plant-type vacuole	Both	HN/LN	Up	CC
5.62e-05	40	1188	1.99137	GO:0005773 Vacuole	Both	HN/LN	Up	CC
2.5e-06	61	3148	1.82369	GO:0032991 Protein-containing complex	Both	HN/LN	Up	CC
4.52e-05	50	2550	1.8089	GO:0043228 Non-membrane-bounded organelle	Both	HN/LN	Up	CC
4.52e-05	50	2550	1.8089	GO:0043232 Intracellular non-membrane-bounded organelle	Both	HN/LN	Up	CC
0.0389795	3	8	13.7404	GO:0004069 L-aspartate:2-oxoglutarate aminotransferase activity	Both	HN/LN	Up	MF
1.47e-13	35	412	4.79955	GO:0003735 Structural constituent of ribosome	Both	HN/LN	Up	MF
4.27e-10	35	578	3.65993	GO:0005198 Structural molecule activity	Both	HN/LN	Up	MF
9.98e-07	42	1059	2.43501	GO:0003729 Mrna binding	Both	HN/LN	Up	MF
1.88e-06	47	1835	2.2056	GO:0003723 Rna binding	Both	HN/LN	Up	MF
0.00020919	49	4504	1.84562	GO:0003676 Nucleic acid binding	Both	HN/LN	Up	MF
No significant enrichment found!					cruabc	HN/LN	Up	BP
No significant enrichment found!					cruabc	HN/LN	Up	CC
No significant enrichment found!					cruabc	HN/LN	Up	MF
No significant enrichment found!					Col0	HN/LN	Down	BP
No significant enrichment found!					Col0	HN/LN	Down	CC
0.025673	4	8	8.69764	GO:0008379 Thioredoxin peroxidase activity	Col0	HN/LN	Down	MF
0.025673	4	8	8.69764	GO:0140824 Thioredoxin-dependent peroxiredoxin activity	Col0	HN/LN	Down	MF
0.025673	5	22	6.79503	GO:0070628 Proteasome binding	Col0	HN/LN	Down	MF
0.0245244	7	33	5.43603	GO:0031593 Polyubiquitin modification-dependent protein binding	Col0	HN/LN	Down	MF
0.0245244	15	167	2.86107	GO:0016209 Antioxidant activity	Col0	HN/LN	Down	MF
0.0233046	4	88	13.3706	GO:0009740 Gibberellic acid mediated signaling pathway	Both	HN/LN	Down	BP
0.033799	4	91	11.6993	GO:0010476 Gibberellin mediated signaling pathway	Both	HN/LN	Down	BP
0.0231927	6	60	7.79952	GO:0051259 Protein complex oligomerization	Both	HN/LN	Down	BP
0.0424032	11	264	3.38663	GO:0009408 Response to heat	Both	HN/LN	Down	BP
0.0231927	15	557	3.106	GO:0006970 Response to osmotic stress	Both	HN/LN	Down	BP
0.0446415	13	474	2.92482	GO:0009651 Response to salt stress	Both	HN/LN	Down	BP
0.0139011	5	62	8.35663	GO:0000786 Nucleosome	Both	HN/LN	Down	CC
0.0139011	5	108	8.35663	GO:0032993 Protein-dna complex	Both	HN/LN	Down	CC
0.023551	6	268	5.61565	GO:0000785 Chromatin	Both	HN/LN	Down	CC
No significant enrichment found!					Both	HN/LN	Down	MF
No significant enrichment found!					cruabc	HN/LN	Down	BP
6.32e-07	8	62	14.8802	GO:0000786 Nucleosome	cruabc	HN/LN	Down	CC
6.32e-07	8	108	14.8802	GO:0032993 Protein-dna complex	cruabc	HN/LN	Down	CC
7.44e-06	9	268	9.37452	GO:0000785 Chromatin	cruabc	HN/LN	Down	CC
6.1e-05	9	467	7.32384	GO:0005694 Chromosome	cruabc	HN/LN	Down	CC
0.00231179	31	1876	1.9883	GO:0005576 Extracellular region	cruabc	HN/LN	Down	CC
0.0310894	26	818	1.82493	GO:0000325 Plant-type vacuole	cruabc	HN/LN	Down	CC
0.048288	2	3	26.0403	GO:0004563 Beta-n-acetylhexosaminidase activity	cruabc	HN/LN	Down	MF
0.048288	2	9	26.0403	GO:0010436 Carotenoid dioxygenase activity	cruabc	HN/LN	Down	MF
1.09e-06	8	56	16.0248	GO:0030527 Structural constituent of chromatin	cruabc	HN/LN	Down	MF
0.000101455	8	138	9.46921	GO:0046982 Protein heterodimerization activity	cruabc	HN/LN	Down	MF
0.00701353	11	403	3.87086	GO:0004553 Hydrolase activity hydrolyzing o-glycosyl compounds	cruabc	HN/LN	Down	MF
0.00701353	11	475	3.72005	GO:0016798 Hydrolase activity acting on glycosyl bonds	cruabc	HN/LN	Down	MF
0.0479872	10	676	3.13739	GO:0046983 Protein dimerization activity	cruabc	HN/LN	Down	MF
0.00701353	14	2528	3.11594	GO:0003677 Dna binding	cruabc	HN/LN	Down	MF

## Sheet: D. N_Genotype-effect_GO
Enrichment FDR	nGenes	Pathway Genes	Fold Enrichment	Pathway	Regulation	Comparison	Category
0.0366951	7	966	5.67915	GO:0009057 Macromolecule catabolic proc.	Up	cruabc/Col0_LN	BP
No significant enrichment found!					Up	cruabc/Col0_LN	CC
No significant enrichment found!					Up	cruabc/Col0_LN	MF
No significant enrichment found!					Up	Both	BP
No significant enrichment found!					Up	Both	CC
No significant enrichment found!					Up	Both	MF
0.0479189	5	46	6.34631	GO:0010466 Neg. reg. of peptidase activity	Up	cruabc/Col0_HN	BP
0.0479189	5	46	6.34631	GO:0010951 Neg. reg. of endopeptidase activity	Up	cruabc/Col0_HN	BP
0.0479189	5	46	6.34631	GO:0045861 Neg. reg. of proteolysis	Up	cruabc/Col0_HN	BP
0.0479189	5	49	6.34631	GO:0051346 Neg. reg. of hydrolase activity	Up	cruabc/Col0_HN	BP
0.0479189	7	42	4.84627	GO:0045454 Cell redox homeostasis	Up	cruabc/Col0_HN	BP
0.0479189	7	123	4.63556	GO:0030162 Reg. of proteolysis	Up	cruabc/Col0_HN	BP
0.0479189	7	53	4.44241	GO:0006458 De novo protein folding	Up	cruabc/Col0_HN	BP
0.0479189	7	48	4.44241	GO:0051085 Chaperone cofactor-dependent protein refolding	Up	cruabc/Col0_HN	BP
0.038699	10	69	4.35175	GO:0061077 Chaperone-mediated protein folding	Up	cruabc/Col0_HN	BP
0.0479189	12	283	2.90117	GO:0010498 Proteasomal protein catabolic proc.	Up	cruabc/Col0_HN	BP
0.038699	19	207	2.60713	GO:0006457 Protein folding	Up	cruabc/Col0_HN	BP
0.0476006	73	4295	1.45915	GO:0019538 Protein metabolic proc.	Up	cruabc/Col0_HN	BP
0.0174482	3	4	11.4233	GO:0005853 Eukaryotic translation elongation factor 1 complex	Up	cruabc/Col0_HN	CC
0.00486723	6	13	7.61557	GO:0019773 Proteasome core complex alpha-subunit complex	Up	cruabc/Col0_HN	CC
0.0123621	5	27	6.34631	GO:0005758 Mitochondrial intermembrane space	Up	cruabc/Col0_HN	CC
0.0216442	5	34	5.43969	GO:0031970 Organelle envelope lumen	Up	cruabc/Col0_HN	CC
0.00855459	7	24	4.84627	GO:0005839 Proteasome core complex	Up	cruabc/Col0_HN	CC
0.00855459	11	77	3.28515	GO:0000502 Proteasome complex	Up	cruabc/Col0_HN	CC
0.0123621	11	96	3.10264	GO:1905369 Endopeptidase complex	Up	cruabc/Col0_HN	CC
0.00694343	14	177	3.09037	GO:0005759 Mitochondrial matrix	Up	cruabc/Col0_HN	CC
0.0123621	11	116	3.04623	GO:1905368 Peptidase complex	Up	cruabc/Col0_HN	CC
0.0441526	13	246	2.32947	GO:0005743 Mitochondrial inner membrane	Up	cruabc/Col0_HN	CC
0.00694343	37	1292	1.79475	GO:0031974 Membrane-enclosed lumen	Up	cruabc/Col0_HN	CC
0.00694343	37	1292	1.79475	GO:0043233 Organelle lumen	Up	cruabc/Col0_HN	CC
0.00694343	37	1292	1.79475	GO:0070013 Intracellular organelle lumen	Up	cruabc/Col0_HN	CC
2.54e-05	121	2784	1.43087	GO:0005829 Cytosol	Up	cruabc/Col0_HN	CC
0.0424601	5	45	6.34631	GO:0004866 Endopeptidase inhibitor activity	Up	cruabc/Col0_HN	MF
0.0424601	5	46	6.34631	GO:0030414 Peptidase inhibitor activity	Up	cruabc/Col0_HN	MF
0.0466732	5	46	5.85813	GO:0061135 Endopeptidase regulator activity	Up	cruabc/Col0_HN	MF
0.00476519	11	60	4.52817	GO:0044183 Protein folding chaperone	Up	cruabc/Col0_HN	MF
0.0248164	9	47	4.15395	GO:0140662 Atp-dependent protein folding chaperone	Up	cruabc/Col0_HN	MF
0.0466732	11	167	2.93934	GO:0016209 Antioxidant activity	Up	cruabc/Col0_HN	MF
0.0248164	18	194	2.49237	GO:0005507 Copper ion binding	Up	cruabc/Col0_HN	MF
0.0167636	3	30	35.4835	GO:0010192 Mucilage biosynthetic proc.	Down	cruabc/Col0_LN	BP
0.0167636	3	37	31.0481	GO:0010191 Mucilage metabolic proc.	Down	cruabc/Col0_LN	BP
0.0207336	4	63	13.7991	GO:0070972 Protein localization to endoplasmic reticulum	Down	cruabc/Col0_LN	BP
0.0344834	2	15	23.6557	GO:0005791 Rough endoplasmic reticulum	Down	cruabc/Col0_LN	CC
0.0344834	2	14	23.6557	GO:0030867 Rough endoplasmic reticulum membrane	Down	cruabc/Col0_LN	CC
0.000752255	5	88	12.9367	GO:0140534 Endoplasmic reticulum protein-containing complex	Down	cruabc/Col0_LN	CC
0.000752255	8	569	6.24867	GO:0005789 Endoplasmic reticulum membrane	Down	cruabc/Col0_LN	CC
0.000752255	8	574	6.19027	GO:0042175 Nuclear outer membrane-endoplasmic reticulum membrane network	Down	cruabc/Col0_LN	CC
0.000752255	8	573	6.13295	GO:0098827 Endoplasmic reticulum subcompartment	Down	cruabc/Col0_LN	CC
0.0152431	8	932	3.7634	GO:0031984 Organelle subcompartment	Down	cruabc/Col0_LN	CC
0.00696883	12	1251	2.97467	GO:0005783 Endoplasmic reticulum	Down	cruabc/Col0_LN	CC
0.0172041	2	293	82.7949	GO:0000987 Cis-regulatory region sequence-specific dna binding	Down	cruabc/Col0_LN	MF
0.0493076	2	37	46.7971	GO:0006497 Protein lipidation	Down	Both	BP
0.0493076	2	40	46.7971	GO:0042157 Lipoprotein metabolic proc.	Down	Both	BP
0.0493076	2	37	46.7971	GO:0042158 Lipoprotein biosynthetic proc.	Down	Both	BP
0.0493076	4	86	12.7628	GO:0010431 Seed maturation	Down	Both	BP
0.0493076	8	629	4.09902	GO:0048316 Seed development	Down	Both	BP
0.0493076	8	668	4.01118	GO:0010154 Fruit development	Down	Both	BP
0.0493076	17	2947	2.35835	GO:0051179 Localization	Down	Both	BP
1.3e-05	5	23	31.9071	GO:0000322 Storage vacuole	Down	Both	CC
1.3e-05	5	23	31.9071	GO:0000326 Protein storage vacuole	Down	Both	CC
0.0232237	3	22	17.5489	GO:0012511 Monolayer-surrounded lipid storage body	Down	Both	CC
0.0099076	4	27	17.5489	GO:0045735 Nutrient reservoir activity	Down	Both	MF
0.00706717	9	85	5.03831	GO:0006694 Steroid biosynthetic proc.	Down	Both	BP
0.0400717	9	105	4.1492	GO:0008202 Steroid metabolic proc.	Down	Both	BP
0.00706717	50	1174	1.83116	GO:0006629 Lipid metabolic proc.	Down	Both	BP
0.00709386	10	58	3.26557	GO:0005811 Lipid droplet	Down	Both	CC
0.0166406	16	293	2.27996	GO:0005774 Vacuolar membrane	Down	Both	CC
0.00309419	28	573	2.03191	GO:0098827 Endoplasmic reticulum subcompartment	Down	Both	CC
0.00519396	27	569	1.99631	GO:0005789 Endoplasmic reticulum membrane	Down	Both	CC
0.00547329	27	574	1.97766	GO:0042175 Nuclear outer membrane-endoplasmic reticulum membrane network	Down	Both	CC
5.74e-09	88	897	1.90522	GO:0005911 Cell-cell junction	Down	Both	CC
5.74e-09	88	897	1.90522	GO:0009506 Plasmodesma	Down	Both	CC
5.74e-09	88	900	1.90522	GO:0030054 Cell junction	Down	Both	CC
5.74e-09	88	898	1.90522	GO:0055044 Symplast	Down	Both	CC
5.74e-09	88	897	1.90522	GO:0070161 Anchoring junction	Down	Both	CC
3.19e-05	79	818	1.66888	GO:0000325 Plant-type vacuole	Down	Both	CC
0.000440525	69	1251	1.6191	GO:0005783 Endoplasmic reticulum	Down	Both	CC
4.86e-05	111	2576	1.48964	GO:0012505 Endomembrane system	Down	Both	CC
0.000987178	87	1188	1.48229	GO:0005773 Vacuole	Down	Both	CC
0.00290215	98	2804	1.39648	GO:0005886 Plasma membrane	Down	Both	CC
0.046327	64	1471	1.3818	GO:0098588 Bounding membrane of organelle	Down	Both	CC
0.00136279	118	3232	1.36604	GO:0071944 Cell periphery	Down	Both	CC
0.00547329	99	2498	1.36123	GO:0031090 Organelle membrane	Down	Both	CC
0.0307743	4	6	7.83738	GO:1990137 Plant seed peroxygenase activity	Down	Both	MF
0.0431326	5	60	5.59813	GO:0004620 Phospholipase activity	Down	Both	MF
0.00300405	8	129	5.22492	GO:0016298 Lipase activity	Down	Both	MF
0.00161747	14	348	3.53946	GO:0004497 Monooxygenase activity	Down	Both	MF
0.0431326	9	125	3.35888	GO:0015926 Glucosidase activity	Down	Both	MF
0.000286955	26	403	2.75367	GO:0004553 Hydrolase activity hydrolyzing o-glycosyl compounds	Down	Both	MF
0.000347649	26	475	2.64639	GO:0016798 Hydrolase activity acting on glycosyl bonds	Down	Both	MF
0.0372551	18	421	2.31267	GO:0046906 Tetrapyrrole binding	Down	Both	MF
